# Supplementary material for: Identification of global regulators of T-helper cell lineage specification
Source: Genome Med. 2015 Nov 20;7:122. doi: 10.1186/s13073-015-0237-0 (PMC4654807; doi:10.1186/s13073-015-0237-0)
Supplement: Additional file 1: Table S1. — Reads obtained from next-generation sequencing data. (XLSX 43 kb) [file 13073_2015_237_MOESM1_ESM.xlsx]

## Sheet: Sheet1
Sample	Reads
Thp_rep1	185564867
Thp_rep2	180517992
Thp_rep3	161996968
Th0_rep1	187196116
Th0_rep2	219895257
Th0_rep3	206911393
Th1_rep1	195610577
Th1_rep2	218856129
Th1_rep3	216668060
Th2_rep1	184745191
Th2_rep2	209779000
Th2_rep3	222073752
