# Supplementary material for: Identification of global regulators of T-helper cell lineage specification
Source: Genome Med. 2015 Nov 20;7:122. doi: 10.1186/s13073-015-0237-0 (PMC4654807; doi:10.1186/s13073-015-0237-0)
Supplement: Additional file 5: Table S2. — Table showing Jaccard similarity coefficients between platforms (XLSX 34 kb) [file 13073_2015_237_MOESM5_ESM.xlsx]

## Sheet: Th0
	Affymetrix	IlluminaArray	IlluminaSeq
Affymetrix	1	0.573386	0.711799
IlluminaArray	NA	1	0.568461
IlluminaSeq	NA	NA	1

## Sheet: Th1
	Affymetrix	IlluminaArray	IlluminaSeq
Affymetrix	1	0.579564	0.711299
IlluminaArray	NA	1	0.576406
IlluminaSeq	NA	NA	1

## Sheet: Th2
	Affymetrix	IlluminaArray	IlluminaSeq
Affymetrix	1	0.595694	0.707799
IlluminaArray	NA	1	0.596618
IlluminaSeq	NA	NA	1

## Sheet: Thp
	Affymetrix	Illumina array	Illumina Seq
Affymetrix	1	0.573386	0.711799
Illumina array	NA	1	0.568461
Illumina Seq	NA	NA	1
