# Supplementary material for: Identification of global regulators of T-helper cell lineage specification
Source: Genome Med. 2015 Nov 20;7:122. doi: 10.1186/s13073-015-0237-0 (PMC4654807; doi:10.1186/s13073-015-0237-0)
Supplement: Additional file 6: Table S3. — Table showing Pearson correlation coefficients between platforms. (XLSX 34 kb) [file 13073_2015_237_MOESM6_ESM.xlsx]

## Sheet: Th0
	Affymetrix	IlluminaArray	IlluminaSeq
Affymetrix	1	0.487028	0.553895
IlluminaArray	NA	1	0.485387
IlluminaSeq	NA	NA	1

## Sheet: Th1
	Affymetrix	IlluminaArray	IlluminaSeq
Affymetrix	1	0.49081	0.555309
IlluminaArray	NA	1	0.4884
IlluminaSeq	NA	NA	1

## Sheet: Th2
	Affymetrix	IlluminaArray	IlluminaSeq
Affymetrix	1	0.488775	0.555552
IlluminaArray	NA	1	0.503416
IlluminaSeq	NA	NA	1

## Sheet: Thp
	Affymetrix	Illumina array	Illumina Seq
Affymetrix	1	0.487028	0.553895
Illumina array	NA	1	0.485387
Illumina Seq	NA	NA	1
