# Supplementary material for: Identification of global regulators of T-helper cell lineage specification
Source: Genome Med. 2015 Nov 20;7:122. doi: 10.1186/s13073-015-0237-0 (PMC4654807; doi:10.1186/s13073-015-0237-0)
Supplement: Additional file 7: Table S4. — High confidence list of Th1- and Th2-specific genes in human. (XLSX 399 kb) [file 13073_2015_237_MOESM7_ESM.xlsx]

## Sheet: Illumina Seq
entrezID	Subtype	geneSymbol	Th0_p1	Th0_p2	Th0_p3	Th1_p1	Th1_p2	Th1_p3	Th2_p1	Th2_p2	Th2_p3	Thp_p1	Thp_p2	Thp_p3
2529	Th1	FUT7	8.6817	8.15825	9.01354	11.9024	10.8541	12.0451	7.63227	6.96728	7.84766	6.13145	6.02033	6.50496
59067	Th1	IL21	7.67064	7.26031	7.91378	10.9294	9.44293	10.8072	6.95338	6.3993	6.91972	5.37625	5.37625	5.37625
9755	Th1	TBKBP1	9.96586	10.6227	10.9377	13.0238	13.108	13.099	10.2848	10.6699	11.4466	8.30087	8.82258	8.62631
440823	Th1	MIAT	11.4833	11.1144	11.9525	15.5608	13.474	15.2233	9.61215	8.8683	9.7866	10.9231	11.0146	9.82562
8973	Th1	CHRNA6	9.1002	8.90566	9.11396	9.93522	9.62936	10.2901	8.20824	8.43854	8.25597	6.01055	6.02033	5.37625
79899	Th1	PRR5L	8.81529	8.56984	8.77559	10.3497	10.2755	10.1303	7.17891	7.21684	7.35803	6.3078	6.14263	6.79355
4624	Th1	MYH6	7.78808	7.4905	8.21868	8.91884	8.87111	9.51489	6.74793	6.26425	6.73855	5.37625	5.37625	5.37625
6855	Th1	SYP	10.1769	10.2948	10.6435	10.7592	10.7737	11.0406	10.1968	10.2998	10.4573	7.11104	6.72894	7.65548
9447	Th1	AIM2	7.33499	7.17707	8.05203	9.74683	8.60206	10.1471	7.82666	7.4806	8.49775	6.22736	5.37625	6.01744
9911	Th1	TMCC2	10.1037	10.3221	10.1614	10.7592	10.8804	10.864	9.45381	9.65808	9.5901	7.75746	7.13092	7.28928
643	Th1	CXCR5	9.47267	9.47318	9.90032	12.7983	12.401	12.802	8.61604	8.13202	8.62656	9.77763	9.41677	9.84352
6348	Th1	CCL3	8.98122	9.10047	9.55165	11.546	10.8378	11.1554	8.58086	8.44158	8.5639	8.03061	8.673	8.02123
115361	Th1	GBP4	12.0413	12.629	12.4853	13.8384	14.2586	13.9531	10.3479	11.1148	11.9265	10.8682	10.7244	11.7208
23382	Th1	AHCYL2	10.816	10.6272	11.0296	12.5299	12.0368	12.7967	10.4909	10.3256	10.3567	9.27367	9.09595	10.7237
440836	Th1	ODF3B	9.21517	9.12547	9.6822	10.0555	9.93501	10.4516	8.0761	7.96141	8.19341	7.47591	7.52414	7.46592
55784	Th1	MCTP2	8.37366	8.37685	8.47014	11.4483	9.95478	10.6952	8.40466	8.20217	8.45052	7.80284	7.846	8.50739
3383	Th1	ICAM1	9.81894	9.80615	10.0558	11.7199	11.7184	11.8022	9.94596	9.85347	10.5672	9.29363	9.44021	8.92654
84102	Th1	SLC41A2	8.38056	8.4239	8.62096	9.63973	9.18887	9.65644	8.44879	8.40457	8.51665	7.02518	7.06699	6.91355
55332	Th1	DRAM1	8.13918	7.94246	7.95731	9.71234	9.47117	9.53683	7.85643	7.75499	7.77969	7.13102	7.56086	6.88552
51099	Th1	ABHD5	10.258	10.2623	10.663	12.3016	11.9628	12.4443	10.2613	10.3148	10.2835	10.3081	9.77748	9.56826
55640	Th1	FLVCR2	8.53474	8.57492	8.86759	9.76018	9.8292	10.0568	8.18734	8.1908	8.19341	7.52555	7.75401	7.38236
100287177	Th1	LOC100287177	8.86915	9.0191	9.13494	9.57316	9.70798	9.81235	8.61604	8.97303	8.94768	7.44996	7.22667	7.46592
53831	Th1	GPR84	7.85889	7.7127	8.11465	9.22107	8.7826	9.37187	6.89814	6.7006	6.9507	7.11104	7.08892	6.68614
84525	Th1	HOPX	7.78808	8.22927	8.11465	10.0362	9.34619	9.79286	7.57038	7.91754	8.09596	7.53752	7.61883	7.81184
158747	Th1	MOSPD2	10.6296	9.97229	10.4307	11.8758	10.9197	11.6025	10.5195	10.0298	10.3197	9.50796	9.36876	9.44024
164656	Th1	TMPRSS6	8.85532	8.7402	9.2093	10.0218	9.42654	9.79721	8.17031	8.35652	8.43912	7.84613	7.74429	7.66608
8542	Th1	APOL1	9.7096	9.78813	10.0092	11.1366	10.9856	11.335	10.0671	10.2428	10.6975	9.0512	9.31156	9.13727
348938	Th1	NIPAL4	7.77574	7.69517	7.88364	9.3352	8.6071	9.36183	7.92434	7.60772	7.8577	7.33719	6.99685	7.0154
54039	Th1	PCBP3	9.99091	9.83746	10.1076	10.6249	10.1933	10.574	9.46468	9.33598	9.53436	8.35901	8.61456	8.60942
113277	Th1	TMEM106A	9.54861	9.44424	9.38879	9.86655	9.78944	9.90137	9.12923	9.16266	9.14818	7.80284	7.66261	8.28841
6721	Th1	SREBF2	14.3161	14.3648	14.5093	14.8684	14.6363	14.8796	14.41	14.5135	14.6138	12.8044	13.2822	12.5144
80216	Th1	ALPK1	10.8306	10.6718	10.809	11.9421	11.9658	11.8005	8.45212	8.6597	8.7407	9.98146	9.94811	10.1303
4582	Th1	MUC1	10.1623	9.88833	9.82828	11.5527	11.5519	11.2336	8.79071	8.72361	9.08796	10.0986	9.76619	9.00047
118812	Th1	MORN4	8.38742	8.41232	8.40697	9.11576	8.9132	8.91292	8.57191	8.6822	8.522	7.16944	7.02101	7.30556
9569	Th1	GTF2IRD1	8.44409	8.48832	8.57903	9.00388	8.96919	8.98235	7.66167	7.35002	7.55313	7.2578	7.22667	7.06127
8728	Th1	ADAM19	11.6364	10.9129	11.2472	12.593	11.3498	11.9638	10.8446	9.77032	10.3391	9.45327	10.3214	10.8798
151636	Th1	DTX3L	12.3824	12.2125	12.6938	13.7944	13.7334	13.8073	11.8597	12.0664	12.4138	11.8599	12.4111	11.8264
5600	Th1	MAPK11	10.876	10.7128	10.9015	12.1502	11.222	11.7887	11.0216	10.8144	10.7406	10.01	10.0701	9.92853
3624	Th1	INHBA	6.93861	6.8493	6.74053	7.37537	7.40131	7.40367	6.67085	6.65145	6.67238	5.83897	5.37625	5.84437
1508	Th1	CTSB	13.4012	13.3515	13.31	14.3117	13.7854	14.0592	12.6408	12.5799	12.4792	12.2579	12.2486	12.5902
9829	Th1	DNAJC6	7.75693	7.88156	7.84193	7.96316	8.08714	8.015	7.96187	8.11578	7.87257	6.54501	6.02033	6.44917
24139	Th1	EML2	11.7584	12.0845	12.0912	12.7281	12.917	12.8756	11.7135	11.8492	11.9523	11.1625	11.182	11.1757
6504	Th1	SLAMF1	11.7916	11.5524	11.8739	12.6831	12.4514	12.7839	10.2651	9.98593	10.5919	11.31	11.3644	10.4534
50515	Th1	CHST11	11.8292	11.7242	11.8241	13.0407	12.4429	12.941	11.3557	11.4698	11.3722	10.6847	11.173	11.8028
26262	Th1	TSPAN17	11.3741	11.3334	11.4519	11.8717	11.7797	11.8563	11.3646	11.3029	11.6416	9.83278	10.4159	10.5887
2650	Th1	GCNT1	8.3702	8.09387	8.32019	9.30628	9.12619	9.35173	8.82289	8.84239	9.12506	7.52555	7.06699	8.53033
8934	Th1	RAB7L1	11.2073	11.1394	10.9044	11.9283	12.1149	11.758	10.9252	11.0056	10.8444	10.2329	10.081	10.8788
4552	Th1	MTRR	12.5577	12.6086	12.509	13.222	13.1615	13.0437	11.7023	11.6848	11.6263	11.5958	11.7376	11.4952
85461	Th1	TANC1	9.29825	9.11552	9.24669	10.0403	9.79812	9.73064	8.56288	8.24648	8.32784	8.41426	8.05081	8.53033
6890	Th1	TAP1	14.7749	15.0937	15.1811	15.5569	15.7446	15.6535	14.6392	15.0203	15.3246	14.4231	14.4234	13.5487
219285	Th1	SAMD9L	11.5701	10.2687	11.5319	11.5976	11.3918	11.634	10.161	10.1828	10.2986	9.5916	9.43789	11.0586
9476	Th1	NAPSA	7.78808	7.85708	8.25831	8.8371	8.21908	9.21842	7.71093	7.77256	7.70049	7.11104	7.04436	7.64476
166379	Th1	BBS12	8.22577	8.1908	8.24407	9.30628	9.15127	9.30763	8.45212	8.47154	8.37732	7.89561	7.71451	7.6869
55848	Th1	C9orf46	10.4078	10.2382	10.4543	11.2879	10.8173	11.1369	10.3614	10.3264	10.3422	9.39654	9.43789	9.96365
83666	Th1	PARP9	12.3313	12.061	12.7697	13.5588	13.5252	13.7099	11.498	11.6067	12.0427	11.9724	12.633	11.8023
7016	Th1	TESK1	11.3515	11.4484	11.324	11.536	11.5064	11.6044	11.2232	11.4466	11.3776	9.90965	9.97157	10.4484
23643	Th1	LY96	8.60197	8.75119	8.76647	9.36201	9.12788	9.23263	8.45874	8.21342	8.38936	7.75746	7.8283	7.84714
7584	Th1	ZNF35	8.94923	8.81731	8.82022	9.13051	9.1245	9.16178	8.98584	8.80926	8.93627	7.70975	7.79189	7.73697
10410	Th1	IFITM3	10.0504	9.37635	9.70492	10.6386	9.87628	10.2176	9.48619	8.89789	9.16284	8.53514	8.81169	9.2198
65996	Th1	MGC2752	10.5617	10.5946	10.7137	11.1714	11.2804	11.2707	10.6702	10.7164	10.6918	10.0685	9.79982	9.6963
29841	Th1	GRHL1	6.88372	6.64516	6.82257	8.34406	7.78976	8.22213	7.02076	6.59795	6.73855	7.20601	6.79863	6.23598
55313	Th1	CPPED1	9.55856	9.35537	9.56339	10.1966	9.81427	10.0391	9.41912	9.18656	9.44342	8.38446	8.50722	9.05862
2531	Th1	KDSR	12.2626	12.1518	12.4141	12.9326	12.6662	13.0974	11.9898	12.0097	12.0779	11.4871	11.874	11.2368
222553	Th1	SLC35F1	6.9208	6.99061	7.07637	9.08579	8.49641	8.52975	8.0901	8.06114	8.35286	7.11104	7.48578	7.45256
10581	Th1	IFITM2	12.3497	12.6099	12.8801	12.9161	12.9186	13.3277	12.0663	12.0843	12.5316	10.8945	11.5908	12.6643
2634	Th1	GBP2	14.4421	14.7813	14.7122	14.9173	15.1577	15.0601	13.1956	13.7019	14.2164	13.9469	13.9043	13.2787
10459	Th1	MAD2L2	11.4159	11.5491	11.5446	11.8785	11.7273	11.8895	11.3472	11.358	11.4309	10.5659	10.9727	10.0238
30844	Th1	EHD4	11.548	11.198	11.5619	12.212	11.7198	12.316	10.4667	10.4457	10.6862	10.9395	10.8055	10.5704
6782	Th1	HSPA13	12.839	12.9245	12.9582	13.4495	13.5998	13.5058	12.9404	13.0877	12.9472	12.3964	12.4531	11.7801
84848	Th1	MGC16121	7.67064	7.95599	8.04772	8.25434	8.17198	8.29416	7.38292	7.44773	7.31281	6.90074	6.83083	7.08315
4924	Th1	NUCB1	13.3671	13.5593	13.5367	13.9681	14.0326	14.0569	12.7174	12.9458	13.1328	12.4399	13.1092	12.6473
9639	Th1	ARHGEF10	8.59912	8.50991	8.42842	9.63451	9.13962	9.34883	8.63324	8.64446	8.58431	8.04454	8.29703	7.93012
84464	Th1	SLX4	11.09	11.0762	11.0983	11.1844	11.1456	11.1612	11.1152	11.2032	11.2376	9.86053	9.83457	9.99154
9827	Th1	RGP1	9.72496	9.77207	9.72849	9.98016	9.94592	9.92264	9.85432	9.82139	9.89166	8.45755	8.06495	9.53832
165186	Th1	FAM179A	8.92527	9.03858	8.97121	9.63058	9.15953	9.44439	8.42183	8.21714	8.34976	8.16209	8.45942	7.83844
374882	Th1	TMEM205	9.78618	9.91713	10.0567	10.3782	10.3195	10.4516	9.78645	9.7506	9.86935	8.74151	9.08114	9.58091
90693	Th1	CCDC126	8.98752	8.85822	9.04722	9.2534	9.11773	9.25445	8.65021	8.42323	8.73847	7.67989	7.92989	8.31068
100506844	Th1	LOC100506844	8.4211	8.58499	8.63885	8.77878	8.77823	8.89297	8.42863	8.51507	8.49229	7.52555	7.48578	7.77515
8555	Th1	CDC14B	6.90252	6.9314	7.04925	8.41095	8.20481	7.89063	7.22904	7.05568	6.85314	7.04762	6.86151	6.94046
56890	Th1	MDM1	10.5952	10.4413	10.4184	11.541	10.8923	10.9937	10.3905	10.228	10.2651	9.84324	9.6689	10.2792
80055	Th1	PGAP1	11.4164	10.7802	11.1914	12.4643	11.8578	12.0921	10.3747	10.3542	10.4566	10.9886	11.4054	10.3866
10617	Th1	STAMBP	11.6229	11.6091	11.7067	11.9734	11.8863	11.8966	11.658	11.5241	11.5835	10.5179	10.5413	11.0801
57798	Th1	GATAD1	11.1192	11.0401	11.09	11.2494	11.3944	11.2442	10.8419	11.0089	10.9195	10.1455	9.9947	10.1423
25840	Th1	METTL7A	8.5615	8.46909	8.48468	8.70503	9.07115	8.8849	7.99803	7.70642	8.11155	7.75746	7.38884	7.91408
526	Th1	ATP6V1B2	12.4434	12.5506	12.602	13.3419	13.4177	13.3409	12.6762	12.6748	12.6994	12.2878	12.3785	11.8432
643749	Th1	TRAF3IP2-AS1	10.3248	10.4239	10.4633	10.6054	10.6573	10.5991	10.1018	10.3098	10.2643	9.39191	9.30394	9.58301
29851	Th1	ICOS	13.6267	13.63	13.5635	14.2553	14.3467	14.155	12.4679	12.2857	12.4813	13.1476	13.054	12.993
100131211	Th1	TMEM194B	11.0679	11.0401	10.9665	11.2609	11.2656	11.2345	10.6402	10.7933	10.7593	9.97666	9.91056	10.3131
11274	Th1	USP18	9.81413	9.21195	10.5085	10.0115	9.83026	10.5199	9.35891	9.66795	9.77473	8.76731	9.26781	8.76863
3824	Th1	KLRD1	9.19905	8.73355	8.29995	9.83686	9.34909	9.47805	7.73125	7.8558	7.72956	8.51734	8.11965	8.47925
79370	Th1	BCL2L14	7.61313	7.27012	7.99446	8.0711	7.88293	8.37415	7.02076	6.998	7.27469	6.92749	7.20845	6.72402
158880	Th1	USP51	9.2116	9.46926	9.42621	9.54155	9.7829	9.70322	8.83264	8.92068	8.83705	8.58697	8.58862	8.39044
144402	Th1	CPNE8	8.82007	8.50455	8.36923	9.42625	9.18887	9.03036	8.26075	8.22086	7.96176	7.91943	8.11965	8.15694
114785	Th1	MBD6	12.809	12.9761	12.8806	13.3987	13.3776	13.3124	12.782	13.0477	12.9163	12.2616	12.1023	12.2979
130340	Th1	AP1S3	9.50672	9.31104	9.32631	9.56907	9.53513	9.5394	9.38687	9.38554	9.38195	8.45755	8.30825	8.4601
51390	Th1	AIG1	8.71063	8.55707	8.76188	9.30303	9.01016	9.29715	7.92434	8.03047	8.38034	7.71949	7.91368	8.56172
56650	Th1	CLDND1	13.5232	13.1561	13.3979	13.7596	13.591	13.6476	13.4203	13.342	13.4019	12.6146	12.7403	12.2288
129531	Th1	MITD1	10.8067	10.8648	11.0606	11.2249	11.3129	11.2833	10.8134	10.8415	10.9353	9.8996	10.0732	10.4596
1051	Th1	CEBPB	11.4572	11.6141	11.7996	12.7303	12.463	12.8949	11.7989	12.0792	11.9715	11.7131	11.5857	11.4056
5684	Th1	PSMA3	12.2259	12.1721	12.3154	12.5158	12.4438	12.4518	12.3537	12.2215	12.2983	11.302	11.6604	11.0759
8125	Th1	ANP32A	13.9432	13.9991	14.1074	14.1634	14.1983	14.2467	14.0795	14.0126	14.0813	13.0358	13.1941	13.0093
79746	Th1	ECHDC3	8.17716	8.27961	8.15049	8.55711	8.55831	8.5773	8.26468	8.16378	8.19341	7.39551	7.65187	7.28928
57181	Th1	SLC39A10	12.134	11.583	12.075	12.2304	11.8782	12.306	11.6809	11.2861	11.6058	11	10.7062	11.3657
2643	Th1	GCH1	12.1584	11.7402	11.9678	12.6615	12.2016	12.4438	12.0515	11.6375	11.9013	11.6669	11.0875	11.2141
79993	Th1	ELOVL7	7.05189	6.96164	7.12776	9.15595	8.15706	8.65743	7.24108	7.20559	7.31281	7.69991	7.4034	7.52972
8790	Th1	FPGT	9.31165	9.20103	9.14703	9.39447	9.47517	9.44166	9.38687	9.36771	9.18055	8.37435	8.25682	8.35922
1429	Th1	CRYZ	9.72113	9.97799	9.94391	10.2223	10.6868	10.5883	9.28573	9.54123	9.53309	8.98803	9.43555	9.75569
91151	Th1	TIGD7	9.89634	10.0522	10.0452	10.0884	10.2908	10.0926	9.90313	10.01	9.93147	9.13394	8.9727	9.05262
9939	Th1	RBM8A	14.0506	14.18	14.2061	14.3118	14.3433	14.3671	14.1684	14.125	14.181	13.1905	13.4444	13.0778
90	Th1	ACVR1	9.72368	9.72953	10.0102	10.59	10.122	10.6805	9.9977	10.0906	10.2195	9.03643	8.81896	10.2305
28981	Th1	IFT81	8.2415	8.09777	8.23326	8.36793	8.35855	8.26046	8.29566	8.0951	8.03526	7.09051	6.91891	7.67655
7060	Th1	THBS4	8.57029	8.57238	8.75958	9.0782	8.68742	8.80781	8.26075	8.29944	8.21467	7.61701	7.57277	8.08452
60489	Th1	APOBEC3G	9.88485	9.8177	9.9983	10.1032	9.95773	10.0633	9.89608	9.89028	9.91467	8.86555	8.77092	9.20096
284273	Th1	ZADH2	11.7253	11.7292	11.6657	11.9167	11.7985	11.7979	11.4274	11.5005	11.3126	10.6356	10.7073	10.8846
79183	Th1	TTPAL	11.4472	11.37	11.4615	11.6783	11.5824	11.6434	11.4884	11.3594	11.5232	10.6453	10.4637	10.5271
285203	Th1	C3orf64	9.73385	9.61732	9.67858	10.0136	9.77304	9.92665	9.69169	9.48832	9.51787	8.87229	9.00457	8.57492
6921	Th1	TCEB1	11.2965	11.3841	11.4422	11.6943	11.6295	11.6445	11.541	11.5213	11.5274	10.585	10.8771	10.2709
3980	Th1	LIG3	11.4284	11.5029	11.4047	11.6065	11.6378	11.6297	11.5463	11.5009	11.5609	10.6028	10.5186	10.5177
51605	Th1	TRMT6	11.2784	11.1865	11.319	11.435	11.396	11.47	11.2498	11.067	11.1733	10.4431	10.3992	10.2348
9134	Th1	CCNE2	10.8325	10.6012	10.6435	10.8379	10.857	10.8303	10.774	10.5956	10.5476	9.95083	9.95653	9.39585
122809	Th1	SOCS4	12.614	12.4176	12.5592	12.7915	12.7525	12.7751	12.6638	12.6801	12.6709	11.904	11.8766	11.3218
118924	Th1	FRA10AC1	10.8087	10.8518	10.8852	11.1249	11.1504	11.272	10.856	10.9281	10.8467	10.106	9.98317	10.2543
9673	Th1	SLC25A44	11.7087	11.5957	11.7805	12.8564	12.9003	12.946	11.6014	11.6296	11.9555	11.8893	12.2797	11.3329
2582	Th1	GALE	10.0732	10.0257	10.0558	10.3077	10.1975	10.2723	10.1859	10.1429	10.1886	9.19094	9.40253	8.98474
64374	Th1	SIL1	9.94598	10.161	10.1104	10.1919	10.2633	10.2394	10.0703	10.1855	10.0436	8.91851	9.0989	9.48112
10308	Th1	ZNF267	12.3513	12.3077	12.4844	12.9497	12.9421	13.0004	11.8392	11.8814	12.062	12.2217	12.1503	11.3322
131118	Th1	DNAJC19	10.6407	10.6019	10.6543	10.7652	10.6605	10.6946	10.6128	10.5758	10.6025	9.55034	9.69872	9.68651
8602	Th1	NOP14	13.2087	13.2736	13.2771	13.5032	13.482	13.5155	13.4326	13.3833	13.4297	12.3474	12.7258	12.2583
220002	Th1	CYBASC3	11.6757	11.8894	11.7706	11.7356	11.7945	11.8074	11.6485	11.8211	11.7274	10.415	10.5904	11.1636
8661	Th1	EIF3A	15.6477	15.7602	15.8062	15.8059	15.9197	15.935	15.9274	15.9038	15.9521	14.8629	15.0063	14.6238
221468	Th1	TMEM217	8.39083	8.3678	8.69101	9.66045	9.36919	9.52912	8.75511	8.67475	8.93052	8.66074	8.59733	8.14414
55900	Th1	ZNF302	11.2576	11.4356	11.3761	11.2801	11.5561	11.424	11.1385	11.3445	11.2321	10.0821	10.3745	10.6526
25988	Th1	HINFP	10.3354	10.4972	10.4414	10.5226	10.5358	10.4843	10.2547	10.3791	10.3869	9.28618	9.29627	9.81478
6364	Th1	CCL20	7.64235	7.94246	7.72279	7.86418	8.10704	7.88076	7.32056	7.57943	7.40918	6.7478	7.35892	6.60246
29843	Th1	SENP1	12.1211	12.0207	12.0821	12.2268	12.239	12.2077	12.12	12.0603	12.0441	11.2895	11.2102	11.0395
582	Th1	BBS1	10.0987	10.0747	10.0927	10.2287	10.2353	10.2682	10.0087	10.061	9.99321	8.94739	9.06917	9.58301
7037	Th1	TFRC	14.1724	14.013	14.0727	14.6243	14.5248	14.5463	14.4616	14.3227	14.4233	13.9237	13.6281	13.0111
58480	Th1	RHOU	9.87792	9.35959	9.4724	9.7346	9.65679	9.84116	8.56891	8.3824	8.37429	8.56134	8.85472	8.68762
200185	Th1	KRTCAP2	10.9966	11.2159	11.1791	11.3875	11.3864	11.3623	11.3176	11.32	11.3298	10.1426	10.364	10.5081
126208	Th1	ZNF787	10.9209	11.1139	11.0569	11.1641	11.0639	11.1928	10.9862	11.1754	11.0853	10.0178	10.0045	10.2819
55001	Th1	TTC22	8.50118	8.45235	8.6158	9.31275	8.93472	9.33864	8.20824	8.17544	8.18622	8.14967	7.97697	8.34327
55676	Th1	SLC30A6	11.4015	11.2904	11.4095	11.4776	11.5401	11.6151	11.4617	11.3957	11.3592	10.3776	10.4487	10.6939
374291	Th1	NDUFS7	11.1538	11.3972	11.4681	11.4763	11.3584	11.4915	11.2838	11.3865	11.3801	10.2655	10.3719	10.5956
51299	Th1	NRN1	8.18952	8.31827	8.25831	8.34061	8.37404	8.28416	7.66167	7.70642	7.8527	7.24092	7.29554	7.38236
29103	Th1	DNAJC15	11.2104	11.1957	11.1239	11.774	11.6956	11.5002	11.3788	11.2815	11.0663	10.7437	10.7623	10.3853
8323	Th1	FZD6	9.91683	9.97894	9.85985	10.1304	10.1387	10.1488	9.54017	9.65684	9.60704	9.08604	9.4518	8.8018
90736	Th1	FAM104B	8.98122	8.98478	9.07828	9.03173	9.14795	9.05908	8.91489	8.99458	8.92089	7.76672	7.81027	8.58364
83746	Th1	L3MBTL2	11.8158	11.8745	11.8587	11.9084	11.9354	11.9062	11.9358	11.8489	11.9179	10.6226	10.8761	11.1733
29104	Th1	N6AMT1	9.35113	9.3624	9.29249	9.3079	9.20969	9.31656	8.95747	9.08845	9.13997	8.11149	7.95371	8.69952
100131067	Th1	LOC100131067	9.17543	9.30959	9.25947	9.28338	9.41137	9.35895	9.13312	9.15056	9.12006	8.22793	8.17161	8.58798
10039	Th1	PARP3	9.86045	9.83746	9.82167	9.998	9.92703	9.9555	9.77506	9.71996	9.92654	8.73029	8.84054	9.24365
6992	Th1	PPP1R11	11.5377	11.7619	11.6446	11.9007	12.0077	11.8525	11.8262	11.9377	11.8317	10.8833	10.9505	10.8623
84720	Th1	PIGO	11.2204	11.279	11.1874	11.3316	11.3356	11.2442	11.2827	11.295	11.2686	10.2655	10.0716	10.5129
28960	Th1	DCPS	10.2066	10.0403	10.1587	10.4499	10.1501	10.2998	10.3587	10.0513	10.3298	9.21207	9.29883	9.32793
6277	Th1	S100A6	12.1433	12.0963	12.4233	12.8587	12.1057	12.7009	12.1088	11.9178	12.3155	11.2732	11.2536	12.097
9143	Th1	SYNGR3	8.54074	8.49104	8.49904	8.94849	8.5791	8.92082	8.53847	8.48331	8.64593	7.81166	7.99218	7.6118
4285	Th1	MIPEP	9.47267	9.47838	9.42621	9.54155	9.44564	9.52008	9.44442	9.47724	9.52804	8.43371	8.13944	8.9032
26277	Th1	TINF2	12.414	12.4984	12.5526	12.593	12.6419	12.7117	12.2494	12.3858	12.4471	11.5853	11.5054	11.8286
121053	Th1	C12orf45	9.58801	9.65369	9.68099	9.82065	9.71027	9.66826	9.51492	9.53989	9.62618	8.68825	8.75194	8.73455
92285	Th1	ZNF585B	10.3061	9.93182	10.1214	10.3008	10.144	10.2926	10.3135	10.2323	10.1022	8.99724	9.09005	9.62646
28955	Th1	DEXI	10.233	10.3412	10.3378	10.5589	10.3937	10.5903	10.3756	10.3751	10.3914	9.37089	9.52834	9.6285
440944	Th1	LOC440944	10.808	10.6787	10.8145	10.8898	10.962	10.8414	10.5636	10.5998	10.5496	10.0896	9.76619	9.82381
10945	Th1	KDELR1	11.8991	12.0196	11.9651	11.9011	11.9793	12.0166	11.6971	11.8217	11.7778	10.962	11.1525	10.7694
1121	Th1	CHM	10.5854	10.5661	10.6211	10.5775	10.6804	10.7003	10.5778	10.5434	10.5645	9.34956	9.26258	10.341
2841	Th1	GPR18	9.80325	9.91318	9.71321	8.81176	9.02294	8.78397	10.5098	10.3598	10.24	9.86568	9.7144	10.0396
10970	Th1	CKAP4	10.5862	10.2137	10.2977	10.1742	9.8089	10.0457	10.3747	9.88599	10.2294	11.1854	10.8377	11.0377
2908	Th1	NR3C1	13.1671	13.0532	13.1888	12.9174	13.114	13.0144	13.1255	13.232	13.1839	13.9857	14.1827	13.9325
27345	Th1	KCNMB4	8.36672	8.22583	8.24765	8.03485	7.84778	7.93854	8.32207	8.3233	8.34354	9.12839	8.90997	8.85175
1743	Th1	DLST	13.0035	13.1398	13.0619	12.996	13.0597	12.9776	13.1972	13.3168	13.2398	14.1938	14.3218	13.6244
51780	Th1	KDM3B	13.2666	13.3504	13.3064	13.0695	13.214	13.1983	13.2815	13.3448	13.3784	14.3096	14.3798	13.9076
55250	Th1	ELP2	12.1166	12.1624	12.0861	11.9078	12.064	12.0002	12.0699	12.1414	12.1631	13.0255	13.3236	12.7563
5297	Th1	PI4KA	13.0731	13.1648	13.0121	13.0146	13.0672	12.9759	13.153	13.2615	13.1971	14.0665	14.1052	14.0269
389289	Th1	C5orf39	9.42553	9.59341	9.51589	9.188	9.37346	9.26831	9.65926	9.94503	9.80264	10.1785	10.124	10.6723
3700	Th1	ITIH4	10.608	10.4528	11.2128	10.4161	10.3298	10.6786	10.5016	10.5715	11.1124	11.7137	11.6881	11.1781
26112	Th1	CCDC69	12.5602	12.4926	12.5904	12.1323	12.1922	12.2742	12.3804	12.2591	12.5507	13.2887	13.0184	13.4845
4179	Th1	CD46	12.9119	12.809	12.8879	12.7688	12.7423	12.7956	12.9727	13.0261	13.0379	13.9051	13.89	13.72
22980	Th1	TCF25	12.4623	12.5302	12.4868	12.1989	12.2682	12.2739	12.5662	12.6194	12.5995	13.3944	13.401	13.1787
124460	Th1	SNX20	11.2157	11.1441	11.1835	10.6017	10.7761	10.825	11.1002	11.0924	11.239	11.9768	11.7907	11.6891
1514	Th1	CTSL1	9.56703	9.59582	9.32326	8.72513	8.89333	8.74622	9.35558	9.17124	8.97395	10.0655	9.80351	9.77253
26048	Th1	ZNF500	10.0824	9.87929	10.0268	9.74927	9.62575	9.81343	9.74301	9.71161	9.79304	10.9665	10.8237	10.6777
10276	Th1	NET1	11.7667	11.8182	11.9116	11.5745	11.6207	11.6467	12.4126	12.3482	12.3774	12.8935	12.6145	12.661
143689	Th1	PIWIL4	8.01609	8.1908	7.93336	7.94314	7.99467	7.7815	7.80834	8.0951	7.8426	9.16679	9.1817	8.69952
66008	Th1	TRAK2	12.376	12.218	12.2013	11.7533	11.9139	11.7364	11.9243	12.0745	11.9417	13.0144	12.903	12.8448
594838	Th1	SNORD100	6.9208	6.73491	6.69513	6.71984	6.63027	6.63197	6.83795	6.8839	6.88726	8.16825	7.49876	7.70726
60468	Th1	BACH2	13.3514	13.1957	13.0294	12.5574	12.6245	12.5296	13.584	13.6007	13.5322	13.5264	13.6533	13.9341
55647	Th1	RAB20	7.59057	7.43672	7.44857	7.09209	7.24297	7.01839	7.39287	7.19418	7.21382	8.33296	8.19666	8.23064
317781	Th1	DDX51	11.6797	11.7943	11.8577	11.6398	11.7115	11.7401	11.6756	11.6892	11.8701	12.9212	13.097	12.5073
126259	Th1	TMIGD2	10.5755	10.2292	10.7465	10.337	9.79379	10.5326	10.2698	9.92209	10.3764	11.1207	11.0927	11.9312
9535	Th1	GMFG	12.8675	13.0348	13.027	12.433	12.5881	12.5047	12.9236	12.8086	12.8797	13.4933	13.7945	13.7199
57007	Th1	CXCR7	7.62786	7.45244	7.48895	7.04972	7.08303	7.04583	7.21681	7.3594	7.23464	8.27339	8.11297	8.2771
22866	Th1	CNKSR2	9.15328	9.01016	9.04722	8.72513	8.77385	8.83753	9.64417	9.6556	9.61065	10.064	9.9019	9.91324
6907	Th1	TBL1X	12.7681	12.6471	12.5281	12.2992	12.2244	12.091	13.568	13.506	13.2876	13.6005	13.6996	12.8592
25865	Th1	PRKD2	12.8068	12.8662	12.8621	12.3993	12.4562	12.4721	12.3494	12.4389	12.5204	13.726	13.8245	13.3349
4118	Th1	MAL	12.2744	12.3035	12.2903	11.1652	11.3885	11.381	11.8611	12.0468	12.0675	12.119	12.1859	13.2121
55625	Th1	ZDHHC7	11.4145	11.3008	11.2837	11.3612	11.2373	11.2004	11.5317	11.4926	11.4502	12.5229	12.6009	12.2587
9840	Th1	KIAA0748	13.148	13.2353	13.1376	12.527	12.7837	12.4731	14.4957	14.4162	14.3526	13.7844	13.6669	13.9603
5152	Th1	PDE9A	9.54004	9.60062	9.41193	8.82103	8.88731	8.73489	10.3344	9.93672	10.1058	10.0193	9.92431	10.1526
5525	Th1	PPP2R5A	12.159	12.1596	12.1801	12.1288	12.1689	12.2609	12.2565	12.3116	12.223	13.6393	13.6294	12.9491
8875	Th1	VNN2	9.01863	8.86424	8.75728	8.57979	8.41927	8.46887	9.11358	8.95514	8.94768	9.47318	9.55878	10.2078
11218	Th1	DDX20	11.1581	11.1274	11.1652	11.1103	11.0408	11.1052	11.3817	11.33	11.4123	12.4161	12.6168	12.0041
90024	Th1	FLJ20021	6.68449	6.91576	6.78287	6.27892	6.48772	6.55062	7.1112	7.05568	6.91972	7.94269	7.53656	7.62292
984	Th1	CDK11B	10.81	10.9613	10.9474	10.8097	10.8776	10.9246	10.8439	10.8341	10.8857	12.3323	12.5549	11.6344
200424	Th1	TET3	12.6074	12.7883	12.643	12.4082	12.5855	12.4176	13.1379	13.4643	13.3475	13.8649	13.8079	13.6656
79169	Th1	C1orf35	10.5694	10.9042	10.8816	10.6795	10.7682	10.7681	10.8298	10.9379	10.8689	12.2456	12.5043	11.3957
2972	Th1	BRF1	11.3525	11.5531	11.5627	11.2339	11.2336	11.3175	11.517	11.5989	11.5338	12.7851	12.8028	12.1316
8916	Th1	HERC3	11.3655	11.2127	11.126	10.8309	11.0169	10.8571	11.3616	11.3612	11.3251	12.323	12.0345	12.3173
8027	Th1	STAM	10.6641	10.5581	10.6066	10.5952	10.5239	10.6092	10.7465	10.694	10.7701	12.1791	12.1417	11.5065
7043	Th1	TGFB3	8.47931	8.38284	8.40697	8.48024	8.30749	8.33966	8.58086	8.50936	8.49502	9.85191	9.7357	9.73106
55367	Th1	PIDD	11.5608	11.8125	11.8177	11.2569	11.4616	11.5065	11.0295	11.3829	11.3884	12.9413	13.1554	12.4198
64236	Th1	PDLIM2	9.95926	9.94832	9.96325	9.46176	9.44293	9.53427	9.96978	9.91156	9.80795	10.913	10.6943	11.1307
27018	Th1	NGFRAP1	9.7714	9.7828	9.78029	8.98974	9.08512	9.21206	9.83487	9.59496	9.68453	10.6215	10.4993	10.4852
9046	Th1	DOK2	10.8837	10.9861	11.0063	10.5686	10.7438	10.4641	11.3749	11.358	11.2597	12.2898	11.7727	12.119
3899	Th1	AFF3	11.1592	10.518	10.4013	9.27511	8.94053	9.06085	10.2642	9.75875	9.88662	10.3876	10.1436	11.157
53347	Th1	UBASH3A	11.3869	11.3696	11.314	10.7934	10.9598	10.8291	12.1495	12.1568	12.1421	12.3049	12.1521	12.6102
84222	Th1	TMEM191A	7.23623	7.166	7.24268	6.90485	6.89446	6.91287	7.03664	6.9514	6.98034	8.42888	8.35738	8.4934
5335	Th1	PLCG1	14.454	14.3788	14.3134	13.9713	13.9829	13.9221	14.4092	14.2518	14.31	15.581	15.3085	15.5985
5874	Th1	RAB27B	7.31408	7.37068	7.22103	6.58722	6.19432	6.45593	8.2568	8.13604	7.8872	8.0376	8.05081	7.99178
5175	Th1	PECAM1	9.02476	9.01374	9.09445	8.42386	8.6827	8.63543	9.38034	9.17466	9.32511	10.2219	9.98152	10.7457
128346	Th1	C1orf162	8.57901	8.5875	8.51323	7.80185	7.78431	7.69496	9.03671	8.91656	9.03924	9.28119	9.40491	9.8524
51586	Th1	MED15	12.7195	12.8567	12.8461	12.5022	12.4839	12.5911	12.6286	12.727	12.7684	14.47	14.5476	14.1515
23683	Th1	PRKD3	12.5352	12.286	12.3505	11.5221	11.6123	11.6329	13.0424	12.763	12.9095	13.4634	13.662	13.2721
114879	Th1	OSBPL5	9.82494	9.81979	9.80167	9.62796	9.51971	9.67883	9.79775	9.7657	9.68224	11.8294	11.6653	11.0041
57124	Th1	CD248	7.99157	7.77963	7.77572	7.35609	7.44257	7.52192	7.62477	7.67471	7.65816	9.83278	8.97914	9.23839
22848	Th1	AAK1	13.132	12.881	12.946	12.5156	12.4841	12.3663	14.3252	14.0277	13.9499	14.5026	14.1654	14.439
10043	Th1	TOM1	10.8469	11.0406	11.021	10.4987	10.5757	10.6396	11.0022	11.0139	10.9955	12.6054	12.8948	12.0162
1380	Th1	CR2	8.95783	8.92493	8.58701	7.1577	7.72209	7.51453	9.05325	8.72361	8.40422	9.50365	9.00772	10.0238
26012	Th1	NELF	11.773	11.7405	11.7099	11.2152	11.1412	11.2056	11.7958	11.6834	11.7814	13.2726	13.35	13.0935
51816	Th1	CECR1	12.0055	11.8668	11.5883	10.0815	10.9582	10.0203	11.3079	11.2285	11.1525	12.266	11.9317	13.1105
8237	Th1	USP11	10.9096	10.8732	10.9754	10.5195	10.5	10.6553	10.8706	10.7216	11.1505	12.9942	13.2429	12.097
440253	Th1	WHAMMP2	9.23464	8.88807	8.96337	8.57134	8.49641	8.60038	8.98368	9.22332	9.02679	12.1436	11.9613	11.5625
255394	Th1	TCP11L2	8.88963	9.02622	8.88648	8.50742	8.63693	8.59018	8.34421	8.3792	8.50047	12.6424	12.744	12.7496
4128	Th2	MAOA	6.50348	6.56785	6.53408	8.65331	7.45852	6.60608	13.3338	12.9795	13.005	6.59144	5.84664	6.23598
286	Th2	ANK1	10.1574	11.1211	10.9434	10.1854	10.5092	9.84222	14.3734	14.5981	14.4271	7.98762	8.27998	8.68363
94274	Th2	PPP1R14A	6.75804	7.74118	7.79271	7.94818	7.34891	6.68063	11.7123	12.1311	11.9182	5.37625	6.14263	6.01744
5468	Th2	PPARG	6.78076	6.50998	6.59275	8.21628	7.16722	6.7257	11.8188	11.6128	11.7989	5.37625	6.2396	6.44917
5321	Th2	PLA2G4A	7.62786	7.82686	8.02587	8.36455	7.89275	7.94321	11.7345	11.8146	11.7186	6.22736	6.2396	6.85628
7070	Th2	THY1	6.65789	6.69167	6.62003	7.07824	6.78592	6.24906	10.7963	10.6672	10.139	5.37625	5.37625	5.37625
3269	Th2	HRH1	7.23623	7.4207	7.72279	7.90709	7.27329	7.45299	10.8298	11.2796	10.8167	6.3078	6.02033	5.84437
2335	Th2	FN1	8.58191	8.20495	8.36923	9.06673	8.55568	8.35547	11.7798	13.2156	13.0032	8.02357	8.12629	7.64476
84699	Th2	CREB3L3	6.10116	5.87723	5.99358	7.27403	6.24774	5.73984	10.3389	10.1747	10.1408	6.13145	5.37625	5.37625
1435	Th2	CSF1	9.98224	10.0612	10.3084	10.4523	10.5056	10.6449	11.978	12.2466	12.5948	8.30087	7.53656	7.46592
23413	Th2	NCS1	8.35622	8.18365	8.49045	8.80943	8.40439	8.60038	11.0439	10.5325	11.3613	5.83897	7.13092	6.72402
6367	Th2	CCL22	8.42441	8.23953	9.59808	8.77878	8.02502	9.71012	11.3759	11.4897	12.2809	7.32194	7.34354	7.33716
399717	Th2	FLJ45983	7.38502	7.51255	7.66016	7.72243	6.9581	6.63197	10.7092	10.859	10.7198	6.43909	6.2396	6.64575
84002	Th2	B3GNT5	8.75655	8.15088	8.45244	9.3791	8.83602	8.95578	12.7189	11.9289	12.1379	8.33822	8.26846	7.60054
57406	Th2	ABHD6	8.30956	8.05403	7.8149	8.40444	7.86802	7.64522	11.2097	11.2012	11.0395	6.95324	6.60708	7.42519
8704	Th2	B4GALT2	10.3195	10.3065	10.3076	10.4933	10.2828	10.422	10.8459	10.8457	10.9358	6.84379	7.15106	6.91355
140733	Th2	MACROD2	6.01646	5.87723	5.99358	6.80864	6.48772	5.88311	9.7965	9.65188	9.00518	5.83897	5.37625	6.01744
147645	Th2	VSIG10L	8.13055	8.24969	8.42842	8.29473	8.20481	8.23972	10.0153	10.2192	10.1468	6.54501	6.39119	6.44917
128178	Th2	EDARADD	9.48757	9.23201	8.98676	8.56851	8.86908	8.48579	10.8121	10.3247	9.94322	6.81335	6.72894	6.68614
8829	Th2	NRP1	8.40774	8.30554	8.2039	7.79006	7.89762	7.65159	10.5996	10.6352	9.5998	6.78142	6.32086	6.96635
79865	Th2	TREML2	11.2703	11.4586	11.1722	11.2633	11.5561	10.8143	12.081	12.1142	11.8958	8.43852	8.27424	9.10866
4129	Th2	MAOB	6.46694	6.28815	6.56415	7.02002	6.51918	5.88311	9.58662	9.20339	9.35948	5.37625	5.84664	6.75974
84059	Th2	GPR98	5.91027	5.87723	6.20609	6.74323	6.24774	5.98519	9.53722	9.47027	9.13336	6.3078	6.02033	6.01744
3642	Th2	INSM1	7.31408	7.28937	7.47303	7.68333	7.40131	7.58573	8.36949	8.80926	8.61921	5.37625	5.37625	5.37625
816	Th2	CAMK2B	8.65207	8.73355	8.72222	8.25434	8.45419	8.22567	9.21969	8.98483	8.91701	5.83897	5.84664	6.01744
53836	Th2	GPR87	7.53555	7.47548	7.75841	7.91232	7.49712	7.71884	8.7343	8.58421	8.63386	6.01055	5.37625	5.37625
9848	Th2	MFAP3L	7.58292	7.74677	7.89379	8.26551	8.47127	8.03642	9.82259	10.083	9.88055	6.7478	6.72894	7.12505
9173	Th2	IL1RL1	6.93861	6.94669	7.02107	8.12741	8.20839	7.90525	9.39824	9.43065	9.01963	6.54501	6.32086	5.84437
3557	Th2	IL1RN	8.41444	8.25306	8.46721	8.87086	8.76724	8.827	10.7921	10.6311	10.9675	7.82905	8.11297	7.33716
5172	Th2	SLC26A4	7.51917	7.40436	7.3614	8.18082	8.04615	8.01066	10.2773	10.2779	9.74523	7.29052	7.08892	7.0154
9811	Th2	CTIF	8.384	8.49375	8.48468	8.50144	8.23665	8.16006	11.5102	11.5189	11.4098	8.49927	8.35203	8.72685
5664	Th2	PSEN2	8.54671	8.66035	8.64392	8.65595	8.56875	8.45458	9.19575	9.01579	9.16122	5.83897	6.60708	6.50496
8651	Th2	SOCS1	10.7703	11.1207	11.2967	11.6101	11.6112	11.6904	13.4049	13.5505	13.4737	10.5501	10.4412	11.0673
10395	Th2	DLC1	7.6566	8.14717	8.00353	7.90183	8.17568	7.57195	9.9977	10.1909	9.76822	7.77588	7.20845	6.91355
8412	Th2	BCAR3	7.02134	6.81338	6.99173	7.90709	7.33067	7.79788	10.3817	9.49245	9.70502	7.33719	7.38884	6.88552
1595	Th2	CYP51A1	12.3827	12.0042	12.4108	12.514	11.9288	12.3454	13.4029	13.1384	13.4025	10.871	10.5788	10.5876
3596	Th2	IL13	7.83587	8.00833	8.45541	7.90183	8.24706	8.1787	10.1938	10.6235	10.0924	7.88754	7.99218	7.33716
163131	Th2	ZNF780B	11.3501	11.2995	11.1953	11.2157	11.3686	11.1665	11.2328	11.2945	11.2299	8.57422	8.23316	9.32046
651746	Th2	ANKRD33B	9.13455	9.17256	9.28782	9.73214	10.086	9.93466	9.96075	10.6509	10.2554	8.36414	7.88043	7.06127
55841	Th2	WWC3	11.7908	12.1387	12.1008	11.9021	12.0775	11.9215	13.9868	14.2366	14.0838	11.2643	11.475	12.0882
84879	Th2	MFSD2A	9.13078	9.29058	9.12798	8.84165	9.12281	8.86862	9.94825	10.1675	9.88561	7.81166	7.5961	7.27266
5141	Th2	PDE4A	9.67449	9.29499	9.40618	9.00789	8.86499	8.75967	10.774	10.5463	10.5638	8.12437	8.49781	7.9459
283229	Th2	EFCAB4A	8.49809	8.61961	8.41621	7.61415	8.06274	7.35123	8.8423	8.63677	8.38636	6.13145	6.02033	6.44917
140739	Th2	UBE2F	11.3291	11.3579	11.3012	10.865	10.8155	10.8443	12.8985	12.9044	12.8771	10.0426	10.2955	11.1636
55752	Th2	2011-09-01	11.1861	11.309	10.7936	10.1826	10.7096	10.1178	11.9131	12.0763	11.76	8.62442	8.81896	11.1684
284618	Th2	RUSC1-AS1	11.1456	11.0381	11.1076	11.1578	11.148	10.9356	11.6167	11.5282	11.6438	9.10596	9.36632	9.22247
57559	Th2	STAMBPL1	11.0408	11.0099	11.0537	11.043	10.9303	11.0228	12.5249	12.5018	12.4103	9.87423	10.1027	10.4889
57630	Th2	SH3RF1	8.49809	8.39176	8.47889	9.01589	8.65157	8.73261	10.3326	10.0503	10.0995	7.76672	8.35203	7.60054
89790	Th2	SIGLEC10	8.77397	8.82146	8.79139	9.10086	9.041	8.92082	10.2987	10.4556	10.192	8.1559	7.9997	8.18208
1543	Th2	CYP1A1	7.89242	8.40941	7.80387	7.17016	7.63624	7.01839	8.06666	8.3792	8.17171	5.37625	6.32086	6.317
54498	Th2	SMOX	8.92087	9.04034	9.15219	9.62664	9.33748	9.55467	10.2337	10.1272	9.96648	7.84613	8.38377	7.56585
5780	Th2	PTPN9	11.6856	11.6649	11.6074	11.4416	11.4919	11.472	11.8184	11.8099	11.7514	9.15046	9.13662	10.5761
1291	Th2	COL6A1	8.39423	8.5311	8.53557	7.82499	7.82709	7.70099	10.0575	10.4092	10.3696	8.04454	8.41464	7.88952
4598	Th2	MVK	10.4617	10.3602	10.5752	10.5596	10.2485	10.6085	11.0409	11.0595	11.332	8.94739	8.93343	9.08239
285016	Th2	FAM150B	6.01646	5.73529	5.99358	6.93977	6.13437	5.73984	8.45212	8.80027	8.8267	6.67462	6.4534	6.50496
2539	Th2	G6PD	11.4206	11.4308	11.5394	11.5414	11.4624	11.5042	12.0769	12.0297	12.1646	9.63575	9.65074	10.6159
11343	Th2	MGLL	7.51917	7.555	7.72279	7.59965	7.56945	7.74785	9.37378	9.77608	9.51276	7.27433	7.52414	7.57756
9258	Th2	MFHAS1	11.7337	11.8402	11.8284	11.9603	11.8956	12.0284	12.8664	12.953	12.8411	10.37	10.5695	11.4355
9381	Th2	OTOF	8.36672	7.91014	8.44648	7.84758	7.59678	8.41954	8.63039	8.50074	9.03036	6.54501	6.65048	6.75974
80005	Th2	DOCK5	8.78136	8.48286	8.47889	8.4398	8.41037	8.4016	9.48924	9.59753	9.42728	7.63846	7.31186	7.36757
64064	Th2	OXCT2	7.69807	7.46787	7.59284	7.07824	7.07018	7.04583	8.26468	7.76674	8.06808	5.37625	6.39119	6.13933
64116	Th2	SLC39A8	12.474	12.4428	12.4304	12.1051	12.2659	12.1063	13.632	13.6184	13.4953	11.7739	11.8772	10.943
7474	Th2	WNT5A	8.63836	8.69521	8.83114	8.44926	8.96919	8.4517	10.4166	10.7977	10.4129	8.86555	8.51655	8.23656
6361	Th2	CCL17	6.2901	6.44555	7.00655	6.67021	5.98419	6.19557	7.8796	7.8558	8.66973	6.3078	6.32086	5.84437
374378	Th2	GALNTL4	8.62449	8.76209	8.43145	8.13998	8.28104	8.11786	8.91489	8.84239	8.69999	6.97805	6.79863	6.75974
25974	Th2	MMACHC	9.46215	9.23201	9.32934	9.21071	9.1245	9.16673	9.37213	9.48694	9.45808	7.2578	7.52414	7.62292
5578	Th2	PRKCA	13.7789	13.8035	13.906	13.1227	13.173	13.1873	14.8849	15.0776	15.0788	12.8422	12.7505	13.5846
56907	Th2	SPIRE1	8.0908	7.97374	7.88873	8.34061	8.25737	8.01932	9.25754	8.85757	9.03747	7.24092	7.08892	6.96635
4087	Th2	SMAD2	13.1384	13.4378	13.5454	13.1674	13.4203	13.3077	14.4047	14.4524	14.4378	12.3037	12.2052	12.9355
151230	Th2	KLHL23	7.38502	7.12002	7.24268	7.20636	7.2006	7.36909	7.3313	7.24963	7.30345	5.37625	5.37625	5.37625
9076	Th2	CLDN1	11.6602	11.8464	11.8181	11.4021	11.4891	11.4195	13.7866	13.7497	13.6793	10.6614	12.8019	12.0658
51809	Th2	GALNT7	10.8417	10.673	10.8041	10.8226	10.5993	10.7534	12.0794	11.8791	11.8621	10.0746	9.97157	10.1017
7466	Th2	WFS1	8.22181	8.15088	8.00353	8.35435	8.28772	8.25703	9.50591	9.36471	9.44476	7.43668	7.08892	8.13769
8828	Th2	NRP2	8.80569	9.56176	9.34142	9.20724	9.59653	9.59346	10.179	11.0216	10.8913	8.07856	8.86176	9.57881
138255	Th2	C9orf135	8.02093	7.36204	8.04772	7.28476	6.72392	6.76773	9.71162	8.91862	9.65329	7.50109	6.65048	8.56614
160365	Th2	CLECL1	7.4503	7.08357	7.15218	7.31611	6.97313	6.826	9.59943	8.60287	9.05859	7.29052	7.41771	7.0387
126119	Th2	JOSD2	9.47566	9.59702	9.55427	9.68344	9.68724	9.75202	9.75462	9.9336	9.71966	7.58382	7.58451	8.72685
836	Th2	CASP3	12.8744	12.7163	12.7537	12.6569	12.7182	12.7048	14.1909	13.998	13.872	12.4698	12.3493	11.7518
37	Th2	ACADVL	13.1925	13.3411	13.3646	13.5222	13.5935	13.4872	15.046	15.1153	15.2177	13.1991	13.2119	13.5265
6375	Th2	XCL1	7.10936	7.2798	7.07637	6.58722	6.84243	6.52077	7.73125	7.99423	7.79047	6.13145	6.14263	5.84437
23060	Th2	ZNF609	12.6015	12.6192	12.6526	12.6123	12.6376	12.6133	13.2455	13.2042	13.2349	10.4815	10.6087	13.2008
54509	Th2	RHOF	13.1294	13.3392	13.4785	13.1431	13.2674	13.445	13.9927	14.3224	14.2827	12.3817	12.21	12.6152
64170	Th2	CARD9	8.35622	8.12086	8.07754	7.96316	7.80594	7.72472	9.03463	8.94912	8.97767	6.92749	7.26186	7.38236
3241	Th2	HPCAL1	11.7794	12.0544	11.9223	11.5814	11.6837	11.5322	13.0572	12.8227	12.8533	10.8144	10.8878	11.6737
125950	Th2	RAVER1	13.4165	13.4843	13.4389	13.4442	13.4153	13.496	13.4534	13.5396	13.5136	11.6332	11.571	11.9671
8611	Th2	PPAP2A	10.5243	10.3812	10.3426	10.141	10.1753	10.0652	11.5825	11.4864	11.1443	9.61784	9.72024	9.65877
3953	Th2	LEPR	8.82719	8.5179	8.36603	8.98159	8.71306	8.71424	10.4062	10.4633	9.69367	8.48092	8.31382	8.57929
201292	Th2	TRIM65	11.7214	11.6996	11.7365	11.7057	11.6229	11.6424	11.9688	11.9909	11.9295	9.95246	9.84359	10.9319
284119	Th2	PTRF	8.62728	8.50455	8.571	8.26551	7.98582	8.20785	9.15239	9.06465	9.17253	7.11104	7.20845	7.99178
400073	Th2	C12orf76	9.64261	9.83952	9.72498	9.69103	9.76863	9.6659	10.3844	10.4926	10.4666	8.65675	8.75576	8.8622
84514	Th2	GHDC	10.5571	10.5614	10.5795	10.2113	10.1166	10.2821	10.5365	10.4349	10.584	8.35384	8.4197	9.7234
1891	Th2	ECH1	12.1102	12.1626	12.3082	12.373	12.0811	12.2888	13.002	12.9113	13.1467	11.2142	11.0969	11.745
57099	Th2	AVEN	9.63724	9.63385	9.66646	9.65659	9.57176	9.57106	10.5549	10.6462	10.4666	8.79259	8.70915	9.20367
4649	Th2	MYO9A	10.9172	10.7109	10.7458	10.9167	10.7749	10.8054	11.2561	11.2801	11.2303	9.26358	9.16496	10.3879
84617	Th2	TUBB6	8.89414	8.81523	8.77559	8.86417	8.79994	8.70728	9.78771	9.52244	9.26297	7.94269	7.96152	7.76575
11234	Th2	HPS5	11.0616	10.8552	10.9693	11.2228	11.048	11.1147	12.1342	11.7118	11.7836	10.3914	10.1719	10.2432
7094	Th2	TLN1	15.3697	15.4064	15.3728	15.4574	15.4177	15.4123	15.589	15.641	15.6058	13.5824	13.6769	14.7724
138151	Th2	NACC2	8.58191	8.62205	8.33348	8.74245	8.81279	8.51346	9.33716	9.36171	9.17253	7.66971	7.71451	7.71727
2672	Th2	GFI1	10.7504	10.8837	10.5795	10.9222	11.1172	10.5319	12.6498	12.8819	12.7039	11.6284	11.2599	10.6012
3398	Th2	ID2	13.7243	13.8557	13.9411	13.3905	13.7608	13.4814	14.1728	14.3586	14.2425	12.8504	12.2217	12.9856
83861	Th2	RSPH3	8.51656	8.69978	8.69344	8.73505	8.63447	8.85006	8.93971	8.88951	8.8267	7.15048	6.86151	7.96143
8600	Th2	TNFSF11	8.66562	8.44106	8.83114	7.64247	7.54838	7.95707	9.43498	9.01004	9.4501	7.66971	7.93789	7.62292
389641	Th2	LOC389641	9.61828	9.52316	9.43753	9.01986	8.94438	8.7992	9.67285	9.62936	9.46073	8.01648	7.85472	8.2771
4352	Th2	MPL	7.28165	7.18798	7.24268	7.35609	7.35788	7.11018	8.74475	9.04419	8.86358	7.46304	7.34354	7.25568
23513	Th2	SCRIB	12.6966	12.9537	12.8997	12.7944	12.8095	12.8719	13.1381	13.31	13.2696	11.4588	11.5984	12.078
5833	Th2	PCYT2	10.8983	10.8187	11.0134	11.0576	10.7475	10.8726	11.5003	11.5074	11.6392	9.80633	9.84718	10.441
3797	Th2	KIF3C	9.50965	9.48227	9.58019	9.10833	8.94053	9.00102	10.2811	10.1819	10.2724	8.48553	8.48357	9.22779
55502	Th2	HES6	8.25314	8.34331	8.17371	7.66992	7.50463	7.39516	9.09376	8.87257	8.88958	7.40946	7.58451	7.33716
55686	Th2	MREG	10.4666	10.3812	10.423	10.3016	10.42	10.515	11.476	11.3979	11.3073	9.84324	9.74338	10.0818
64769	Th2	MEAF6	12.5225	12.6215	12.5925	12.4038	12.617	12.5032	13.1808	13.1793	13.0917	11.4528	11.7778	11.7173
29801	Th2	ZDHHC8	11.6887	11.704	11.7494	11.689	11.5021	11.6176	11.9	11.9685	12.0981	9.85364	9.79055	11.8496
7410	Th2	VAV2	9.78004	9.7251	9.82497	9.76259	9.51842	9.74979	10.347	10.391	10.3802	8.69214	8.63576	9.31797
4218	Th2	RAB8A	12.8413	12.9663	12.9999	12.7867	12.9509	12.8916	13.5815	13.5481	13.5755	12.1601	12.2499	11.828
4233	Th2	MET	7.83002	7.65907	7.39738	8.06216	7.76216	7.66419	9.07162	8.55979	8.61428	7.46304	7.57277	6.75974
84079	Th2	ANKRD27	10.8207	10.7474	10.7356	10.8019	10.6417	10.6696	11.4866	11.5066	11.4466	9.72613	9.68686	10.5819
535	Th2	ATP6V0A1	10.5053	10.6893	10.5604	10.109	10.2682	10.1585	10.8162	10.9523	10.6609	9.02149	9.12223	9.86651
84542	Th2	KIAA1841	8.69229	8.62932	8.57903	8.64269	8.55042	8.52705	9.33885	9.36021	9.25387	7.60609	7.62998	8.3271
65998	Th2	C11orf95	10.3797	10.594	10.4444	10.0705	10.3967	10.0762	10.8798	11.0541	10.8587	9.60578	9.14803	9.68061
147912	Th2	SIX5	8.10866	8.31827	8.0942	7.99246	8.02074	8.02362	8.31833	8.39828	8.31832	6.81335	6.99685	6.88552
54955	Th2	C1orf109	11.09	11.0105	11.0601	11.1168	11.0706	11.0801	11.5769	11.5474	11.5985	10.0131	10.4883	9.88571
30812	Th2	SOX8	8.11747	7.9955	8.06487	8.0711	7.90729	7.93385	9.56212	9.38258	9.63566	7.66971	7.8283	8.75737
83935	Th2	TMEM133	6.93861	6.75546	6.56415	6.92253	6.60441	6.24906	8.12203	7.93238	7.83752	6.7478	6.32086	6.50496
1951	Th2	CELSR3	11.3635	11.424	11.5634	11.4274	11.3712	11.6235	11.8568	11.9639	12.112	10.5961	10.9579	10.0986
84916	Th2	CIRH1A	12.7389	12.6774	12.6942	12.7359	12.6888	12.7496	13.3995	13.2737	13.3821	11.8609	12.3183	11.6221
6624	Th2	FSCN1	9.71345	9.53446	9.90766	9.8253	9.46583	10.1904	10.2173	10.5023	10.5679	9.92459	8.94005	8.17585
57560	Th2	IFT80	11.2905	11.1809	11.3026	11.4746	11.3939	11.3974	12.4543	12.6321	12.4668	10.5928	10.3836	12.3492
91543	Th2	RSAD2	9.09439	8.63655	9.39751	10.2058	9.78071	10.6004	10.7301	10.4934	11.3147	9.27115	9.83637	9.20637
3156	Th2	HMGCR	12.5655	12.2863	12.5609	12.6638	12.324	12.6201	13.1137	12.9674	13.1933	11.9336	11.7913	11.3292
8879	Th2	SGPL1	11.5924	11.6119	11.6613	12.0017	11.8723	11.9462	13.0601	13.2115	13.1556	11.7148	11.9394	11.5695
10166	Th2	SLC25A15	10.7906	10.5966	10.5934	10.7317	10.4215	10.5937	11.3866	11.0976	11.1967	9.79025	9.9649	9.73106
60412	Th2	EXOC4	11.9465	11.9344	11.8241	11.8295	11.9504	11.7982	12.4954	12.3134	12.1381	10.7879	10.6437	11.3233
3030	Th2	HADHA	14.1599	14.2488	14.2935	14.0204	14.125	14.1506	14.4016	14.5196	14.609	12.8678	13.098	13.3935
163702	Th2	IL28RA	9.28303	9.77314	9.67858	8.90593	9.37204	9.18308	9.79525	10.4822	10.2277	8.92175	8.72878	8.69557
9839	Th2	ZEB2	8.87144	8.67907	8.8246	9.9287	9.64135	9.51098	10.347	10.0782	10.1776	8.91526	9.12801	8.40065
3159	Th2	HMGA1	14.7448	14.8352	14.89	14.8078	14.7296	14.9595	15.1199	15.2673	15.3314	13.9029	13.927	13.7705
728378	Th2	POTEF	7.00556	7.44462	6.96109	7.03502	7.28315	7.39516	7.50375	7.22792	7.50289	6.13145	5.84664	6.13933
50814	Th2	NSDHL	9.98767	10.0467	10.137	10.1362	9.99459	10.108	10.4541	10.3223	10.6025	9.02449	9.13662	9.11154
92558	Th2	CCDC64	11.8835	12.0944	12.3286	11.9041	11.867	11.9979	13.2971	13.272	13.4154	11.9351	11.8258	12.1212
2161	Th2	F12	7.36537	7.12002	7.43185	7.45691	7.09566	7.20279	8.288	8.03047	8.07612	6.78142	6.86151	6.68614
6311	Th2	ATXN2	10.8541	10.9362	10.8621	11.1302	11.0367	11.0426	11.221	11.2401	11.2018	9.64758	9.65277	10.3502
3949	Th2	LDLR	12.3419	12.1637	12.4819	12.6675	12.2738	12.6072	13.0748	13.0595	13.2609	12.5284	12.0953	10.7674
134430	Th2	WDR36	13.0358	12.9604	13.0108	13.0132	13.0627	13.0921	13.3923	13.3794	13.4505	12.1901	12.3053	11.726
5799	Th2	PTPRN2	8.48246	8.59499	8.64139	8.27289	8.5156	8.41954	8.96407	9.14883	9.08624	7.35217	7.65187	8.20055
23640	Th2	HSPBP1	11.3902	11.5262	11.4858	11.5381	11.5469	11.5817	11.7863	11.7386	11.7797	10.2479	10.6076	10.4559
2222	Th2	FDFT1	13.3368	13.3131	13.5462	13.3122	13.147	13.3746	13.8763	13.763	14.0876	12.4109	12.849	12.5083
64127	Th2	NOD2	8.60764	8.3888	8.68124	8.2124	8.45706	8.46887	9.11554	9.42634	9.98276	8.11149	8.22113	8.23656
11182	Th2	SLC2A6	8.47616	8.26309	8.55206	8.54272	8.31075	8.61553	9.25041	9.07385	9.27651	7.65941	7.846	8.15694
2101	Th2	ESRRA	11.4658	11.5037	11.5147	11.6867	11.5876	11.666	11.8143	11.7118	11.7471	10.5306	10.5823	10.2695
11145	Th2	PLA2G16	7.29261	6.75546	6.76205	6.90485	6.57736	6.579	8.1617	7.94215	7.71804	6.95324	6.69096	6.317
81577	Th2	GFOD2	10.8226	10.9227	10.8466	10.8836	10.8633	10.8018	11.3412	11.3736	11.3734	10.1325	9.81087	10.2887
23048	Th2	FNBP1	14.8436	14.95	14.8277	14.3273	14.6193	14.3062	15.6578	15.8185	15.6639	14.4005	14.3949	14.5001
4298	Th2	MLLT1	12.6917	12.7398	12.766	12.7621	12.6687	12.7369	12.8664	12.8933	12.9345	11.2643	11.7013	11.9107
388722	Th2	C1orf53	6.97289	7.34448	6.87793	7.18242	7.312	7.16938	7.3313	7.60073	7.2243	6.01055	6.32086	6.01744
353189	Th2	SLCO4C1	8.09977	8.10938	8.30674	8.13998	8.02928	8.04065	8.89191	8.95113	9.07421	8.0376	7.56086	7.55397
9270	Th2	ITGB1BP1	11.0402	11.0993	11.2282	11.1286	11.0867	11.1862	11.3837	11.4406	11.4358	9.91962	10.2539	10.3344
85364	Th2	ZCCHC3	11.7527	11.9368	11.9429	11.8144	11.9136	11.9492	12.3711	12.4384	12.5248	11.2477	11.4259	10.9159
8372	Th2	HYAL3	8.44083	8.53895	8.50474	8.33019	8.4769	8.45458	8.79071	8.92273	8.83085	7.649	7.51154	7.64476
197259	Th2	MLKL	10.0113	9.80931	10.1279	9.79721	9.42242	9.79504	10.5825	10.2236	10.5462	9.1256	8.82619	9.69435
10539	Th2	GLRX3	11.7629	11.6797	11.6617	11.7784	11.7409	11.7141	12.1422	11.9168	11.9218	10.5716	10.8327	10.9036
6821	Th2	SUOX	9.84516	9.68923	9.81614	8.92738	8.98049	9.03398	10.18	10.1702	10.5605	9.02748	9.10477	9.1173
23362	Th2	PSD3	8.62728	8.50723	8.47598	9.38834	8.71537	9.05908	9.44128	9.4435	9.47128	8.2509	8.47878	7.9691
23429	Th2	RYBP	12.5408	12.5878	12.8448	13.5609	13.3926	13.6805	14.2784	14.6167	14.469	13.4232	13.6976	12.6031
3927	Th2	LASP1	14.0808	14.191	14.1327	13.8548	14.0258	13.9849	14.5011	14.5679	14.5765	13.5091	13.083	13.417
30845	Th2	EHD3	8.82956	8.64613	8.57369	8.59375	8.38323	8.40461	8.95084	8.74969	8.78872	7.38132	6.91891	8.56172
10623	Th2	POLR3C	11.5488	11.6631	11.5469	11.6981	11.7574	11.5962	12.1175	12.0234	11.996	10.7437	10.9856	10.7858
29887	Th2	SNX10	10.8837	10.7146	10.8574	10.7902	10.7815	10.8703	11.615	11.5993	11.5838	10.5237	10.5788	10.0756
23590	Th2	PDSS1	10.1098	9.94252	9.95818	10.2132	10.0419	10.0981	10.4355	10.3098	10.3072	9.26863	9.20917	8.95919
23312	Th2	DMXL2	10.2301	9.95025	9.80614	10.1022	9.97917	9.80263	10.3235	10.2236	10.1373	8.81387	8.72488	9.54263
23196	Th2	FAM120A	14.3686	14.3716	14.3669	14.3152	14.342	14.3362	14.7516	14.7533	14.7529	13.539	13.4623	13.6554
4712	Th2	NDUFB6	10.4609	10.5466	10.6583	10.5723	10.5092	10.5114	10.825	10.7476	10.8097	9.65932	9.62206	9.50558
11184	Th2	MAP4K1	13.132	13.1707	13.1729	13.0057	12.916	12.9926	13.4102	13.4356	13.4942	12.0394	12.0948	12.6209
55505	Th2	NOP10	11.473	11.7205	11.5986	11.6441	11.7547	11.5749	11.9295	11.8275	11.8983	10.7799	10.8397	10.4509
23786	Th2	BCL2L13	11.5531	11.6262	11.5744	11.5406	11.6618	11.573	11.806	11.8522	11.7937	10.2923	10.5649	11.0219
3265	Th2	HRAS	10.28	10.5145	10.455	10.5378	10.4713	10.4908	10.8633	10.8758	10.8127	9.51866	9.69082	9.78181
2287	Th2	FKBP3	11.7199	11.6344	11.7592	11.6636	11.6207	11.6416	11.8597	11.6922	11.7947	10.4624	10.6548	10.6906
151188	Th2	ARL6IP6	11.0878	11.1365	11.28	11.1254	11.1446	11.1177	11.4524	11.466	11.4301	10.1455	10.3092	10.3594
4354	Th2	MPP1	10.5132	10.3112	10.2701	10.3103	10.0595	10.0908	11.0558	10.7933	10.9434	9.57317	9.59285	10.0925
136	Th2	ADORA2B	8.14774	8.07414	7.86301	8.29832	8.1188	7.95247	8.53539	8.29944	8.27273	7.33719	7.1898	7.08315
334	Th2	APLP2	11.8883	12.0319	11.9173	11.7199	11.8503	11.8045	12.1638	12.3114	12.1595	10.828	11.011	11.304
644	Th2	BLVRA	9.35275	9.25783	9.29093	9.46614	9.29311	9.34302	9.87235	9.64939	9.71742	8.69986	8.72097	8.3271
522	Th2	ATP5J	11.5646	11.7534	11.7209	11.7255	11.6298	11.6275	11.8835	11.8295	11.7979	10.5155	10.783	10.7215
10627	Th2	MYL12A	14.2683	14.1672	14.2909	14.114	13.9963	14.0402	14.493	14.386	14.4217	13.0225	13.0586	13.7352
29916	Th2	SNX11	10.7337	10.9698	10.9615	10.6039	10.8946	10.7336	11.1819	11.4457	11.3872	10.1266	10.2609	10.1482
27246	Th2	RNF115	11.6614	11.758	11.6417	11.6756	11.8626	11.6685	11.9323	12.0036	11.9363	10.9404	10.7892	10.6679
8187	Th2	ZNF239	8.91424	8.70888	8.6714	8.58819	8.37712	8.53512	9.21604	9.09929	8.86963	7.92725	7.81027	7.98428
4738	Th2	NEDD8	10.3222	10.4923	10.4505	10.4507	10.3298	10.2747	10.5628	10.5814	10.6038	9.07163	9.47698	9.73678
8763	Th2	CD164	14.6356	14.5813	14.8117	14.7652	14.782	14.9134	15.0505	15.0935	15.1821	13.9307	13.7909	14.1455
7185	Th2	TRAF1	13.7757	13.7002	13.7578	13.6572	13.7684	13.7238	14.1828	14.2537	14.1976	13.174	12.8725	13.1298
4597	Th2	MVD	12.0165	11.9253	12.3176	12.1565	11.7389	12.1273	12.6565	12.5571	12.8991	11.4949	11.9869	11.1918
11261	Th2	CHP	11.4802	11.2609	11.3168	11.674	11.4275	11.5526	11.7625	11.6723	11.7892	10.454	10.5915	10.7425
10134	Th2	BCAP31	12.1902	12.3152	12.2464	12.319	12.2787	12.2779	12.4776	12.4331	12.4585	11.0079	11.0324	11.8988
25920	Th2	COBRA1	12.499	12.7043	12.7033	12.5347	12.5441	12.6409	12.7307	12.8318	12.8408	11.4534	11.5946	11.9333
79847	Th2	TMEM180	9.5894	9.70165	9.55034	9.73705	9.83767	9.81128	9.71426	10.001	9.92457	8.54394	8.59298	9.08827
10248	Th2	POP7	10.5655	10.642	10.667	10.5849	10.5538	10.6488	10.8653	10.7636	10.8208	9.65346	9.86148	9.53183
7494	Th2	XBP1	13.1996	13.3313	13.3737	13.6222	13.7176	13.5735	13.8341	14.0093	13.938	13.06	12.7471	12.5861
23450	Th2	SF3B3	14.7456	14.7993	14.7042	14.7405	14.7901	14.7053	14.9376	14.8662	14.9411	13.844	13.9639	13.5506
23087	Th2	TRIM35	11.3384	11.3258	11.4714	11.422	11.3304	11.5438	11.6662	11.5869	11.7418	10.498	10.237	10.8846
9404	Th2	LPXN	12.5991	12.5758	12.5005	12.4243	12.2893	12.3507	12.9054	12.7064	12.9274	11.5162	11.4764	12.1827
7009	Th2	TMBIM6	15.947	16.0663	16.0055	16.0491	16.2348	16.07	16.3075	16.3667	16.2731	15.1626	15.351	15.0721
617	Th2	BCS1L	10.731	10.8233	10.8478	11.0576	10.9926	10.9207	11.1379	11.1578	11.2267	9.84151	9.91573	10.4108
4090	Th2	SMAD5	10.3433	10.3481	10.2785	10.0331	10.3755	10.0734	10.4192	10.6033	10.3907	9.12281	9.62413	9.31296
28957	Th2	MRPS28	10.0294	10.0693	10.1961	10.0715	10.1907	10.1921	10.2848	10.248	10.3445	9.0512	9.2834	9.19009
26086	Th2	GPSM1	10.7723	10.7299	10.7111	10.5922	10.4764	10.48	11.2038	11.1112	11.234	10.0457	10.1982	9.96033
760	Th2	CA2	8.14774	8.23612	8.10652	8.11894	8.25394	8.26046	8.38721	8.40457	8.459	7.56098	7.11022	7.23832
5715	Th2	PSMD9	11.5281	11.7537	11.8597	11.8077	11.8695	11.8873	11.9355	11.9942	12.0505	10.7201	10.8526	11.0716
64924	Th2	SLC30A5	12.009	11.9849	12.0528	12.0592	12.1461	12.116	12.2485	12.2793	12.1818	11.2462	11.2838	10.8467
8992	Th2	ATP6V0E1	11.7253	11.8498	11.8658	11.7776	11.9557	11.9053	12.0727	11.9676	12.1332	10.8193	11.1442	10.8778
10494	Th2	STK25	12.1244	12.1913	12.2163	12.1107	12.1154	12.1631	12.3345	12.4324	12.5036	10.7928	10.8926	12.255
84260	Th2	TCHP	11.4527	11.6033	11.6131	11.4193	11.6248	11.5571	11.5322	11.6428	11.7172	10.5086	10.1451	10.9084
3032	Th2	HADHB	12.1777	12.19	12.2302	12.3452	12.275	12.2537	12.7021	12.7054	12.673	11.4607	11.58	11.7144
2782	Th2	GNB1	14.9824	15.0547	15.0566	15.1146	15.1359	15.134	15.2811	15.276	15.2996	13.9989	14.1404	14.3931
55974	Th2	SLC50A1	10.4981	10.3767	10.4864	10.4411	10.3462	10.3965	10.9066	10.9483	11.1099	9.8691	9.6789	10.1077
25940	Th2	FAM98A	11.0244	10.9793	11.0275	10.9652	10.9347	10.9466	11.312	11.2535	11.3108	10.1281	10.3024	10.1482
55973	Th2	BCAP29	10.5846	10.3857	10.5618	10.9851	10.8934	10.8478	11.4016	11.3011	11.2426	10.1426	10.237	10.2695
9690	Th2	UBE3C	12.7826	12.6374	12.693	12.864	12.7903	12.8051	13.0387	12.9258	12.9717	11.651	11.8957	12.1011
94015	Th2	TTYH2	9.14582	9.50413	9.30179	8.9877	9.43202	8.98047	9.74042	9.98492	9.74413	8.42888	8.65245	9.10286
23179	Th2	RGL1	8.48874	8.78575	8.70311	8.76195	8.68742	8.8121	8.90115	9.03668	9.03036	7.67989	7.79189	8.2187
84306	Th2	PDCD2L	9.76272	9.90626	9.84577	9.8031	9.82814	9.80588	10.1286	10.0782	10.1987	8.95688	9.14518	9.02832
81892	Th2	SLIRP	10.1836	10.2623	10.3134	10.3438	10.3716	10.2982	10.526	10.3173	10.5318	9.42857	9.57803	9.09996
143471	Th2	PSMA8	7.71811	7.74118	7.80387	7.75993	7.87799	7.94785	7.86809	8.03932	8.03526	6.59144	6.65048	7.43898
10436	Th2	EMG1	11.5085	11.5129	11.4669	11.5166	11.5644	11.3751	11.6898	11.5908	11.6184	10.5375	10.7201	10.3879
342945	Th2	ZSCAN22	9.06498	9.18529	9.02486	9.21763	9.29311	9.18633	9.19761	9.31908	9.27501	8.22793	8.10625	8.20664
65084	Th2	TMEM135	10.5937	10.5159	10.675	10.811	10.6862	10.7705	11.369	11.2838	11.3713	10.1996	10.0527	10.5212
7170	Th2	TPM3	15.7497	15.7487	15.7981	15.8488	15.7912	15.8081	15.9417	15.8093	15.8597	14.7062	14.8576	14.8019
311	Th2	ANXA11	13.9754	14.0571	14.0562	14.244	14.2667	14.2429	14.3385	14.3258	14.339	13.0406	13.1055	13.615
116225	Th2	ZMYND19	10.8067	10.9297	10.9131	10.7764	10.7749	10.7699	11.0805	11.0482	11.0302	9.72426	10.0653	10.1303
56548	Th2	CHST7	8.89189	8.99026	9.01543	8.48329	8.66364	8.66949	9.12338	9.21339	9.10832	8.09186	8.0789	8.03564
80304	Th2	C2orf44	10.6785	10.6781	10.655	10.59	10.6482	10.7435	10.864	10.797	10.8902	9.728	10.081	9.50779
6576	Th2	SLC25A1	10.8554	10.7654	10.7836	10.8077	10.6113	10.8185	11.3567	11.3346	11.544	10.2094	10.4562	10.3476
80222	Th2	TARS2	11.1919	11.1692	11.1387	11.1615	11.1028	11.1177	11.8	11.6436	11.6659	10.7488	10.7984	10.3423
5026	Th2	P2RX5	8.82007	8.658	8.58965	9.59879	9.47384	9.35462	9.51492	9.64191	9.74633	8.34345	8.50253	8.83768
113655	Th2	MFSD3	9.41468	9.39018	9.43612	9.23988	9.20172	9.25291	9.48314	9.53989	9.56804	8.02357	8.02192	9.32793
130355	Th2	C2orf76	8.46344	8.61228	8.77331	8.6293	8.62954	8.63789	8.74994	8.76601	8.71143	7.38132	7.4726	8.15694
347344	Th2	ZNF81	9.71601	9.68582	9.63078	9.69733	9.69187	9.68467	9.96301	9.96459	9.94029	8.78182	8.23913	9.63053
29922	Th2	NME7	9.45308	9.35678	9.28782	8.8775	8.99355	8.88692	9.63449	9.53856	9.4461	8.51285	8.36271	8.53939
6945	Th2	MLX	12.1102	12.1371	12.1479	12.19	12.1671	12.1626	12.3516	12.2951	12.3211	11.3122	11.3357	11.1282
10528	Th2	NOP56	14.1143	14.1559	14.1913	14.2527	14.2422	14.2331	14.4529	14.3597	14.4223	13.1328	13.497	13.4197
55775	Th2	TDP1	12.3685	12.3706	12.3092	12.1341	12.2784	12.2287	12.4954	12.4702	12.4451	11.4799	11.5267	11.2188
1161	Th2	ERCC8	9.7652	9.76991	9.67132	9.73705	9.77743	9.74755	9.86876	9.77263	9.80371	8.62851	8.59298	9.04658
55958	Th2	KLHL9	12.2634	12.233	12.2636	12.2511	12.4318	12.3274	12.3535	12.5103	12.4497	11.4414	11.4378	11.2577
6415	Th2	SEPW1	10.7064	10.7035	10.7749	10.64	10.5211	10.5527	11.0564	11.0001	10.9908	9.60981	9.60961	10.6526
284611	Th2	FAM102B	10.8824	10.8987	10.9749	10.5064	10.575	10.5416	12.1009	12.2712	12.2156	11.3714	11.0978	10.9449
1829	Th2	DSG2	9.23288	9.16295	9.35341	9.28503	9.16774	9.4252	9.57801	9.55715	9.66145	8.54394	8.5621	8.53033
84279	Th2	PRADC1	9.13832	9.30668	9.30642	9.25676	9.30359	9.23263	9.61496	9.55847	9.52296	8.2452	8.58862	8.70739
55248	Th2	TMEM206	9.66129	9.57034	9.66159	9.43818	9.31989	9.46064	9.97989	9.77952	9.86424	8.66866	8.54409	9.25674
10190	Th2	TXNDC9	11.0355	10.927	11.0795	11.0786	11.1008	11.1413	11.3135	11.1972	11.3182	10.2233	10.2327	10.2206
51805	Th2	COQ3	9.14208	8.89003	9.10158	9.10646	9.08512	9.01025	9.24862	9.18317	9.25082	8.21037	8.19045	8.13119
79140	Th2	CCDC28B	9.16993	9.18053	9.38588	9.22451	9.18564	9.28204	9.81642	9.79095	10.0518	8.74523	8.57101	9.19825
84775	Th2	ZNF607	9.68236	9.65947	9.74479	9.60813	9.61364	9.68117	9.70898	9.72234	9.8519	8.62851	8.66482	8.84824
6730	Th2	SRP68	12.873	12.9051	12.9057	13.1453	12.9946	13.1313	13.2654	13.2352	13.328	12.2221	12.4176	12.0479
55529	Th2	TMEM55A	9.80082	9.70614	9.6567	9.50502	9.65798	9.51098	10.5573	10.3934	10.2416	9.43535	9.27303	9.3452
23111	Th2	SPG20	10.3468	10.4542	10.3329	10.4761	10.665	10.422	10.6545	10.6131	10.5055	9.27367	9.80167	9.57249
51491	Th2	NOP16	11.0506	11.0647	11.1567	11.2678	11.0706	11.1824	11.3783	11.1769	11.3954	10.2588	10.6932	9.87352
7431	Th2	VIM	15.4207	15.4862	15.1946	14.6794	14.8385	14.5493	15.5048	15.8791	15.4956	14.6485	14.3539	14.7525
10694	Th2	CCT8	14.4546	14.8449	14.6887	14.4851	14.8329	14.6584	14.5994	14.9024	14.7852	13.6239	14.0225	13.5175
9727	Th2	RAB11FIP3	11.7299	11.8536	11.8443	11.7203	11.8086	11.7037	11.925	12.033	12.0181	10.7928	10.784	11.2783
150684	Th2	COMMD1	9.59217	9.54071	9.60316	9.765	9.69303	9.74418	9.82012	9.73771	9.80477	8.49013	8.62308	9.13443
1337	Th2	COX6A1	12.5778	12.8021	12.8216	12.7108	12.7109	12.7961	12.783	12.8031	12.8413	11.7474	11.8777	11.6891
3035	Th2	HARS	12.5515	12.7247	12.6002	12.7319	12.7617	12.6426	12.803	12.6754	12.78	11.6272	11.8247	11.6951
3066	Th2	HDAC2	12.9946	12.9784	13.051	13.0308	13.0657	13.1686	13.2604	13.1861	13.2713	12.2087	12.2934	12.1071
7414	Th2	VCL	10.6319	10.5283	10.324	10.6563	10.7463	10.5624	11.5899	11.4027	11.2951	10.3432	10.0779	10.7591
5605	Th2	MAP2K2	12.1971	12.347	12.3281	12.2443	12.3057	12.3721	12.2787	12.4095	12.381	10.8767	11.0475	12.0436
3848	Th2	KRT1	5.37625	6.53965	6.53408	6.61618	6.24774	6.24906	8.72641	8.546	8.79513	7.29052	7.34354	8.33252
8417	Th2	STX7	10.1417	10.0978	10.1361	9.98227	10.105	10.078	10.181	10.1711	10.2449	9.03047	8.80437	9.66675
84967	Th2	LSM10	10.4137	10.6025	10.6516	10.5506	10.5517	10.6225	10.6975	10.6846	10.7785	9.63773	9.78123	9.64673
80025	Th2	PANK2	10.6605	10.6375	10.6849	10.5834	10.6006	10.6138	10.8759	10.874	10.7832	9.77582	9.59705	10.0709
55172	Th2	DNAAF2	10.0441	9.96466	10.0307	10.0555	10.0013	10.0926	10.2124	10.1693	10.1768	9.52505	9.00772	8.93642
10670	Th2	RRAGA	11.5802	11.7067	11.6686	11.6679	11.7604	11.7627	12.0036	11.9909	11.9931	11.1345	11.0986	10.6657
5281	Th2	PIGF	9.69019	9.65716	9.64441	9.7794	9.68143	9.69513	9.86156	9.94192	9.79197	8.83825	8.63155	9.03748
23456	Th2	ABCB10	12.094	12.0794	12.0915	11.8462	11.8263	11.8461	12.4636	12.0972	12.2928	11.3172	11.2014	11.2531
7415	Th2	VCP	14.3837	14.4825	14.4692	14.5318	14.5359	14.5392	14.7138	14.6702	14.7529	13.8425	13.7565	13.4625
387338	Th2	NSUN4	11.5234	11.3163	11.4376	11.52	11.4031	11.5651	11.623	11.4027	11.6249	10.6561	10.5078	10.4121
1676	Th2	DFFA	10.9628	10.8909	10.8568	10.8264	10.8025	10.8173	11.0781	10.9811	11.0023	9.79563	10.0368	10.1556
51194	Th2	IPO11	11.2386	11.1939	11.1607	11.2188	11.2687	11.2262	11.312	11.3286	11.3494	10.4431	10.4082	10.0678
23597	Th2	ACOT9	10.3061	9.79451	10.2835	10.2894	9.81748	10.2452	10.5996	9.98795	10.5339	9.44658	9.30139	9.3029
57511	Th2	COG6	10.482	10.3857	10.4452	10.2929	10.3747	10.3006	10.4999	10.6096	10.6084	9.38726	9.38815	9.87352
4860	Th2	PNP	12.0293	11.9923	11.9914	12.0713	11.9542	12.0352	12.1583	11.9222	12.0587	11.6516	10.9089	10.5153
89782	Th2	LMLN	9.57965	9.35396	9.35192	9.6923	9.61485	9.50183	9.85432	9.92104	9.74302	8.59958	8.5258	9.33041
51126	Th2	NAA20	11.3055	11.3432	11.3655	11.4623	11.506	11.4137	11.5551	11.5189	11.547	10.4187	10.7799	10.3607
83695	Th2	C12orf32	11.9241	12.0193	11.9614	11.9108	12.0467	12.0002	12.0129	12.0667	12.0576	10.924	11.3073	10.8536
9650	Th2	MTFR1	9.03087	9.13206	9.20104	9.1451	9.0955	9.25909	9.41592	9.40608	9.42863	8.35901	8.24506	8.5966
9938	Th2	ARHGAP25	11.704	11.8233	11.8675	11.6779	11.7597	11.7428	12.5266	12.3686	12.4803	11.0944	10.9635	12.2679
55170	Th2	PRMT6	11.0962	11.1056	11.1835	10.8556	11.065	11.0097	11.1786	11.1908	11.1991	10.1119	10.32	10.094
498	Th2	ATP5A1	15.3281	15.4361	15.3668	15.2	15.2595	15.1819	15.4846	15.4194	15.491	14.4259	14.5479	14.3873
221786	Th2	FAM200A	9.38641	9.3666	9.32174	9.38373	9.38197	9.38467	9.37213	9.50616	9.51915	8.43371	8.58862	8.34327
27440	Th2	CECR5	11.2479	11.4224	11.3276	11.2238	11.1812	11.1952	11.5201	11.5398	11.445	10.1354	10.3849	10.9541
6883	Th2	TAF12	10.2745	10.3412	10.3974	10.3548	10.4326	10.419	10.6357	10.6503	10.6326	9.44209	9.70265	9.74815
23708	Th2	GSPT2	10.7184	10.7213	10.7279	10.6732	10.6887	10.694	11.1385	11.085	11.1534	9.98783	10.2818	10.0894
1460	Th2	CSNK2B	13.1695	13.291	13.1548	13.2683	13.2504	13.1846	13.3424	13.2938	13.3361	12.2785	12.4149	12.2616
112487	Th2	C14orf126	10.2782	10.111	10.1614	10.1901	10.2035	10.2327	10.4642	10.2906	10.1869	9.1936	9.28599	9.44713
31	Th2	ACACA	12.5623	12.3525	12.4528	12.7596	12.53	12.5812	13.0417	12.9217	13.1449	12.2777	12.3735	11.4431
23560	Th2	GTPBP4	13.0804	13.0033	13.1022	13.2849	13.23	13.2573	13.5102	13.284	13.3719	12.3893	12.8411	11.9282
196527	Th2	ANO6	12.0013	11.9339	11.9457	12.0614	11.9776	12.0672	12.1529	12.0895	11.964	10.8261	10.7105	11.6629
55052	Th2	MRPL20	11.4385	11.5606	11.6312	11.4962	11.6054	11.5283	11.6348	11.5752	11.6649	10.5659	10.8126	10.4949
6834	Th2	SURF1	10.0711	10.402	10.2566	10.191	10.2649	10.1602	10.0924	10.2236	10.1242	11.1011	11.3424	10.9969
25949	Th2	SYF2	12.134	12.4152	12.4175	12.1221	12.3414	12.3719	12.1629	12.2333	12.2061	13.2555	13.4482	12.9217
79796	Th2	ALG9	11.1258	11.1403	11.0123	11.0967	11.1831	11.0075	10.9843	11.0428	10.9466	12.2697	12.2905	11.4466
55294	Th2	FBXW7	10.7169	10.6541	10.634	10.7099	10.8055	10.7892	10.6553	10.6124	10.6215	11.6404	11.8047	11.4819
256126	Th2	SYCE2	8.2415	8.10165	8.17371	7.98279	8.09515	7.99312	8.02802	7.95663	8.01844	9.25851	9.40491	8.38013
11100	Th2	HNRNPUL1	14.6938	14.7875	14.8127	14.7342	14.755	14.7911	14.731	14.7581	14.8273	15.8094	16.0489	15.5014
25871	Th2	C3orf17	12.0375	11.9806	11.9776	12.1883	12.1506	12.172	11.9106	11.8918	11.9025	12.9781	13.097	12.6897
51754	Th2	TMEM8B	9.29319	9.31684	9.26264	9.16493	9.26124	9.15682	9.09973	9.22002	9.14326	10.2936	9.95821	10.275
613	Th2	BCR	11.9879	12.0218	12.0218	12.3785	12.0129	12.3993	11.8818	11.7443	11.92	12.5442	12.6263	13.4456
158358	Th2	KIAA2026	11.0855	10.9698	11.0177	11.3067	11.2253	11.339	10.8345	10.9379	10.9712	11.9879	11.7388	12.097
56255	Th2	TMX4	10.9592	10.8732	10.788	10.9027	10.9722	10.8501	10.8352	10.7769	10.6281	11.9675	11.823	11.5321
56477	Th2	CCL28	8.58479	8.43537	8.45244	8.44296	8.50741	8.5773	8.44211	8.44764	8.40422	9.58752	9.65479	9.15975
8887	Th2	TAX1BP1	12.7451	12.8257	12.9287	13.4104	13.3308	13.4955	12.8718	12.8698	12.9048	13.8771	14.1019	13.7805
6210	Th2	RPS15A	16.0296	16.2611	16.257	16.0489	16.1662	16.1003	16.1189	16.1526	16.1964	17.1775	17.3909	17.0507
26234	Th2	FBXL5	12.0113	11.9572	12.0979	12.0713	12.2365	12.2893	11.7123	11.6254	11.7531	12.6418	12.8237	12.7977
53344	Th2	CHIC1	9.68628	9.5105	9.58404	9.61079	9.58543	9.67414	9.4223	9.44917	9.36654	10.46	10.279	10.6766
51361	Th2	HOOK1	11.1102	10.6375	10.7718	10.8045	10.5337	10.7367	10.6319	10.4155	10.6729	11.7794	11.7219	11.4258
11129	Th2	CLASRP	12.3706	12.6179	12.6004	12.5712	12.5839	12.6207	12.3492	12.4614	12.4668	13.4369	13.9491	13.1046
9516	Th2	LITAF	13.2868	13.6193	13.4795	12.8052	13.3136	13.1177	12.4457	12.8247	12.8357	13.4487	13.6526	14.2184
196	Th2	AHR	13.1851	13.0889	13.1234	12.8182	13.0536	13.1496	12.4439	12.4515	12.3734	13.9499	13.6279	12.9082
23559	Th2	WBP1	9.05104	9.36099	9.45855	9.08957	9.25663	9.31359	8.97935	9.22826	9.16607	10.3068	10.476	9.8184
9644	Th2	SH3PXD2A	11.5054	11.599	11.5215	11.2594	11.3395	11.2837	11.0325	11.2616	11.2615	12.2656	12.3333	12.207
5788	Th2	PTPRC	16.4694	16.424	16.4005	16.2235	16.2813	16.2676	15.6255	15.5026	15.5148	16.5473	16.5445	16.8375
89781	Th2	HPS4	12.2414	12.1518	12.1851	12.2648	12.2905	12.236	11.7179	11.6664	11.7118	12.8566	13.1095	12.4194
6817	Th2	SULT1A1	9.61145	9.4188	9.25309	9.38681	9.32431	9.1199	9.13506	9.10289	9.00336	10.4779	10.2026	9.863
54915	Th2	YTHDF1	12.2123	12.2283	12.2356	12.3924	12.3152	12.4285	12.2832	12.2923	12.3531	13.4051	13.7536	13.0896
148867	Th2	SLC30A7	11.9001	11.7472	11.8512	11.967	11.9525	11.9662	11.5993	11.6345	11.6431	12.9577	12.8888	12.3574
374666	Th2	WASH3P	8.99589	9.36799	9.27528	9.04739	9.29461	9.21206	8.89885	9.27199	9.08624	9.9492	10.4311	10.2376
26502	Th2	NARF	11.288	11.2777	11.2021	12.1548	11.8943	12.0533	11.1379	11.1002	11.0947	12.1484	12.5668	11.9923
3656	Th2	IRAK2	8.80569	8.89787	9.00975	9.00789	9.06764	9.23105	8.46204	8.41704	8.55356	9.64758	9.88445	9.28767
7289	Th2	TULP3	8.90087	8.81731	8.77786	9.12684	9.00096	9.02672	8.89423	8.8958	8.85953	10.1799	10.1149	9.75757
57728	Th2	WDR19	10.5384	10.2877	10.1343	10.4878	10.3298	10.2918	9.71162	9.42491	9.58156	10.7508	10.5938	10.801
288	Th2	ANK3	10.9652	10.221	10.5872	11.6311	11.329	11.5101	10.3272	9.79549	10.3009	11.3623	11.14	11.3928
8028	Th2	MLLT10	11.5329	11.5231	11.5347	11.8109	11.841	11.7442	11.5621	11.6166	11.6352	12.6833	12.7552	12.8486
9953	Th2	HS3ST3B1	9.22051	8.99753	9.1894	9.07056	8.61212	8.84381	8.22874	8.31654	8.20763	9.45994	9.17893	9.58929
79137	Th2	FAM134A	12.5164	12.6859	12.5817	12.6056	12.7128	12.6888	12.2523	12.3954	12.3835	13.5259	13.685	13.2962
348378	Th2	FAM159A	8.2836	8.29911	8.26536	8.08437	8.10309	8.2292	7.91886	7.77834	8.07612	8.81738	8.81169	9.62237
285464	Th2	CRIPAK	10.0167	9.87929	9.69897	10.0136	10.0203	9.75872	9.80649	9.92629	9.61544	11.0044	11.0597	10.7684
201229	Th2	C17orf108	9.0042	8.92875	9.03795	9.0337	9.1937	9.17329	8.68071	8.69698	8.90337	9.98942	10.0143	9.79287
939	Th2	CD27	12.4584	12.271	12.2013	11.1082	11.0777	11.3554	10.3033	10.1954	10.3802	10.9295	10.7529	12.7169
23405	Th2	DICER1	13.5089	13.2459	13.289	13.6396	13.565	13.6245	13.3454	13.2969	13.3496	14.7424	14.6256	14.1464
9056	Th2	SLC7A7	8.03053	7.79564	7.9478	8.05314	7.79519	7.81929	7.43148	7.34053	7.55313	8.74894	8.40444	8.69557
2745	Th2	GLRX	9.7714	9.63737	9.79045	9.59074	9.70684	9.74755	9.39013	9.18994	9.29732	10.3432	10.2969	10.7776
2207	Th2	FCER1G	7.80026	7.68925	7.82581	7.94818	7.92634	8.04906	7.06739	7.09609	7.13612	8.00216	8.01457	8.83413
374969	Th2	CCDC23	9.45004	9.58131	9.56987	9.41724	9.50022	9.48071	9.14471	9.31908	9.22157	10.4552	10.4637	10.3357
10600	Th2	USP16	12.3102	12.2435	12.3174	12.434	12.5302	12.497	12.3359	12.266	12.3092	13.6718	13.8626	12.9535
26049	Th2	FAM169A	9.57545	9.49002	9.58532	9.82182	9.65679	9.82842	9.48008	9.32678	9.59617	10.8066	10.943	10.2348
9874	Th2	TLK1	13.181	13.0402	13.0869	13.0353	13.1161	13.0672	12.4803	12.4513	12.4538	13.537	13.6988	13.7563
409	Th2	ARRB2	12.781	12.9831	12.9852	13.0571	13.087	13.1289	12.6698	12.704	12.8335	13.8085	13.8866	14.1345
23113	Th2	CUL9	12.2741	12.2964	12.2426	12.2929	12.21	12.2418	11.9881	11.9781	12.1324	13.2629	13.136	13.3287
130502	Th2	TTC32	9.45611	9.31539	9.3653	9.41874	9.24736	9.29113	9.12338	8.96312	8.90728	10.2493	10.4336	9.95868
960	Th2	CD44	14.9771	15.1559	15.1324	14.8125	15.0746	14.979	14.5128	14.6027	14.5518	15.7634	15.7454	15.8468
5908	Th2	RAP1B	13.8122	13.6559	13.7338	14.1388	13.8784	13.9614	13.496	13.3557	13.4052	14.7469	14.7794	14.4334
23673	Th2	STX12	10.4973	10.3397	10.5005	10.8417	10.5838	10.7778	10.5106	10.3534	10.3727	11.8651	12.0364	11.043
8450	Th2	CUL4B	12.6542	12.5207	12.6254	12.5245	12.5663	12.6732	12.2272	12.3044	12.2091	13.6087	13.4999	13.3642
6672	Th2	SP100	13.2874	12.5803	13.3975	13.6548	13.2853	13.7075	12.3578	12.2344	12.5005	13.7048	13.7735	13.3859
10161	Th2	LPAR6	10.9762	10.7778	10.7573	10.4831	10.8261	10.5924	9.32872	9.04419	9.13832	10.6291	10.032	10.6271
4947	Th2	OAZ2	10.5983	10.622	10.7176	10.5018	10.606	10.6105	10.5501	10.4882	10.615	11.9086	12.0422	11.4872
3437	Th2	IFIT3	8.29851	7.85211	8.40697	8.11894	8.27433	8.53244	7.64709	7.71881	7.77425	8.97876	9.35651	8.63882
64393	Th2	ZMAT3	11.7508	11.7678	11.5529	11.3082	11.5865	11.4245	11.0933	11.1174	11.0049	12.4198	12.1412	12.5076
115825	Th2	WDFY2	10.3088	10.1284	10.1926	10.2575	10.2361	10.2804	9.68633	9.80342	9.81536	11.2553	10.8055	11.1123
25962	Th2	KIAA1429	12.453	12.4569	12.3611	12.46	12.485	12.4308	12.4756	12.4693	12.4492	13.9343	13.986	13.3421
22884	Th2	WDR37	10.9573	10.973	10.8828	10.8417	10.8878	10.7644	10.8345	10.8776	10.8381	12.0813	12.2333	12.1135
253959	Th2	RALGAPA1	11.8578	11.707	11.6807	11.9114	11.9596	11.9086	11.6728	11.7619	11.6327	13.116	13.107	12.7332
57584	Th2	ARHGAP21	11.5582	11.312	11.2219	11.5335	11.3571	11.3189	11.2853	11.1148	11.0466	12.778	12.5151	12.0502
83888	Th2	FGFBP2	9.6453	9.66294	9.50513	9.12315	9.29011	9.2342	7.97753	7.86637	8.18622	9.2432	9.06616	9.63053
9138	Th2	ARHGEF1	15.04	15.1386	15.1743	14.925	14.9313	14.9584	14.7865	14.8518	14.8583	15.9412	15.8473	16.6448
3553	Th2	IL1B	8.51961	8.1979	7.9382	9.81014	9.49891	9.00657	7.82666	7.73103	7.40087	8.60792	9.70462	8.62631
26152	Th2	ZNF337	10.6964	10.5648	10.7007	10.7263	10.7302	10.5951	10.5684	10.5772	10.6104	11.9965	12.0967	11.6502
4067	Th2	LYN	7.98159	7.61504	7.82037	9.125	7.8323	9.0412	7.76415	7.38691	7.54613	8.76366	9.02645	8.89646
155038	Th2	GIMAP8	10.1027	10.0247	10.4368	10.7817	10.4857	11.0176	9.3151	9.29886	9.5025	10.4199	10.2539	11.4335
54414	Th2	SIAE	9.26249	9.15002	9.26423	9.5677	9.42929	9.5496	8.89191	9.04607	8.99424	10.1339	10.0996	10.6939
284900	Th2	TTC28-AS1	9.23815	9.43225	9.41765	9.42475	9.46984	9.47805	8.89423	9.12251	9.13667	10.1163	10.3953	10.6971
868	Th2	CBLB	12.6015	12.6306	12.2778	13.1522	13.0605	12.789	12.0476	12.0359	12.2211	13.5866	13.747	13.0303
1519	Th2	CTSO	10.3668	10.2567	10.3101	10.1993	10.2178	10.291	9.80649	9.76455	9.76169	11.1839	11.3629	10.8604
23637	Th2	RABGAP1	11.6457	11.5885	11.7312	11.7467	11.753	11.8272	11.5401	11.4504	11.5512	12.9376	13.1666	12.5243
23118	Th2	TAB2	13.7134	13.7119	13.7122	13.9133	13.9364	13.9811	13.152	13.3506	13.2514	14.5689	14.6546	14.6287
3423	Th2	IDS	12.1172	12.0637	12.1391	12.508	12.497	12.5688	11.9344	11.9418	11.9637	13.4254	13.2862	13.2354
2512	Th2	FTL	13.9455	14.2806	14.3926	14.7745	14.8074	14.9859	13.5931	13.907	13.9851	15.0372	15.2624	15.2945
10868	Th2	USP20	12.5932	12.7261	12.7141	12.5424	12.5143	12.5743	12.2741	12.4261	12.439	13.7354	13.906	13.6267
7097	Th2	TLR2	7.8702	7.65907	7.66016	7.6563	7.70436	7.74785	7.77059	7.59369	7.45734	9.00942	8.98234	8.97521
2035	Th2	EPB41	14.0467	14.0572	14.1739	13.9188	14.055	14.0051	13.5682	13.5636	13.7337	14.8918	14.6773	15.4739
57614	Th2	KIAA1468	11.2298	11.1341	11.2166	11.1414	11.1152	11.1824	11.162	11.1633	11.0971	12.6315	12.518	12.4711
51191	Th2	HERC5	9.04903	8.5545	9.35042	9.96105	9.33164	10.1143	8.48808	8.20968	8.43912	9.54825	10.6703	9.1173
55196	Th2	C12orf35	13.203	13.0736	13.0806	13.004	13.1242	13.0895	12.4464	12.4885	12.3577	13.8039	13.7578	13.9693
91316	Th2	GUSBP11	11.3883	11.2777	11.3104	11.4247	11.2773	11.2611	10.9424	10.985	10.9429	12.357	12.2528	12.5377
65258	Th2	MPPE1	10.7331	10.6426	10.6757	10.7618	10.7603	10.7123	10.5365	10.5164	10.4078	11.9835	12.0628	11.7609
9961	Th2	MVP	12.5064	12.6086	12.896	13.7463	13.5252	13.8129	12.1937	12.3064	12.49	13.7354	14.0414	13.5622
944	Th2	TNFSF8	11.5684	11.4614	11.4155	11.8798	11.9405	11.6682	10.5715	10.58	10.6071	12.1692	12.0953	11.8448
23355	Th2	VPS8	11.235	11.1308	11.1003	11.3714	11.3159	11.3481	11.0799	11.1719	11.0592	12.6942	12.4546	12.5398
54741	Th2	LEPROT	10.8689	10.594	10.8102	11.0995	11.0106	11.0468	10.3747	10.3887	10.3213	11.9792	11.9062	11.586
8857	Th2	FCGBP	12.0624	11.8427	12.0239	9.54571	10.0456	9.86739	9.28398	9.08663	9.37497	10.5202	9.82367	11.8039
166793	Th2	ZBTB49	8.9449	8.91725	8.95152	8.92738	9.06235	8.93062	8.90345	8.85109	8.74292	10.2749	10.6314	10.0317
7248	Th2	TSC1	11.8267	11.8458	11.7487	11.8497	11.8934	11.7408	11.6289	11.7096	11.7023	13.1086	13.2002	13.1843
84159	Th2	ARID5B	13.0469	13.0357	13.1742	13.5711	13.4407	13.6019	11.7388	11.8409	12.0659	13.2765	13.716	13.1538
5971	Th2	RELB	12.3934	12.5342	12.5507	13.0043	12.923	13.1303	12.3129	12.468	12.4656	14.1873	14.4383	13.154
149628	Th2	PYHIN1	10.5431	10.5207	10.2894	9.72351	9.93998	9.65406	8.98152	8.95714	8.80996	10.3199	10.1822	10.8506
4636	Th2	MYL5	8.49186	8.61717	8.52166	8.63199	8.59699	8.5669	8.39072	8.4355	8.49229	10.1657	10.4859	9.30542
79830	Th2	ZMYM1	8.57029	8.53372	8.42233	8.42065	8.30422	8.2875	8.03293	8.21714	7.97954	9.42404	9.60752	9.86827
23152	Th2	CIC	13.3715	13.4097	13.4635	13.8938	13.8556	13.9063	13.1517	13.3789	13.4342	15.1525	15.2481	14.2768
203328	Th2	SUSD3	10.5021	10.3975	10.5361	10.829	10.4215	10.9505	10.0186	9.82919	10.1146	11.5066	11.3804	11.8117
89846	Th2	FGD3	12.435	12.514	12.5022	12.1253	12.047	12.2363	11.8904	11.9688	11.9816	13.0116	13.1774	14.446
8287	Th2	USP9Y	10.876	10.8518	10.6683	11.0825	11.1392	10.9351	10.5549	10.5984	10.432	12.1212	12.3521	11.9164
11143	Th2	KAT7	12.0599	12.0388	12.0435	12.0108	12.028	12.0392	11.8509	11.8866	11.959	13.5363	13.5805	13.4075
79132	Th2	DHX58	10.2066	9.44955	10.3762	10.1562	9.7034	10.1689	9.63172	9.52379	9.58156	11.0795	11.4434	11.0784
26207	Th2	PITPNC1	10.685	10.7995	10.7195	10.8972	10.6932	10.8646	9.7169	9.79436	9.63566	10.7253	11.0235	12.284
340061	Th2	TMEM173	12.4515	12.4943	12.6919	13.1249	12.8477	13.1787	11.4491	11.3177	11.4748	13.0575	13.3185	12.8381
115123	Th2	2003-03-01	8.82482	8.94015	8.75035	9.0971	9.44293	9.21365	8.1039	8.13202	8.16437	9.89288	9.9498	9.54048
55636	Th2	CHD7	13.474	13.1416	13.2675	13.4419	13.2349	13.4102	12.8004	12.5816	12.7542	14.501	14.5976	14.0422
3665	Th2	IRF7	10.7634	9.34548	11.1188	11.4048	10.5218	11.4551	9.47701	9.27994	9.37916	10.558	11.2622	11.375
80833	Th2	APOL3	10.6814	10.6949	10.8875	10.7161	10.7579	10.8954	10.2745	10.1639	10.5605	12.1493	11.8729	12.0388
10964	Th2	IFI44L	10.9203	8.45235	11.6598	11.3125	10.2576	11.7741	8.20409	8.0349	8.41011	9.9394	9.80351	9.99803
140688	Th2	C20orf112	11.5748	11.446	11.4223	11.2653	11.4564	11.4343	10.7423	10.8317	10.7968	12.3292	11.7795	13.3545
114904	Th2	C1QTNF6	9.58662	9.74164	9.6407	10.2113	10.0475	10.1646	8.88261	9.11184	9.22313	10.8086	10.7953	10.7078
5293	Th2	PIK3CD	14.6892	14.8096	14.6892	14.4119	14.5928	14.5343	13.8364	14.0208	14.2155	15.7604	15.6289	15.7816
23053	Th2	KIAA0913	12.6943	12.7569	12.7401	13.1697	13.0997	13.0615	12.4337	12.4368	12.4977	14.2999	14.4966	13.6941
940	Th2	CD28	14.6081	14.5927	14.5714	14.0475	13.8851	14.0513	13.1809	12.8647	12.82	14.8145	14.8542	14.4101
641518	Th2	LOC641518	10.2626	10.4232	10.1935	9.93739	10.0165	9.93166	9.40952	9.49795	9.39445	11.1043	11.019	11.414
54809	Th2	SAMD9	11.1732	10.4276	10.7761	10.3241	10.3524	10.2092	9.7776	9.73653	9.54065	11.6669	11.2599	11.4013
9265	Th2	CYTH3	9.76023	9.67213	9.98337	9.41422	9.57675	9.77422	8.33319	8.30631	8.50047	9.88781	10.3561	10.1746
8832	Th2	CD84	9.80204	9.4469	9.35639	8.95684	9.01383	8.91885	8.38016	7.947	8.35286	10.3496	9.73378	9.87876
151556	Th2	GPR155	10.9159	10.6194	10.6862	10.6025	10.2551	10.5822	8.75253	8.77753	8.793	10.4051	10.1719	11.0395
4792	Th2	NFKBIA	13.6607	13.8012	14.1025	14.7916	14.7702	15.1206	13.2271	13.5207	13.7445	15.3706	14.9501	15.4916
5583	Th2	PRKCH	13.86	13.5777	13.6494	13.4757	13.4508	13.56	12.8631	12.6086	12.8325	14.59	14.6801	14.5317
22904	Th2	SBNO2	13.2784	13.2218	13.5789	14.7181	14.4534	14.7272	12.8744	12.7756	13.1173	14.8714	15.641	13.7751
11119	Th2	BTN3A1	12.2183	12.3154	12.2472	12.0424	12.311	12.1343	11.5007	11.79	11.8365	13.9898	13.137	13.5432
54816	Th2	ZNF280D	10.1932	10.1804	10.3321	10.2003	10.2018	10.2015	10.012	10.0561	10.096	11.8656	11.7532	12.158
4013	Th2	VWA5A	8.57029	8.67208	8.72931	9.41724	9.1245	9.30015	8.02802	7.82338	7.97513	9.77219	10.4525	9.34765
128611	Th2	ZNF831	11.2591	11.0998	11.1014	10.2638	10.3793	10.4893	9.26994	9.09388	9.40547	10.7759	11.0866	11.8464
285704	Th2	RGMB	9.30664	9.44159	9.39316	9.49074	9.3563	9.54195	8.18311	8.35652	8.17899	10.2411	10.5078	9.94869
602	Th2	BCL3	10.6597	10.4246	10.855	12.5917	12.2667	12.7143	10.1038	10.181	10.6071	12.4414	12.4426	12.0201
158586	Th2	ZXDB	10.4204	10.3767	10.3817	10.359	10.4662	10.5863	10.3389	10.4533	10.4573	12.4705	12.5591	12.2419
125488	Th2	TTC39C	11.6392	11.4594	11.2628	11.0587	11.07	11.0535	9.86636	10.0982	9.92457	11.7984	11.8014	12.3273
9693	Th2	RAPGEF2	11.0454	10.872	10.8532	11.3406	11.2465	11.2648	9.77633	9.62178	9.61424	11.7074	11.5857	11.8215
4088	Th2	SMAD3	13.6491	13.6814	13.3827	13.2569	13.3438	12.8986	11.1008	11.3696	10.9482	13.2789	13.3351	13.0241
54739	Th2	XAF1	10.7669	9.75039	11.2768	10.9228	10.7689	11.3524	9.23423	9.27994	9.4541	10.5535	11.2372	12.3974
924	Th2	CD7	12.7294	12.9672	13.2952	13.2419	12.6977	13.6691	12.2114	12.4405	12.6878	14.3757	14.924	14.3462
5168	Th2	ENPP2	8.4211	7.9515	8.33678	9.02779	8.43395	8.94423	6.74793	6.358	6.79839	8.51285	8.8007	9.01292
25939	Th2	SAMHD1	12.5687	12.3089	12.5944	12.7766	12.8409	12.8917	11.6456	11.7147	12.1633	13.6701	13.8282	14.4997
55809	Th2	TRERF1	11.8446	11.477	12.0954	13.9213	12.8929	13.8857	10.5903	10.3493	10.7473	12.856	12.4591	12.8575
4599	Th2	MX1	12.2506	10.6905	13.5764	12.3042	11.6847	13.5018	10.0241	10.1346	10.7308	12.13	13.5022	11.8946
6279	Th2	S100A8	6.68449	6.94669	6.59275	6.5246	6.74527	5.98519	6.02433	5.99675	5.87899	7.52555	7.96928	9.0646
55824	Th2	PAG1	14.1955	13.9742	13.9845	14.0716	14.0985	13.9859	13.0197	12.9624	13.091	15.3656	15.2664	15.2819
154761	Th2	LOC154761	10.456	10.1879	10.8034	10.8892	10.7767	11.3206	9.21604	9.17637	9.96744	11.8426	11.8777	11.5236
25956	Th2	SEC31B	12.8322	12.4368	12.487	13.4017	12.7003	13.1027	11.1008	11.2444	11.3499	13.6865	13.6313	13.4478
10370	Th2	CITED2	10.6304	10.5861	10.8846	12.2181	11.3351	12.0161	9.57369	9.49932	9.60342	12.4439	11.4545	12.0273
8848	Th2	TSC22D1	10.5586	10.5364	10.7973	10.9185	10.6508	11.3856	9.46313	9.6281	9.66493	12.8044	11.435	11.7895
10346	Th2	TRIM22	13.2352	12.8713	13.1949	13.3437	13.1769	13.3565	11.114	10.9682	11.2686	13.527	13.679	13.4738
64174	Th2	DPEP2	9.063	8.95893	9.14014	8.77399	8.69681	8.83122	8.36592	8.55153	8.49229	10.4552	10.3953	12.1011
4068	Th2	SH2D1A	11.657	11.4098	11.6818	11.8849	11.9872	12.0816	10.9182	11.0073	10.9493	14.0013	13.7544	12.9965
81788	Th2	NUAK2	8.75655	8.75556	8.84842	8.79302	8.9033	9.13848	8.02308	8.06114	8.28595	11.0845	10.5472	10.6788
7227	Th2	TRPS1	9.52998	9.44822	9.40474	10.7967	10.2649	10.5298	8.19993	7.95663	8.06403	10.7918	10.881	10.5681
83641	Th2	FAM107B	13.772	13.6431	13.8754	13.7784	13.7138	13.8628	12.5998	12.4781	12.7204	15.3943	15.4106	15.0337
10892	Th2	MALT1	12.6869	12.6509	12.7076	13.5204	13.5656	13.6705	11.3079	11.4756	11.6547	14.2168	14.67	13.8591
6280	Th2	S100A9	7.02134	7.21981	6.97658	7.34628	7.33984	7.07226	6.02433	6.56926	6.12993	8.40935	8.58424	10.0396
9263	Th2	STK17A	11.8863	11.8157	11.7935	11.849	11.8056	11.8178	11.3272	11.3377	11.3422	14.3335	14.389	13.9014
170575	Th2	GIMAP1	9.96586	9.90428	10.2498	9.76621	9.71939	10.0926	8.77558	8.74499	8.87765	11.5207	11.5425	12.2695
9750	Th2	FAM65B	13.0862	12.9452	12.9081	12.8477	12.853	12.9027	11.1037	11.3282	11.3701	13.7786	13.3243	15.6781
50852	Th2	TRAT1	13.4645	13.0414	12.9548	11.8134	11.9968	11.7617	10.5668	9.85675	10.0527	13.5519	13.368	13.1617
10290	Th2	SPEG	7.88137	7.39607	7.54984	7.55464	7.29288	7.37787	7.15255	7.19418	7.31281	10.9512	11.0771	11.0878
10223	Th2	GPA33	8.27228	8.07015	8.29995	8.35435	7.99906	8.48579	6.77165	6.6253	7.02257	10.2177	10.0304	12.3417
2625	Th1&2	GATA3	11.7497	12.1639	12.3075	11.112	11.0053	10.6527	14.7758	14.9002	14.8443	12.9463	12.4007	12.6519
55303	Th1&2	GIMAP4	11.6864	11.6198	12.3228	12.4489	12.3718	13.0264	9.96866	9.84798	10.1717	10.9249	11.0395	12.1704
374383	Th1&2	B7H6	9.38324	9.39155	9.1743	8.4924	8.73365	8.23272	10.9329	10.9597	10.7707	10.1771	9.8862	8.92654
107	Th1	ADCY1	9.56843	9.48873	9.82497	11.0305	10.5899	10.4843	9.31167	9.03479	9.19489	7.51341	7.45921	7.43898
5008	Th1	OSM	10.2827	9.94058	10.1533	11.3382	11.0953	11.2103	9.80773	9.68141	9.85396	8.56565	8.60598	9.30542
6351	Th1	CCL4	7.72469	7.35331	7.80387	10.1742	9.47915	9.83374	7.21681	7.01286	7.30345	6.22736	6.94589	6.44917
57823	Th1	SLAMF7	8.98962	8.93256	8.58435	10.3556	10.0815	9.83268	8.09932	7.92746	8.42471	7.38132	7.35892	7.25568
79632	Th1	FAM184A	9.77511	9.51431	9.84577	11.112	10.7202	11.0447	8.94862	8.74263	8.95524	7.88754	8.11297	8.45526
1497	Th2	CTNS	10.6392	10.9378	10.881	10.5745	10.7749	10.6038	12.588	12.5778	12.4052	9.45772	9.67491	10.0833
9455	Th2	HOMER2	9.3959	9.48615	9.35042	8.48024	8.54777	8.02791	11.9127	11.8788	11.683	6.97805	7.02101	7.28928
9846	Th2	GAB2	10.1168	10.1601	10.7144	11.849	11.2551	11.7336	13.5892	13.7633	13.7733	11.9286	12.4554	11.4258
168537	Th2	GIMAP7	11.2036	11.0522	11.7081	11.8903	11.6717	12.3512	9.75591	9.69235	10.0924	12.791	12.7953	12.3827
18	Th2	ABAT	10.3512	10.6356	10.4595	9.67327	9.90084	9.50445	12.3192	12.7105	12.4518	9.30105	9.38332	9.69435
860	Th2	RUNX2	9.67974	9.67785	10.1704	9.55537	9.25817	9.37615	12.5915	12.7505	12.7526	8.36414	8.80437	9.31547
3321	Th2	IGSF3	9.25037	9.31973	9.38734	8.58819	8.54777	8.53244	11.1631	11.5261	11.7155	6.43909	6.32086	6.64575
4914	Th2	NTRK1	10.4568	10.3775	10.4444	10.2664	9.31546	8.83122	14.8631	14.9863	14.8236	7.42318	7.48578	7.18379
5774	Th2	PTPN3	8.99797	8.79	8.92346	8.50144	7.94503	8.0941	11.4993	11.0012	11.2004	6.49453	6.60708	6.64575
6863	Th2	TAC1	7.7048	8.3151	7.94301	7.29535	7.45852	6.63197	10.6104	10.5016	9.81853	5.37625	5.37625	5.37625
8792	Th2	TNFRSF11A	8.69756	8.44106	8.03027	8.11894	8.13427	7.71293	10.174	10.7255	10.1717	6.63447	6.4534	6.44917
90874	Th2	ZNF697	7.85319	8.0168	8.06487	7.9227	7.99906	7.74785	10.4575	10.523	10.3391	6.71229	6.69096	6.55576
5734	Th2	PTGER4	12.7671	12.7508	12.8256	13.4242	13.2946	13.5553	11.5463	11.5306	11.705	14.3798	13.7782	14.6553
800	Th1&2	CALD1	9.04502	9.07331	9.5385	7.90183	8.1188	8.15252	10.9831	10.4248	10.5806	7.18794	7.60753	7.16471
1756	Th1&2	DMD	10.1058	9.89233	10.0013	12.4589	12.1288	12.2658	7.62477	7.21684	7.80113	6.84379	6.56026	6.317
2247	Th1&2	FGF2	10.4973	10.8439	10.8692	12.6819	12.9122	12.5514	9.5044	9.51839	9.49734	6.84379	6.69096	7.0387
2615	Th1&2	LRRC32	11.5041	11.6808	11.8403	9.91338	10.3785	10.2877	12.8224	12.9211	13.0826	9.27115	9.50176	9.30542
3595	Th1&2	IL12RB2	12.109	11.9909	12.8327	15.5521	15.1937	15.5256	10.8909	10.88	11.8833	7.46304	7.81027	7.70726
8507	Th1&2	ENC1	9.37528	9.15002	9.32934	10.9324	10.7646	10.7753	7.92979	7.8974	8.14206	14.3474	14.1813	14.2042
8553	Th1&2	BHLHE40	13.9983	13.9436	13.7897	15.0036	15.1353	14.9305	11.4184	11.604	11.8704	12.0822	11.9694	12.6785
8844	Th1&2	KSR1	11.7129	11.463	11.8564	13.6569	13.1291	13.6475	9.88663	9.90732	10.4313	9.09461	9.51289	9.81296
10267	Th1&2	RAMP1	8.72098	8.4239	8.33678	7.54691	7.3025	7.30477	9.84584	9.61034	9.66725	7.27433	7.32786	7.0387
10783	Th1&2	NEK6	11.9313	12.0864	11.9884	10.4847	10.9142	10.6586	13.8042	13.5859	13.5216	7.38132	7.32786	7.97672
22822	Th1&2	PHLDA1	12.6788	12.6553	12.215	11.2614	11.6969	10.809	14.3616	14.2632	13.8808	10.2696	9.3367	8.77607
57464	Th1&2	FAM40B	13.2518	13.0918	13.4071	14.4542	14.3495	14.5716	11.0313	10.5779	10.9068	7.67989	7.91368	7.60054
92610	Th1&2	TIFA	12.054	12.1093	12.2431	13.3529	13.1915	13.3637	10.5778	10.7456	10.7442	11.0312	10.7912	10.4804
115362	Th1&2	GBP5	12.4931	12.7451	12.8028	14.0244	14.3654	14.215	10.7128	11.106	12.0582	10.5004	10.7126	10.5681
144100	Th1&2	PLEKHA7	9.10406	9.09373	8.84842	7.85868	8.1188	7.81929	10.0425	10.2201	9.97224	7.85455	7.88043	7.86432

## Sheet: Illumina Arrays
entrezID	Subtype	geneSymbol	Thp.pool1.72hr	Thp.pool2.72hr	Thp.pool3.72hr	Th0.pool1.72hr	Th0.pool2.72hr	Th0.pool3.72hr	Th1.pool1.72hr	Th1.pool2.72hr	Th1.pool3.72hr	Th2.pool1.72hr	Th2.pool2.72hr	Th2.pool3.72hr
2529	Th1	FUT7	5.93527	5.92372	5.95407	6.4366	6.21527	6.5816	8.5241	7.88858	8.24313	6.28276	6.3344	6.39491
9755	Th1	TBKBP1	5.87981	6.21027	6.00309	6.09275	6.21102	6.20245	7.11949	7.24013	6.69534	6.27994	6.24546	6.42314
440823	Th1	MIAT	7.10876	7.23401	6.18174	7.20336	7.08941	7.4815	10.1999	8.27339	9.87903	6.05199	6.17745	6.34609
79899	Th1	PRR5L	5.76519	6.01908	5.87001	6.14504	6.16928	6.03467	6.83116	6.94355	6.76385	5.99269	5.77455	5.79706
4624	Th1	MYH6	6.0925	6.41328	6.24171	6.77593	6.29728	6.5121	7.33163	7.14334	7.36481	6.1623	6.18519	6.34314
6855	Th1	SYP	5.81176	5.80255	5.90264	6.64861	6.87406	6.69756	6.75564	6.97048	7.02874	6.53984	6.96735	6.72509
9447	Th1	AIM2	6.31816	6.63127	6.2232	6.94435	6.4832	7.08322	8.23025	7.02295	8.20968	6.87386	6.67068	7.17424
643	Th1	CXCR5	7.02874	6.61548	6.57548	7.35293	7.30599	7.44151	9.83667	9.30637	9.7737	6.38581	6.20549	6.4082
6348	Th1	CCL3	7.04989	7.72349	6.91793	8.35739	8.21341	8.7427	10.582	9.79275	10.3072	7.57347	7.80403	7.49384
115361	Th1	GBP4	7.36175	7.4004	8.24206	8.28533	8.94895	8.7667	9.8725	10.1718	9.83455	7.38991	7.79812	8.24489
23382	Th1	AHCYL2	5.9409	6.15749	6.8676	6.91162	6.82612	6.98186	7.84973	7.44806	8.26085	6.3372	6.78606	6.55423
440836	Th1	ODF3B	6.19453	6.31758	6.12376	6.85871	7.09597	7.19745	7.53153	7.26468	7.33105	6.43262	6.25832	6.57944
3383	Th1	ICAM1	6.46217	6.4417	6.05247	6.60149	6.50657	6.49958	7.14963	6.95426	6.94936	6.5374	6.45912	6.79891
51099	Th1	ABHD5	6.01706	6.07373	5.95241	6.56044	6.64424	6.98282	8.001	7.8765	8.22253	6.4817	6.97285	6.62982
55640	Th1	FLVCR2	8.55926	8.57234	8.52026	8.15291	8.49806	8.57587	8.70817	8.79771	9.06379	8.36259	8.49071	8.44334
53831	Th1	GPR84	6.25502	6.24671	6.35782	6.70799	6.49264	6.75434	7.39778	7.33857	7.67883	6.49806	6.37922	6.47234
84525	Th1	HOPX	5.94998	6.38463	6.58753	6.37309	6.81834	6.85907	8.71213	8.13958	8.37365	6.0508	6.36206	6.57442
158747	Th1	MOSPD2	6.74399	6.77435	6.72989	7.54648	7.12456	7.15397	8.14489	7.73208	8.07704	7.1391	7.07361	7.20593
164656	Th1	TMPRSS6	5.86591	5.86017	5.88954	6.31733	6.42294	6.64211	6.96052	6.8578	6.94466	6.00433	5.72981	6.237
54039	Th1	PCBP3	6.09487	6.57433	6.06482	7.0609	6.94736	6.9859	7.48402	7.03054	7.55523	6.72359	6.59342	6.64363
113277	Th1	TMEM106A	10.3177	9.82038	10.3841	8.49577	8.41844	8.34537	8.59771	8.4624	8.15162	7.99082	8.31456	8.19904
6721	Th1	SREBF2	6.66949	6.77224	6.68601	6.85485	6.94363	6.87451	6.67774	6.60761	6.43333	6.88711	6.58305	6.72783
80216	Th1	ALPK1	6.55243	6.45132	6.49793	6.98101	7.10636	7.08171	7.85438	7.87063	7.55592	6.02988	6.19435	6.16787
4582	Th1	MUC1	8.38479	8.15319	7.65363	9.03617	8.56539	8.52506	10.2107	10.1809	9.81171	7.49643	7.21875	7.72402
8728	Th1	ADAM19	7.13269	7.91382	8.1398	8.8209	8.21747	8.51802	9.26683	8.47754	9.18887	8.11338	7.47833	7.77615
151636	Th1	DTX3L	6.11536	6.35434	6.34457	6.40258	6.64417	6.86024	7.61586	7.60264	7.58801	6.56769	6.65327	6.79074
5600	Th1	MAPK11	7.0776	7.11772	6.9884	7.41692	7.36937	6.96859	7.91188	7.44219	7.81515	7.58197	7.16624	7.21132
1508	Th1	CTSB	7.58866	7.3947	8.24581	8.09445	7.5612	8.01362	8.71602	8.36332	8.5026	7.31829	7.32293	7.44576
24139	Th1	EML2	7.98916	7.89523	8.16255	8.12575	8.57798	8.12604	8.87766	8.70695	8.71908	8.07127	8.15678	8.24518
6504	Th1	SLAMF1	8.39345	8.59734	7.65117	8.86248	8.7527	9.09533	9.80204	9.36781	9.83911	7.58915	7.59122	7.91247
26262	Th1	TSPAN17	6.96171	7.20071	7.40433	8.31509	7.85237	7.72538	8.26354	8.23517	8.21395	8.296	7.93374	8.02739
8934	Th1	RAB7L1	7.1292	7.43344	7.56922	7.5393	7.5393	7.71013	8.156	8.09389	8.07127	7.49419	7.49801	7.3782
4552	Th1	MTRR	7.96417	8.52083	7.92202	8.72608	9.11895	8.95902	9.27282	9.64797	9.32376	8.35368	8.62784	8.04912
6890	Th1	TAP1	11.1479	11.1664	10.7925	11.9018	12.2195	11.992	12.6884	12.7497	12.5851	11.8776	12.1719	12.4462
219285	Th1	SAMD9L	6.91803	6.54015	7.04007	7.19493	6.61213	7.18062	7.27091	7.01067	7.36564	6.59104	7.01425	6.38581
9476	Th1	NAPSA	5.91047	6.17655	6.32387	6.41504	6.43267	6.83077	7.51152	6.78721	7.7774	6.22759	6.15586	6.26414
55848	Th1	C9orf46	8.45563	8.65015	8.53922	9.18767	8.93557	9.42431	10.0195	9.55588	9.7789	8.94556	9.16814	9.05246
83666	Th1	PARP9	7.96746	8.70058	7.91012	8.13447	8.10616	9.03322	9.16208	9.31447	9.15446	7.42029	7.83397	8.10912
7016	Th1	TESK1	7.00291	7.04538	7.59346	8.0337	7.91114	7.99491	8.26148	8.2797	8.17616	8.22253	8.15577	7.86934
23643	Th1	LY96	6.89699	6.99982	7.0328	8.37667	8.1377	8.45929	8.96554	8.78622	9.10509	7.78014	7.98424	7.66162
7584	Th1	ZNF35	5.89088	6.05631	5.99796	6.78077	6.64307	6.67019	6.91456	6.95872	7.14769	6.80289	6.85968	6.91896
10410	Th1	IFITM3	7.09957	7.06733	7.30067	8.13216	7.89504	8.35255	8.72476	8.43436	8.79977	7.0541	6.94946	7.27193
65996	Th1	MGC2752	6.74821	7.03471	6.8659	7.02696	6.96627	6.85099	7.18151	7.12675	7.03471	6.85117	6.98909	6.96345
2531	Th1	KDSR	8.74857	9.02258	8.59519	9.01754	9.03481	9.38655	9.49367	9.57411	9.88702	8.52565	8.93343	9.13593
10581	Th1	IFITM2	10.6705	10.8873	11.7707	11.8214	11.6359	12.1357	12.1737	11.849	12.5081	11.4482	11.1334	11.5279
2634	Th1	GBP2	10.7371	10.8699	10.7244	12.0181	12.2235	12.0359	12.3169	12.4956	12.6248	10.9285	11.341	11.6644
10459	Th1	MAD2L2	9.86752	9.61771	9.74894	10.7875	11.0266	10.8019	11.2264	11.0693	11.2018	10.8911	10.4868	10.798
30844	Th1	EHD4	8.08275	8.17519	7.73702	8.16055	8.11869	8.31596	8.78867	8.39844	8.6584	7.45463	7.42356	7.62563
6782	Th1	HSPA13	6.29066	6.35241	6.2745	6.51618	6.76968	6.5985	6.72451	6.93208	6.88008	6.61225	6.88335	6.63453
4924	Th1	NUCB1	11.0655	11.2394	11.5564	12.1265	12.2755	12.2006	12.5934	12.6783	12.6783	11.7419	11.8214	11.7971
9639	Th1	ARHGEF10	6.29713	6.33598	6.17869	6.44636	6.64571	6.60629	7.75318	7.46908	7.53997	6.74934	6.69338	6.71948
84464	Th1	SLX4	7.4815	7.3874	7.70885	8.62127	8.43337	8.37383	8.5026	8.52681	8.2588	8.6114	8.33535	8.61814
165186	Th1	FAM179A	7.08063	6.66835	6.79966	7.84378	7.86447	7.72165	8.50816	7.96561	8.13128	7.308	6.9762	7.07135
374882	Th1	TMEM205	8.20168	8.0733	8.89241	9.34708	9.52831	9.3741	9.95012	9.67879	9.83315	9.27261	9.2231	9.28674
8555	Th1	CDC14B	7.37303	7.67436	7.14487	6.43577	6.26958	6.39647	6.48279	6.37642	5.97252	6.41372	6.39606	6.66969
56890	Th1	MDM1	6.39474	6.30231	6.82414	6.81362	7.01951	7.06196	7.35932	7.34232	7.0541	7.01425	7.11053	6.71172
10617	Th1	STAMBP	8.15246	8.22	8.57535	9.74994	9.45215	9.70906	10.002	9.94785	9.80666	9.81475	9.77978	9.62519
526	Th1	ATP6V1B2	9.75747	9.92944	9.48467	10.055	10.1038	10.1626	10.816	10.8644	10.8669	10.1205	10.2098	10.0583
29851	Th1	ICOS	10.2848	10.1077	10.1733	10.7968	10.6942	10.7959	11.2655	11.3566	10.9515	9.78238	9.62568	9.78863
100131211	Th1	TMEM194B	6.12436	6.23591	6.34516	6.83657	6.83688	6.93227	7.2616	7.05229	7.18535	6.64524	6.86688	6.77634
11274	Th1	USP18	5.87624	6.02894	6.14108	6.67499	6.64182	6.88559	6.72717	6.84275	7.15518	6.47075	6.66514	6.76203
3824	Th1	KLRD1	6.1803	6.20476	6.01032	6.76396	6.40546	6.36212	7.51186	6.89636	6.77123	6.00644	5.99429	5.91027
144402	Th1	CPNE8	6.01312	6.22217	6.20577	6.40054	6.68131	6.22662	6.98086	6.81371	6.95426	6.36947	6.3513	6.34438
114785	Th1	MBD6	8.45463	8.08132	8.63165	9.07656	9.05322	9.23514	9.55451	9.63971	9.24034	9.06456	9.16131	8.9208
51390	Th1	AIG1	6.01493	6.30429	6.30442	6.40456	6.35373	6.26602	6.59098	6.76505	6.88178	6.11984	6.455	6.3669
56650	Th1	CLDND1	9.84941	10.4266	9.35919	10.0892	9.76842	10.2012	10.2648	10.2549	10.587	9.75569	10.4969	10.0731
129531	Th1	MITD1	7.36023	7.97577	7.75095	8.41441	8.53206	8.80061	8.74589	8.85751	8.8131	8.38285	8.73466	8.58336
1051	Th1	CEBPB	11.6689	11.2299	11.8812	11.6748	12.01	11.7456	12.8477	12.6031	12.5175	12.0862	11.7518	12.1357
5684	Th1	PSMA3	9.15339	9.2259	8.55228	9.72414	9.50491	9.90201	9.83802	9.54536	9.63748	9.24305	9.67401	9.55517
8125	Th1	ANP32A	7.16089	6.74059	6.30831	7.20781	7.10007	7.36069	7.01951	7.18514	7.49134	7.44509	7.49729	7.58239
79746	Th1	ECHDC3	6.28472	6.23703	6.1097	6.87146	6.85501	6.62204	7.05052	7.28192	7.02796	6.74399	6.79797	6.64533
57181	Th1	SLC39A10	6.27461	6.16784	6.26987	6.70248	6.42277	6.80751	6.73887	6.44824	7.03272	6.63444	6.79956	6.57172
2643	Th1	GCH1	6.56617	6.9258	6.39975	6.58878	6.69727	6.52324	6.98993	6.88109	6.90702	7.03502	6.41938	6.65367
1429	Th1	CRYZ	6.67553	7.33803	7.40803	7.40522	7.85921	7.53193	8.01382	8.49393	8.46838	7.228	7.42219	7.42452
91151	Th1	TIGD7	5.99708	6.20861	6.54255	7.28518	7.55321	7.36389	7.43678	7.65383	7.42161	7.47043	7.65383	7.60161
90	Th1	ACVR1	6.32884	6.55556	7.94107	7.53876	7.4583	7.47558	8.05285	7.62893	8.12496	7.77374	7.88194	7.84113
60489	Th1	APOBEC3G	7.03471	7.04589	7.20579	8.46593	7.64405	8.17616	7.9639	8.01033	8.03932	8.02206	7.53193	7.72473
284273	Th1	ZADH2	7.55181	7.47705	7.74302	7.96929	7.9939	8.32835	8.24637	8.07586	8.36259	7.51186	7.8188	7.83587
79183	Th1	TTPAL	7.32464	7.41209	7.2569	7.95907	8.07476	8.10912	8.35092	8.22612	8.01769	8.21272	7.9714	8.0718
6921	Th1	TCEB1	8.8236	8.56884	7.95823	8.97673	8.90544	9.29262	9.32678	8.91698	9.39299	9.17149	9.36465	9.03031
3980	Th1	LIG3	6.3557	6.44395	6.85253	7.66773	7.77489	7.41461	7.67294	7.70231	7.57896	7.58207	7.4917	7.55052
9134	Th1	CCNE2	6.17875	6.15056	6.26012	7.27853	7.01087	7.59346	7.37506	7.61379	7.61439	7.17462	7.51305	7.40287
9673	Th1	SLC25A44	8.78744	8.92427	8.34886	8.7667	8.57001	8.90158	9.67042	9.68708	9.81834	8.66226	8.71602	8.89382
2582	Th1	GALE	7.03926	7.04148	6.83657	7.41104	7.44366	7.13442	7.65098	7.67417	7.58253	7.54583	7.39377	7.62829
64374	Th1	SIL1	6.65805	6.47834	6.99748	7.41292	7.54281	7.56866	7.66773	7.80281	7.81273	7.69077	7.3825	7.38425
131118	Th1	DNAJC19	5.88267	5.91408	6.08375	6.7356	6.70957	6.95585	6.71098	6.4787	6.40353	6.37466	6.78362	6.6383
8602	Th1	NOP14	8.1677	8.31997	8.38285	9.14307	9.00671	8.90114	9.08628	8.89703	9.10065	9.02293	8.8236	8.97446
220002	Th1	CYBASC3	7.24726	7.75076	8.45208	8.42284	8.74702	8.62591	8.57516	8.51887	8.56068	8.40282	8.2338	8.64161
8661	Th1	EIF3A	9.25526	9.2486	9.22344	9.85879	9.86934	9.71542	10.0583	10.1323	10.0133	10.1637	10.1878	10.0307
55900	Th1	ZNF302	8.05492	8.49071	8.33963	8.72088	8.83904	8.95185	8.72008	9.10869	9.20513	8.6747	9.12604	8.74452
25988	Th1	HINFP	6.69198	6.84299	7.20798	7.89547	8.11098	7.80097	7.88064	8.02961	7.97125	7.97649	7.99238	7.87063
6364	Th1	CCL20	6.27616	6.44945	6.03521	6.78721	6.94456	6.95198	6.82383	7.12216	7.08213	6.45086	6.60124	6.52872
582	Th1	BBS1	6.72359	6.96686	6.96538	7.12161	7.2179	7.03939	7.26993	7.29709	7.31377	7.25992	7.29999	7.03384
7037	Th1	TFRC	10.0638	10.1439	9.30907	10.6403	10.3116	10.5191	10.9247	10.9838	10.7925	10.8316	10.9175	10.8911
58480	Th1	RHOU	6.50287	6.48782	6.57219	7.62849	7.29751	7.35076	7.4567	7.54572	7.4996	6.62407	6.52465	6.46833
200185	Th1	KRTCAP2	10.0983	10.1604	10.7501	11.0642	11.3971	11.2783	11.358	11.3723	11.3779	11.3422	11.3088	11.334
126208	Th1	ZNF787	8.24654	8.13001	8.76998	9.42577	9.41701	9.38435	9.46969	9.39686	9.29751	9.41124	9.13238	9.29043
374291	Th1	NDUFS7	10.0629	9.72723	10.6273	11.0813	11.0848	10.8614	11.0204	10.9365	11.0915	11.1957	10.7227	11.1571
29103	Th1	DNAJC15	7.61423	7.80715	7.31783	8.55114	8.50398	8.50633	8.94769	8.83885	8.83349	8.4211	8.58019	8.3734
90736	Th1	FAM104B	6.84451	6.47876	7.18787	7.03847	6.88518	7.31348	7.11741	7.1316	7.07994	6.82751	7.05333	6.9277
83746	Th1	L3MBTL2	7.81572	8.14966	8.47171	8.85153	9.00837	8.80895	8.7621	8.87631	9.04189	8.97859	8.94556	8.90198
29104	Th1	N6AMT1	5.85915	5.89361	6.7134	6.75744	6.98651	7.02197	6.79939	6.82191	6.70599	6.44368	6.26463	6.43463
10039	Th1	PARP3	7.52188	7.5578	8.03516	8.59552	8.76094	8.7613	8.7571	8.80773	8.68003	8.82007	8.56908	8.81806
6992	Th1	PPP1R11	9.58459	9.75747	9.74712	10.5443	10.554	10.5937	10.7615	11.0015	10.8821	10.7565	10.9976	10.6997
84720	Th1	PIGO	7.14769	6.76991	7.35439	7.87112	7.92118	7.90473	7.8643	7.82836	7.997	7.87143	7.76569	7.91668
28960	Th1	DCPS	7.51065	7.41158	7.6875	8.44425	8.10484	8.23812	8.36215	7.95293	8.28095	8.15127	7.75076	8.29575
6277	Th1	S100A6	9.61007	9.35477	10.0934	10.1231	9.8897	10.3204	10.812	10.2942	10.3956	9.93277	9.71435	9.89763
4285	Th1	MIPEP	6.6835	6.04428	6.8408	7.35065	7.16675	7.05105	7.37697	7.0922	7.36069	7.13527	7.11508	7.19441
26277	Th1	TINF2	9.07379	9.07213	9.80987	10.4125	10.4821	10.5265	10.5249	10.5292	10.745	10.4316	10.392	10.3975
121053	Th1	C12orf45	7.6392	8.14729	7.66007	8.80194	8.49285	8.70532	8.51773	8.54955	8.32997	8.25486	8.17652	8.20853
28955	Th1	DEXI	8.53448	8.61898	9.27458	9.58962	9.61551	9.55977	9.81428	9.70166	9.54991	9.88702	9.382	9.67231
10945	Th1	KDELR1	8.4362	8.35575	8.48645	9.3359	9.29262	9.41368	9.26171	9.33088	9.74849	9.22506	9.29657	9.13238
1121	Th1	CHM	6.03719	6.02565	6.81649	7.15937	7.11978	6.86261	7.14469	7.12652	7.13659	6.99502	7.32805	7.05218
2841	Th1	GPR18	8.29098	8.0408	8.56212	7.96752	8.26862	8.05783	7.19071	7.22369	6.98176	8.63189	8.53644	8.36398
10970	Th1	CKAP4	9.27091	8.85541	9.22549	8.46278	8.16641	8.07507	8.23345	7.84448	8.2081	8.34223	8.05518	8.11074
2908	Th1	NR3C1	7.21875	7.20914	7.35775	6.47452	6.50293	6.24779	6.72886	6.41756	6.39445	6.36749	6.36146	6.71524
1743	Th1	DLST	9.33765	9.72053	9.27803	8.81749	8.89241	8.41056	8.22027	8.66524	8.40616	8.74116	9.14673	9.0557
51780	Th1	KDM3B	9.29308	9.42766	9.04481	8.31278	8.08402	8.40642	8.11009	8.24489	8.17219	8.01769	8.4171	8.36332
55250	Th1	ELP2	10.2568	10.3014	9.95787	9.2625	9.2601	9.26139	9.25312	9.09101	9.14341	9.14887	9.05452	9.37303
5297	Th1	PI4KA	7.02817	7.19986	7.31966	6.88335	6.8051	6.73571	6.58964	6.55527	6.50494	6.92342	6.51216	6.55588
389289	Th1	C5orf39	9.76842	9.18984	10.1	8.85818	8.97276	8.89969	8.53185	8.84135	8.6759	9.07043	9.18817	9.21923
3700	Th1	ITIH4	7.57155	7.41731	7.03211	6.32187	6.2751	6.28245	6.58028	6.42856	6.04641	6.15586	6.11088	6.14763
26112	Th1	CCDC69	7.75739	7.37303	7.59906	7.18573	7.14972	7.06152	6.9956	6.90102	6.76087	7.12402	7.00978	7.03354
4179	Th1	CD46	8.26225	8.71602	8.57671	7.82539	7.68383	8.21246	7.87025	7.89899	7.98891	7.57111	8.09606	8.13612
22980	Th1	TCF25	11.5254	11.6062	11.578	10.6449	10.5503	10.3072	10.2334	10.1801	9.9974	10.4868	10.3374	10.4643
124460	Th1	SNX20	7.55027	7.29395	7.47676	7.30459	7.28177	7.28757	7.17699	6.80631	6.688	7.28936	7.05229	7.1071
1514	Th1	CTSL1	9.01696	8.58798	8.78899	8.48476	8.25907	8.03082	7.6985	7.74253	7.64024	8.53547	8.03016	7.94375
26048	Th1	ZNF500	8.156	8.11302	8.02845	7.42792	7.52172	7.39609	7.27606	7.14839	7.15604	7.13033	6.85726	7.31601
10276	Th1	NET1	9.50834	9.70862	9.75244	8.91781	8.7314	8.83646	8.59209	8.84856	8.81181	9.2188	9.6525	9.56742
66008	Th1	TRAK2	7.94895	8.33404	8.17371	7.92526	7.78728	8.01277	7.46711	7.63011	7.46129	7.63676	8.12496	7.72062
594838	Th1	SNORD100	7.45463	7.11508	6.90682	6.30788	6.26225	6.111	6.05899	6.18181	5.99506	6.27402	6.6317	6.2239
60468	Th1	BACH2	8.65525	8.33183	8.51217	6.42257	6.53814	6.28765	6.5278	6.58767	6.43533	7.06196	6.84546	6.5312
317781	Th1	DDX51	12.2722	12.3377	12.3249	11.5104	11.3639	11.1571	11.2746	11.3891	11.1587	11.3912	11.4558	11.3566
126259	Th1	TMIGD2	7.41692	7.13289	8.06433	6.67592	6.73399	6.87553	6.76772	6.29059	6.68601	6.92918	6.66398	6.82093
9535	Th1	GMFG	11.3355	11.4558	11.2907	10.8922	10.7581	10.9593	10.0634	10.574	10.4253	10.6413	10.566	10.5158
6907	Th1	TBL1X	10.4077	10.349	10.2911	10.2158	10.2017	9.86934	9.65764	9.74042	9.62178	10.9779	10.8307	10.5716
25865	Th1	PRKD2	8.44173	8.72476	8.3971	7.83978	7.83468	8.05832	7.51092	7.23508	7.62071	8.02936	7.46316	7.86971
4118	Th1	MAL	10.932	10.7081	11.8521	10.9375	10.9779	10.7615	9.83723	9.79948	9.88016	10.351	10.3294	10.4961
55625	Th1	ZDHHC7	10.1211	9.86752	9.99107	9.1874	9.05906	8.89273	9.04611	8.88757	8.97597	9.40043	9.06055	9.00729
5152	Th1	PDE9A	8.82393	8.51321	9.03742	8.43587	8.4548	8.09954	7.56385	7.70761	7.58207	9.01754	8.66884	8.59088
5525	Th1	PPP2R5A	9.60246	9.7679	8.97025	8.40081	8.50526	8.69756	8.3197	8.31869	8.44196	8.5265	8.70764	8.45766
8875	Th1	VNN2	7.65713	7.77489	8.20079	7.16696	7.06505	7.01321	6.9609	6.91474	6.70291	7.17819	7.18355	7.20623
984	Th1	CDK11B	9.50067	9.35677	9.46388	8.70764	8.65428	8.39607	8.37614	8.37199	8.53922	8.71908	8.44425	8.77836
79169	Th1	C1orf35	9.45145	9.48063	8.90114	8.17861	8.54733	8.39366	8.15709	8.33138	8.24518	8.57488	8.42881	8.50124
2972	Th1	BRF1	7.45238	7.29065	7.22309	6.69329	6.8023	6.52988	6.56052	6.43262	6.50732	6.82309	6.92986	6.81131
8916	Th1	HERC3	7.72637	7.39726	7.60904	7.00221	6.9972	6.91302	6.74744	6.82515	6.87564	6.98044	6.95789	7.0356
8027	Th1	STAM	8.16416	8.29992	7.79408	7.13289	7.21363	7.16949	7.16391	7.20798	7.33753	7.47905	7.44715	7.28097
7043	Th1	TGFB3	7.34216	7.20202	7.08078	6.30625	6.3106	6.36761	6.04608	6.18904	6.2558	6.49462	6.44545	6.40563
55367	Th1	PIDD	8.22804	7.96929	7.75803	7.2603	7.52778	7.26695	7.31154	7.22275	7.29697	7.05064	7.04613	7.20347
27018	Th1	NGFRAP1	8.86788	8.71213	8.69213	8.1377	8.07355	8.01536	7.3929	7.47395	6.89774	7.92118	8.00791	8.06107
9046	Th1	DOK2	8.09506	7.7004	8.311	7.32441	7.26558	7.3265	6.96567	7.11703	7.204	7.58741	7.51548	7.46632
3899	Th1	AFF3	6.48498	6.24617	7.09017	7.56968	7.17892	6.93658	6.27809	6.29956	6.22526	7.01858	6.67171	6.67854
53347	Th1	UBASH3A	9.19407	8.96465	9.60323	8.58388	8.45234	8.49013	8.03482	7.98938	7.95533	9.19032	8.79894	9.2068
5335	Th1	PLCG1	8.33063	7.76922	8.6083	7.52851	7.79591	7.59385	7.40163	7.27011	7.51016	7.34351	7.55523	7.55821
5175	Th1	PECAM1	7.88918	7.89777	8.5451	7.16089	7.39032	7.22516	6.64812	6.8997	6.84776	7.35375	7.17221	7.42696
128346	Th1	C1orf162	9.44225	9.32222	10.1211	8.53448	8.48476	8.39013	7.3401	7.37079	7.23174	8.85082	8.82853	8.87365
51586	Th1	MED15	7.71312	7.36917	7.58915	6.6598	6.7779	6.41625	6.51831	6.50506	6.63233	6.68731	6.37586	6.71638
23683	Th1	PRKD3	6.85912	7.3527	6.89268	6.7157	6.85404	6.65387	6.52324	6.39628	6.31917	6.90294	7.09331	6.89683
114879	Th1	OSBPL5	8.19735	8.10766	8.28853	7.07085	7.49286	7.17767	7.08563	7.04642	7.19673	7.37079	7.06121	7.29051
57124	Th1	CD248	7.89048	7.49848	7.64469	6.73418	6.69847	6.82591	6.78497	6.60559	6.56144	6.75902	6.89268	6.74623
22848	Th1	AAK1	9.35919	9.16131	9.26304	8.07857	8.36158	8.44587	7.76245	7.91276	8.0854	9.13422	8.99707	9.00504
10043	Th1	TOM1	10.5292	10.6001	10.44	9.56349	9.67719	9.54318	9.10509	9.297	9.12351	9.68119	9.42475	9.6116
26012	Th1	NELF	9.71668	9.68075	10.0091	9.18965	8.79347	8.65071	8.2979	8.2902	8.38905	9.20761	8.68537	8.77388
51816	Th1	CECR1	9.49966	9.18621	10.664	9.37233	9.54536	8.98846	7.81417	8.73759	7.91989	9.01917	8.84395	8.77932
8237	Th1	USP11	8.3971	8.30291	8.19735	7.66162	7.51625	7.50407	7.36023	7.26838	7.31438	7.68471	7.1819	7.65098
255394	Th1	TCP11L2	7.21602	7.3452	6.94046	6.1061	6.24118	6.31385	6.27537	6.01948	6.00273	6.18776	6.16801	6.17369
4128	Th2	MAOA	5.74615	5.75116	5.84675	5.94726	5.81827	5.76776	5.81877	5.74891	5.80635	10.2861	10.2904	10.2926
286	Th2	ANK1	6.03515	6.17781	6.25065	6.40246	6.61589	6.4866	6.32185	6.37935	6.43105	8.574	8.56174	8.57559
94274	Th2	PPP1R14A	6.68314	7.08377	6.4817	6.94891	7.42696	7.49988	6.58987	6.90716	6.96605	11.3132	11.1319	11.1161
5468	Th2	PPARG	5.96874	6.12359	6.275	6.04627	6.17696	6.02821	6.1129	5.91259	5.84217	9.86506	9.75622	10.002
5321	Th2	PLA2G4A	5.77088	5.8317	5.9075	5.98645	6.02197	5.9627	5.80566	5.89666	5.79067	6.66797	6.87564	6.81027
7070	Th2	THY1	5.77938	5.72981	5.89316	5.76668	5.82562	5.89779	5.73224	5.74995	5.75994	7.5383	7.56968	7.07097
3269	Th2	HRH1	6.5663	6.84776	6.66142	6.46604	6.58051	6.43896	6.61287	6.57298	6.55277	6.63825	6.92474	6.75642
84699	Th2	CREB3L3	5.62738	5.77414	5.49894	5.70689	5.8085	5.6628	5.7942	5.78232	5.62169	7.9451	7.67156	7.44933
23413	Th2	NCS1	6.60378	6.64953	6.35964	6.44909	6.64984	6.73763	6.56828	6.66479	6.59259	7.87813	7.45959	7.95937
6367	Th2	CCL22	5.64488	5.91246	5.68506	6.06312	6.15021	6.87081	5.98644	5.84672	6.72088	7.79591	8.14418	8.80606
57406	Th2	ABHD6	6.54507	6.26424	6.42381	6.97906	6.51552	6.5756	6.64984	6.65064	6.20708	8.74171	8.4581	8.48425
128178	Th2	EDARADD	7.0563	7.00266	6.85404	7.76275	7.61009	7.36304	7.02737	7.33163	7.00819	8.70695	8.33229	8.19599
8829	Th2	NRP1	6.73584	6.27852	6.68861	6.37526	6.26525	6.24919	6.7419	6.48573	6.12507	6.73117	6.63233	6.62457
79865	Th2	TREML2	6.05961	6.19465	6.13863	6.77861	6.79407	6.99936	6.76396	6.77879	6.5623	7.23644	7.60652	7.29268
84059	Th2	GPR98	6.01963	6.01923	6.13076	6.16342	6.13152	6.09632	5.8299	5.97671	5.90966	7.98169	8.04676	7.5948
3642	Th2	INSM1	6.30222	7.00053	6.74389	6.72413	6.85199	6.80335	6.67804	6.62804	6.8648	7.20218	7.30459	7.1993
816	Th2	CAMK2B	6.05806	5.96888	6.2038	6.98302	6.86455	6.67793	6.63842	6.73731	6.53022	7.37717	7.04256	6.95872
9173	Th2	IL1RL1	6.62865	6.60384	6.6338	6.40105	6.41282	6.77321	6.70484	6.76347	6.49119	6.83707	6.65648	6.80215
3557	Th2	IL1RN	6.01086	6.02343	5.74262	6.27376	6.21991	6.18191	6.46728	6.43908	6.49227	7.99288	7.69449	7.80119
9811	Th2	CTIF	6.04848	6.3793	6.38061	6.10114	6.10528	6.2229	5.94726	6.09832	6.27235	7.49034	7.11363	7.2179
5664	Th2	PSEN2	6.00318	6.08401	6.10294	6.82681	6.72245	6.82394	6.72289	6.53022	6.75317	7.45633	6.9972	7.26139
8651	Th2	SOCS1	8.49393	8.1398	9.47025	9.22795	9.28967	9.07623	9.24544	9.66564	9.49157	11.2614	11.0288	11.2086
8412	Th2	BCAR3	5.83507	5.88004	5.74536	5.85113	5.85507	5.81362	6.06821	5.9785	6.27846	7.35036	6.9316	6.74744
1595	Th2	CYP51A1	6.3805	6.5103	6.22472	7.08337	6.73968	7.1757	7.11464	6.91724	7.04284	7.77889	7.91552	7.47533
55841	Th2	WWC3	7.16188	7.43262	8.00741	7.71534	8.25026	8.00137	7.64615	7.786	7.73911	9.32791	9.5867	9.34965
283229	Th2	EFCAB4A	5.96406	6.23267	6.25561	7.15518	7.11667	6.69289	6.50085	6.99459	6.35727	7.35599	7.09626	7.02737
140739	Th2	UBE2F	8.88511	8.9408	9.81428	10.3352	10.3565	10.2628	9.9028	10.0286	9.64797	11.6346	11.5217	11.6689
55752	Th2	2011-09-01	5.84423	6.05484	6.52021	6.59104	6.68929	6.5754	6.21847	6.68002	6.41183	6.95984	7.24546	7.01511
284618	Th2	RUSC1-AS1	6.85845	6.91329	6.55711	6.85566	6.70209	6.61569	6.56808	6.37166	6.15226	6.70544	6.70222	6.59515
57559	Th2	STAMBPL1	8.07198	8.1377	8.39403	9.00401	8.89202	8.96751	8.84084	8.97546	9.01696	10.3258	10.302	10.1268
89790	Th2	SIGLEC10	5.79531	5.77741	5.8463	5.73166	6.08275	5.67978	5.77713	5.87827	5.66656	7.03985	6.95463	7.08941
54498	Th2	SMOX	5.99173	6.04498	5.91799	6.38573	6.59467	6.44039	6.8798	6.63233	6.8051	7.23601	7.15571	7.09324
4598	Th2	MVK	6.63592	6.41858	6.64182	7.32769	7.35178	7.20027	7.33086	7.10992	7.12035	7.71873	7.43509	7.87568
285016	Th2	FAM150B	5.93257	6.1505	5.96274	6.04043	5.79089	5.96443	6.03138	5.95264	6.33158	7.86504	8.02471	8.2168
2539	Th2	G6PD	6.38393	6.24511	6.56835	7.29395	7.36204	7.09175	7.12322	7.50061	7.09175	7.43238	7.49752	7.64894
9258	Th2	MFHAS1	7.01463	7.0578	7.80028	7.33552	7.23155	7.27816	7.06566	7.15755	6.98553	7.78685	7.81682	7.74422
9381	Th2	OTOF	5.98137	6.2216	5.94138	6.93998	6.60668	6.91762	6.5291	6.59626	6.59413	7.35131	6.93791	7.54883
64064	Th2	OXCT2	6.0453	6.02662	6.04805	6.67966	6.61362	6.62276	6.25585	6.26411	6.05861	7.57865	6.76551	7.01361
64116	Th2	SLC39A8	5.94133	6.68947	5.92761	6.07786	6.72451	6.45613	6.0076	6.94509	6.46043	6.83485	7.71261	6.85927
25974	Th2	MMACHC	5.89553	5.79295	5.88207	6.87016	6.82697	6.69506	6.51256	6.61465	6.53315	6.90142	7.05105	6.76734
5578	Th2	PRKCA	8.34362	8.5492	8.70032	8.69545	8.45836	8.98337	8.08644	8.28823	8.45786	9.44225	9.72558	9.78712
56907	Th2	SPIRE1	6.19384	6.27516	5.99712	6.49144	6.40897	6.57522	6.44927	6.42395	6.24086	7.06182	7.12105	6.82061
4087	Th2	SMAD2	6.26396	6.62609	6.42314	6.90431	6.80238	6.95092	6.81544	6.88098	6.93922	7.27575	7.41292	7.32008
9076	Th2	CLDN1	7.58837	8.98582	8.45639	8.50154	8.79251	8.62149	8.22632	8.38666	8.55653	10.3756	10.57	10.3649
7466	Th2	WFS1	5.82884	5.8183	6.38946	6.69824	6.59525	6.27355	6.68947	6.68054	6.2834	7.7845	7.45055	7.49034
138255	Th2	C9orf135	6.86705	6.0611	7.50674	7.17003	6.4076	7.3124	6.27949	6.16867	6.20484	8.78177	8.07052	8.69867
160365	Th2	CLECL1	5.97783	5.76266	5.83384	6.3754	6.21522	6.20152	6.19126	6.09528	5.85328	8.60998	8.25153	8.2846
126119	Th2	JOSD2	5.99988	5.93389	6.15757	6.71948	6.93723	6.65876	6.91262	6.81562	6.77765	7.08063	7.10307	7.00098
836	Th2	CASP3	9.72322	9.2951	9.01061	9.97159	9.85542	10.1195	9.94251	9.8568	9.78712	11.2189	10.6759	10.8579
37	Th2	ACADVL	7.09163	6.96627	7.56889	7.69589	7.93198	7.44885	7.78286	7.60798	7.3947	9.04923	8.73938	9.20027
23060	Th2	ZNF609	6.05369	6.08138	6.82372	6.84657	6.94026	6.83672	6.93091	6.95262	6.53196	7.33964	7.47725	7.33693
54509	Th2	RHOF	6.643	6.40006	6.97383	7.35005	6.8492	7.37426	7.06526	7.08797	7.55661	7.62284	7.58741	7.60203
64170	Th2	CARD9	6.00355	5.94117	6.28681	7.25309	7.13083	6.86643	6.39633	6.47492	6.17438	8.25445	7.66533	7.89396
3241	Th2	HPCAL1	6.15178	5.8694	6.81828	7.18475	7.2772	6.73679	6.76347	7.03466	6.48486	7.64491	7.40757	7.78056
125950	Th2	RAVER1	7.1142	7.41335	7.65856	8.289	8.41928	8.18535	8.3773	8.22285	8.35092	8.50154	8.37785	8.47488
8611	Th2	PPAP2A	6.38002	6.17248	6.49669	7.5707	7.46524	7.32165	6.98849	7.34437	6.97048	8.69386	8.3405	8.23729
3953	Th2	LEPR	6.14212	6.16064	6.27046	6.4165	6.17396	6.20708	6.20674	6.52465	6.48084	7.28891	7.29983	6.72865
201292	Th2	TRIM65	6.50516	6.43452	6.72235	6.82008	7.27575	6.95789	7.40321	7.2717	7.20876	7.00306	7.20914	7.27299
284119	Th2	PTRF	6.30139	6.22985	7.1948	7.49685	7.37637	7.10454	6.94201	6.75363	6.95102	8.06754	7.80429	7.78393
400073	Th2	C12orf76	7.30027	7.06282	7.786	8.31869	8.42385	8.42953	8.48855	8.47522	8.13851	8.70087	8.95405	8.73208
84514	Th2	GHDC	6.33084	6.43624	7.06953	7.50972	7.69364	7.61735	7.37585	7.19816	7.40641	7.79607	7.55661	7.70722
1891	Th2	ECH1	9.30946	8.63258	9.90806	10.4157	10.2981	10.394	10.5991	9.94424	10.2274	11.0091	10.8669	11.1932
57099	Th2	AVEN	5.89013	6.0163	6.27202	6.97329	6.96134	6.7387	7.00252	6.95282	6.85818	7.74471	7.69487	7.52112
4649	Th2	MYO9A	6.61362	6.4788	7.82129	7.36937	7.45724	7.38425	7.6725	7.64761	7.5228	7.61703	7.81094	7.73244
84617	Th2	TUBB6	5.80385	5.73824	5.80912	6.97475	6.62256	6.61473	6.86506	6.76515	6.51873	7.14963	6.98636	6.97263
11234	Th2	HPS5	6.58637	6.57272	6.60984	7.65076	7.495	7.53585	7.64917	7.64297	7.66429	8.43679	8.16106	8.28322
7094	Th2	TLN1	7.27804	7.43921	8.62635	8.7983	8.71387	8.68886	8.60453	8.79894	8.81911	9.10869	8.94921	8.76507
2672	Th2	GFI1	8.35124	8.21395	7.61167	7.68586	7.92202	7.70169	7.67853	7.84566	7.61304	9.06738	9.29184	8.98535
3398	Th2	ID2	10.3268	9.87735	10.4071	10.9413	10.9679	11.3891	10.763	11.0155	10.6449	11.1358	11.4723	11.3267
83861	Th2	RSPH3	6.01167	6.02936	6.50592	6.38444	6.56606	6.62137	6.61067	6.56563	6.55132	6.6721	6.63399	6.79353
8600	Th2	TNFSF11	6.33396	6.72117	6.1948	6.53068	6.59568	6.67068	6.46061	6.3371	6.70905	6.80012	6.70957	6.7817
4352	Th2	MPL	5.66957	5.85833	5.71345	5.84275	5.66178	5.88143	5.73253	5.60993	5.7043	7.73436	8.06808	7.7237
23513	Th2	SCRIB	7.98402	7.99604	8.9324	9.23105	9.10157	9.01329	9.02161	9.00006	8.92856	9.67231	9.29619	9.44856
5833	Th2	PCYT2	6.63019	6.65227	7.20009	7.70691	7.63638	7.61363	7.59849	7.61493	7.28546	8.15047	7.98489	7.95907
55502	Th2	HES6	6.47698	6.18853	6.31528	7.35581	7.27951	7.0024	6.65267	6.49923	6.38563	8.32997	8.19619	7.90061
64769	Th2	MEAF6	6.1765	6.19605	6.73251	7.153	7.40599	7.18613	7.12009	7.38336	7.26011	7.28518	7.63474	7.64218
29801	Th2	ZDHHC8	9.1527	8.84584	11.1319	10.9801	10.7371	10.5476	10.7606	10.5828	10.4316	11.0974	10.8383	11.0848
7410	Th2	VAV2	6.54675	6.37177	6.77937	6.69678	6.58354	6.78974	6.6232	6.83414	6.78286	7.10558	7.34401	7.02978
4218	Th2	RAB8A	10.1227	9.8407	10.5148	11.2086	11.1305	10.8988	10.9828	10.9426	10.7371	11.9616	11.6319	11.8116
4233	Th2	MET	8.18161	7.96044	8.07736	7.8329	7.73492	7.89221	7.92118	7.66187	7.78983	7.70565	7.57744	7.91756
84079	Th2	ANKRD27	6.46826	6.28089	6.43254	6.46807	6.50489	6.6841	6.66483	6.49337	6.70836	6.74118	6.94834	6.8832
535	Th2	ATP6V0A1	7.79408	7.75004	8.36472	8.89528	8.90611	8.59843	8.45135	8.55329	8.38448	9.20027	8.92804	8.78899
147912	Th2	SIX5	5.93818	6.02085	5.96737	6.86003	7.02961	6.6809	6.8099	6.69281	6.66456	7.22516	7.02506	6.92938
54955	Th2	C1orf109	7.85781	7.89221	7.73702	8.74301	8.89601	8.60953	8.81206	8.61023	8.52083	9.06282	9.09236	9.09563
30812	Th2	SOX8	6.75827	6.7134	7.98824	7.27478	7.30403	7.30403	7.14743	6.9785	7.14267	8.96127	8.46621	8.95786
1951	Th2	CELSR3	7.43979	7.66724	7.05686	8.20344	8.3405	8.13958	8.33499	8.19092	8.4022	8.55452	8.86218	8.69908
84916	Th2	CIRH1A	9.74258	10.1352	9.65066	10.2842	10.5191	10.4352	10.6705	10.3611	10.4508	10.9175	11.0432	10.939
6624	Th2	FSCN1	8.70932	7.89504	7.75753	8.86027	8.65629	8.85342	8.84197	8.58834	8.90997	9.32313	9.30606	9.49966
91543	Th2	RSAD2	6.31243	6.45515	6.31901	6.46822	5.99578	6.34534	6.47647	6.47937	6.82784	6.8021	6.89295	7.07994
3156	Th2	HMGCR	8.37923	8.14749	7.90141	8.8029	8.29369	8.82041	8.89762	8.60671	8.82526	9.203	9.26453	9.41269
8879	Th2	SGPL1	7.21681	7.32464	7.13115	7.24526	7.46476	7.30472	7.32087	7.3985	7.43042	8.26746	8.01704	8.27501
10166	Th2	SLC25A15	6.8343	7.14356	7.06027	7.72538	7.34047	7.8448	7.49152	7.46588	7.43171	7.89523	8.09184	7.77566
60412	Th2	EXOC4	7.0332	7.35465	6.94185	6.61386	6.69594	6.52013	6.68894	6.74633	6.63808	7.12533	6.87247	6.80921
3030	Th2	HADHA	7.80622	8.09232	8.47848	8.56108	8.61072	8.58336	8.42206	8.57516	8.46327	8.8024	8.81911	8.8131
163702	Th2	IL28RA	6.05067	5.93687	5.96465	7.01273	7.69276	7.50613	6.47426	7.15518	6.83142	7.49112	8.13419	8.33807
3159	Th2	HMGA1	9.67401	9.762	9.46032	10.2012	10.1831	10.0357	10.2392	10.1241	10.52	10.5225	10.7307	10.7565
728378	Th2	POTEF	11.5652	11.536	12.249	13.8731	13.8689	13.7951	14.0608	13.9141	14.0659	14.1696	13.9809	14.133
50814	Th2	NSDHL	8.13668	7.98099	7.98372	8.63787	8.81059	8.6584	8.69328	8.71419	8.8098	9.10157	8.98475	9.19257
2161	Th2	F12	6.50663	6.18616	6.44	6.5761	6.67213	6.53068	6.73448	6.5611	6.60109	7.46445	7.28936	7.18573
6311	Th2	ATXN2	8.34793	8.27238	9.48903	9.70977	9.63349	9.50834	9.69365	9.62744	9.40429	9.87314	9.76396	9.78238
3949	Th2	LDLR	10.178	9.63613	8.98337	9.99181	9.6525	10.143	10.3611	9.99107	9.71775	10.6393	10.6655	10.6537
134430	Th2	WDR36	7.30751	7.50693	6.92273	8.25635	8.09541	8.44008	7.95907	8.34668	8.39345	8.36991	8.70885	8.44737
23640	Th2	HSPBP1	7.04137	6.70771	7.40783	8.05619	8.17413	7.67065	8.12211	7.61976	7.90793	8.46215	7.76555	8.17128
2222	Th2	FDFT1	10.6586	10.808	10.5908	11.2299	11.2476	11.408	11.1859	11.1587	11.4267	11.6404	11.6117	11.7518
11182	Th2	SLC2A6	6.0264	6.26006	6.29193	7.34058	6.92679	6.90562	7.01425	7.04468	6.73418	8.01362	7.39947	7.92618
2101	Th2	ESRRA	7.01802	7.00154	6.76597	7.79932	8.11805	7.40234	7.93451	7.77148	7.72473	8.12946	7.85629	7.97201
11145	Th2	PLA2G16	6.04029	6.19273	6.09205	6.51656	6.242	6.44481	6.06928	6.1227	6.11242	7.25271	6.76947	6.83723
81577	Th2	GFOD2	6.73781	6.80002	7.33829	8.04371	7.93236	7.8561	7.7028	7.84378	7.7428	8.27939	8.15526	8.12258
23048	Th2	FNBP1	10.9224	10.9146	11.312	11.7007	11.7782	11.4936	10.9905	11.4974	11.0866	12.4545	12.5851	12.3904
388722	Th2	C1orf53	5.82953	5.77561	5.94829	6.79667	6.80928	6.44971	6.75199	6.84106	6.59475	6.8038	6.89376	6.83775
9270	Th2	ITGB1BP1	6.76873	6.64063	6.87068	7.88601	7.7227	7.33163	7.9356	7.59252	7.2166	7.81652	7.77798	7.49013
85364	Th2	ZCCHC3	7.64841	7.61252	6.87513	7.6624	7.55799	7.66692	7.71372	7.45586	7.54112	7.70616	7.95666	7.96085
8372	Th2	HYAL3	6.22127	6.06807	6.1074	6.69559	6.95048	6.78729	6.81234	6.77984	6.69492	7.00511	7.28056	7.24267
197259	Th2	MLKL	7.96702	7.47833	8.56335	9.1185	8.74745	8.99122	8.75608	8.55926	8.78955	9.59099	9.29215	9.47934
10539	Th2	GLRX3	7.8495	8.28755	8.23418	9.14814	8.80566	9.2148	9.14618	9.11073	8.95496	8.98246	9.23761	8.97546
6821	Th2	SUOX	6.75894	6.98282	7.03502	8.05518	8.04236	7.90209	7.12161	7.40477	7.35507	8.31041	8.51976	8.48328
23429	Th2	RYBP	9.36108	9.66625	9.13238	9.13486	9.04072	9.40659	9.80613	9.57645	9.7868	10.3063	10.7137	10.6119
3927	Th2	LASP1	11.1236	10.8232	11.2036	11.8044	11.5625	11.3548	11.4482	11.6562	11.5596	12.0576	12.0761	12.0131
10623	Th2	POLR3C	8.72761	8.82627	8.83992	9.45941	9.51535	9.47056	9.44756	9.60708	9.38477	9.6836	9.74258	9.67147
29887	Th2	SNX10	6.61386	6.9502	6.43781	6.89032	6.8608	7.19134	7.04947	7.31548	7.52084	7.71672	7.97923	7.76164
23590	Th2	PDSS1	7.56149	7.70488	7.31898	8.32924	8.19581	8.2081	8.5089	8.35305	8.21523	8.51773	8.1168	8.34223
23196	Th2	FAM120A	9.28447	9.40429	9.77533	10.2706	10.4358	10.2904	10.2584	10.453	10.3383	10.631	10.7862	10.5786
4712	Th2	NDUFB6	9.25796	9.12471	8.95988	9.73865	9.67793	10.0498	9.7847	9.79624	9.75978	9.85031	9.96779	9.7297
11184	Th2	MAP4K1	9.75244	9.72604	10.3249	10.9285	10.8371	10.5856	10.5837	10.5307	10.558	11.2286	10.9426	11.0813
55505	Th2	NOP10	11.0118	10.8808	10.4732	11.7581	11.545	11.8942	11.6622	11.475	11.4619	11.8061	11.7858	11.3596
23786	Th2	BCL2L13	7.94927	8.12395	8.71054	9.05166	9.18157	9.2887	9.04424	9.33842	9.03679	9.27568	9.35962	9.34596
3265	Th2	HRAS	6.91046	7.2467	7.3448	7.73711	7.9762	7.72219	7.87203	7.97812	7.83978	8.25153	8.32972	8.10803
2287	Th2	FKBP3	7.78661	7.73635	7.35507	8.14836	7.71035	8.12368	7.82167	8.05723	7.95587	7.87125	8.10118	8.01736
151188	Th2	ARL6IP6	8.26481	8.2109	8.22314	8.79432	8.95447	9.00627	9.02051	8.8232	8.89601	9.23149	9.30773	9.16953
4354	Th2	MPP1	7.08357	7.18613	7.69872	7.93966	8.00137	7.87546	7.91859	7.92978	7.93118	8.23147	8.06594	8.27474
136	Th2	ADORA2B	5.98348	6.01379	6.02105	6.75753	6.76561	6.39911	7.06027	6.66657	6.52677	7.15227	6.88711	6.93048
334	Th2	APLP2	6.94245	7.21822	7.04322	7.15673	7.151	7.20347	6.97817	7.08018	7.0222	7.02796	7.29103	7.23441
644	Th2	BLVRA	8.18558	7.98977	8.02162	8.35506	8.26004	8.2979	8.40924	8.55503	8.33274	8.71766	8.75226	8.4505
522	Th2	ATP5J	10.9027	11.1815	10.7809	11.874	11.8021	11.9963	11.6024	11.5217	11.5539	11.6644	11.8257	11.7059
10627	Th2	MYL12A	10.9442	10.9976	11.2699	11.4739	11.1829	11.5896	11.4118	11.341	11.684	11.5142	11.7033	11.1768
29916	Th2	SNX11	8.1418	8.02961	8.015	8.67143	8.81806	8.54	8.3968	8.87897	8.71785	8.9085	9.17441	9.25915
27246	Th2	RNF115	9.46969	9.39049	9.62067	10.2443	10.4982	10.1394	10.3374	10.1637	10.1099	10.5208	10.3968	10.4333
8187	Th2	ZNF239	6.53621	6.33537	6.87859	7.22673	7.16188	6.99033	6.85418	6.91693	6.90587	7.4423	7.43171	7.32662
4738	Th2	NEDD8	11.1977	11.3709	11.6159	12.6031	12.5349	12.4731	12.6031	12.4462	12.7932	12.6299	12.6783	12.5474
8763	Th2	CD164	6.70014	6.95029	7.04589	7.5345	6.97422	7.26294	7.36481	7.1538	7.2246	7.15631	7.39969	7.68441
7185	Th2	TRAF1	7.52466	7.1616	7.663	8.39979	8.19956	8.27501	8.15007	8.33109	8.42781	8.74625	8.76094	8.55329
4597	Th2	MVD	7.76213	7.48485	7.55692	8.26803	8.20168	8.15047	8.03193	8.08362	8.00463	9.01572	8.55114	9.01917
11261	Th2	CHP	7.50035	7.80582	7.84032	7.97812	7.98372	8.19063	8.0788	8.25553	8.10645	8.28055	8.47353	7.91586
10134	Th2	BCAP31	8.87989	9.13721	9.7297	10.0513	10.0334	9.92944	9.93099	9.8	9.91475	9.9532	10.2454	10.069
25920	Th2	COBRA1	7.11006	6.83085	7.52742	7.64615	7.95349	7.4378	7.99031	7.72617	7.42286	8.26148	7.90989	8.07507
79847	Th2	TMEM180	6.3929	6.64478	6.90956	7.31496	7.41362	7.10089	7.20667	7.08428	7.22613	7.51092	7.48293	7.42376
10248	Th2	POP7	7.81602	7.46588	7.66925	8.4811	8.66226	8.61898	8.65221	8.43825	8.48519	8.65108	8.5045	8.62279
7494	Th2	XBP1	10.3694	10.1945	10.536	10.7287	10.8706	11.0109	11.113	11.169	11.1571	11.5269	11.1679	11.5502
23450	Th2	SF3B3	7.77615	7.88389	7.70063	9.38655	8.87783	9.35057	9.05452	8.93315	9.20732	9.13509	9.04882	9.13827
9404	Th2	LPXN	10.2919	10.2142	10.8232	11.1845	11.0183	10.9814	10.9304	10.9	10.9549	11.2926	11.2632	11.4292
7009	Th2	TMBIM6	12.0534	12.2622	12.022	12.6884	12.8995	12.7294	12.7547	13.0603	12.7182	13.1408	13.0793	13.0151
617	Th2	BCS1L	6.18626	6.37418	7.70231	8.64502	8.60259	8.29254	8.61526	8.56385	8.47696	8.75085	8.68912	8.70932
4090	Th2	SMAD5	6.25691	6.80794	7.04879	7.37917	7.45114	7.14531	7.15518	7.35507	6.93166	7.40613	7.51376	7.46744
28957	Th2	MRPS28	6.99518	7.13743	7.28308	8.12737	8.06594	8.4171	8.30738	8.2168	8.1636	8.29398	8.26004	8.08224
760	Th2	CA2	6.0257	5.97033	6.07314	6.53136	6.75073	6.6954	6.60149	6.73595	6.78848	6.73179	6.65211	6.75115
5715	Th2	PSMD9	7.7755	7.98005	7.13248	6.37158	6.5023	6.58329	6.49144	6.47103	6.5277	6.49164	6.45678	6.67028
64924	Th2	SLC30A5	7.40697	7.39668	7.11255	7.35653	7.38556	7.68609	7.64961	7.69872	7.59929	7.80203	7.7552	7.64137
8992	Th2	ATP6V0E1	9.07263	9.18767	8.92952	9.70121	9.83147	9.98174	9.66891	10.0235	9.94086	9.82834	10.1404	9.95955
10494	Th2	STK25	7.91521	7.93342	9.27091	9.22625	9.11939	9.14978	9.14024	9.10853	9.03031	9.43322	9.34208	9.29184
84260	Th2	TCHP	6.83666	6.64853	7.23938	7.36002	7.44411	7.22621	7.13429	7.30731	7.29139	7.24655	7.47626	7.37872
3032	Th2	HADHB	6.40881	6.9785	7.44847	8.21439	7.91426	8.26225	8.2866	8.17283	8.36372	8.37489	8.57157	8.56108
2782	Th2	GNB1	11.1218	11.2154	11.6893	12.0928	12.0724	11.9662	12.1143	12.1499	11.9662	12.2339	12.133	12.3275
55974	Th2	SLC50A1	8.50499	8.1882	8.5485	9.03302	9.03121	9.10262	8.79165	8.82007	8.6144	9.37957	9.33318	9.43449
25940	Th2	FAM98A	7.90301	8.2505	7.79124	8.41353	8.30554	8.35506	8.34996	8.40799	8.66921	8.60187	8.8024	8.56335
55973	Th2	BCAP29	6.30621	6.45692	6.12665	6.84546	6.64878	6.88711	7.19352	7.04495	7.02491	7.1688	7.45981	7.15289
9690	Th2	UBE3C	7.82428	8.13184	8.95245	9.7316	9.42337	9.33004	9.62223	9.67568	9.6416	9.6861	9.68708	9.64529
23179	Th2	RGL1	6.5016	6.09373	6.18877	6.92025	6.95686	6.87135	6.9164	6.81273	7.17305	7.05693	7.15475	7.1849
84306	Th2	PDCD2L	7.72906	7.71841	7.94637	8.73168	8.78528	8.83417	8.68912	8.61405	8.74901	8.97801	8.71659	9.02365
81892	Th2	SLIRP	10.4654	10.7214	10.0392	11.5896	11.4723	11.9201	11.6237	11.6088	11.578	11.5988	11.829	11.5822
10436	Th2	EMG1	8.17879	8.65274	8.03452	9.43449	9.38235	9.41466	9.45375	9.42008	9.34708	9.51825	9.63552	9.38711
65084	Th2	TMEM135	5.88156	6.17705	6.31565	6.643	6.7789	6.4559	6.67978	6.86196	6.96206	7.22835	7.38406	7.10381
7170	Th2	TPM3	9.75377	9.80815	9.80346	10.4711	10.6012	10.4358	10.664	10.4232	10.5249	10.6403	10.6476	10.5368
311	Th2	ANXA11	9.09304	9.01016	9.01172	8.58769	8.64544	8.55754	8.77702	8.79911	8.6917	8.99548	8.75871	8.86276
116225	Th2	ZMYND19	7.94375	8.28356	8.81248	9.43938	9.60078	9.0758	9.14502	9.10903	8.96974	9.70658	9.4301	9.55451
56548	Th2	CHST7	6.55445	6.5876	6.73045	8.05039	8.20968	8.15709	7.5534	7.71767	7.73208	8.33229	8.09937	8.28356
80304	Th2	C2orf44	7.57675	7.80542	7.63525	8.31843	8.49319	8.39979	8.29398	8.289	8.52935	8.51392	8.66814	8.66633
6576	Th2	SLC25A1	7.86249	7.49152	8.53159	8.35368	8.43416	8.40066	8.4697	8.05832	8.14155	9.09638	8.6114	8.99332
80222	Th2	TARS2	7.48615	7.24214	7.31815	7.65098	7.90209	7.70256	7.86909	7.57865	7.36002	8.14836	8.20489	8.00687
5026	Th2	P2RX5	6.26314	5.91606	6.62844	6.40742	6.7344	6.29376	7.41411	6.88726	7.29289	7.23587	7.22989	7.59696
113655	Th2	MFSD3	7.11631	6.79976	9.07656	9.08879	9.07837	8.78377	8.97987	8.7597	8.79121	9.46173	8.98197	9.25312
130355	Th2	C2orf76	6.27479	6.3387	6.30628	6.76475	6.69824	6.88955	6.5876	6.8343	6.90666	6.48782	7.07345	6.76589
29922	Th2	NME7	5.98904	6.11209	6.60636	7.1425	6.89538	6.94162	6.75049	6.77718	6.54129	7.23361	7.51092	7.27229
6945	Th2	MLX	7.34201	7.11231	7.26912	8.13128	8.21363	8.1255	7.95349	8.29461	8.37166	8.5396	8.20419	8.32312
10528	Th2	NOP56	9.9949	10.1763	10.3728	11.2178	11.1409	11.3267	11.4788	11.3395	11.6062	11.358	11.3709	11.2907
55775	Th2	TDP1	11.0974	10.8784	10.6815	9.83455	9.43687	9.61551	9.86282	9.7789	9.71246	9.37655	9.51184	9.45941
55958	Th2	KLHL9	6.69559	7.1884	7.04186	8.18682	8.37489	8.60427	8.31068	8.48519	8.4811	8.1904	8.74981	8.30623
6415	Th2	SEPW1	7.62205	7.40458	8.33664	8.31484	8.22487	8.33157	8.0854	8.17549	7.90594	8.28095	8.41214	8.41353
284611	Th2	FAM102B	6.90576	7.03445	6.69862	6.71618	6.92799	7.0636	6.59249	6.78707	6.57067	7.46853	7.61537	7.38223
1829	Th2	DSG2	6.24385	6.50616	6.18006	6.75306	6.55198	6.54685	6.66788	6.72108	6.797	6.77403	6.96834	6.85871
84279	Th2	PRADC1	6.92354	6.83723	6.81685	7.83887	7.53229	7.34232	7.32312	7.53398	7.19134	7.71372	7.58152	7.67973
55248	Th2	TMEM206	6.60668	6.93791	6.98651	7.13788	7.10043	7.11896	7.04975	7.00858	7.20781	7.30533	7.25495	7.35021
10190	Th2	TXNDC9	6.60008	6.97906	6.63462	7.46252	7.47167	7.55427	7.3985	7.46241	7.64559	7.50263	7.7441	7.62739
51805	Th2	COQ3	7.00946	7.20697	7.01202	8.17256	8.0982	8.01247	8.03277	8.05366	8.01536	8.22831	8.3182	8.1602
79140	Th2	CCDC28B	7.24096	7.23657	7.60609	7.68318	7.60113	7.49643	7.62071	7.51992	7.88415	8.31278	8.16315	8.23776
6730	Th2	SRP68	8.76424	8.81516	8.94895	9.61551	9.64598	9.48573	9.80893	9.51597	9.57835	9.87958	9.91781	9.96455
55529	Th2	TMEM55A	6.21705	6.15697	6.23314	6.40086	6.47312	6.36756	6.31787	6.34305	6.26714	6.66657	6.87646	6.61204
51491	Th2	NOP16	7.95349	7.8765	7.26619	9.33038	9.10026	9.25263	9.49507	9.27136	9.27458	9.47323	9.40371	9.36039
7431	Th2	VIM	11.3186	11.1587	11.8044	12.405	12.2889	12.1737	11.3566	11.8178	11.3132	12.49	12.4271	12.4637
10694	Th2	CCT8	10.4553	10.9398	10.2314	10.9576	11.0813	11.6504	11.1424	11.5165	11.4482	10.9593	11.6689	11.2154
9727	Th2	RAB11FIP3	8.19813	7.89733	8.86674	9.25915	9.21164	9.01572	9.24069	9.20574	8.89202	9.41766	9.2625	9.44345
150684	Th2	COMMD1	7.95057	8.07198	8.46719	9.07411	9.24189	9.28508	9.54576	9.31676	9.24142	9.24374	9.2909	9.31573
1337	Th2	COX6A1	9.93601	10.0074	9.80263	10.6159	10.8682	10.8644	10.798	10.8518	10.6299	10.5343	10.8682	10.6464
3035	Th2	HARS	9.43537	9.53141	9.46569	10.1626	10.2584	10.1604	10.3591	10.5301	10.3846	10.3272	10.4232	10.2683
3066	Th2	HDAC2	9.06337	9.48467	9.03883	9.71246	9.75672	9.93156	9.8151	9.9212	9.90021	9.81074	10.2413	9.94963
7414	Th2	VCL	7.81308	7.83527	8.68912	8.29369	8.36281	8.00583	8.35305	8.43383	8.19655	9.04376	8.88871	8.688
5605	Th2	MAP2K2	8.6875	8.29209	9.43537	9.24108	9.83959	8.82207	9.48804	9.13779	9.0993	9.65764	9.04376	9.57468
8417	Th2	STX7	6.45759	6.61151	6.44444	6.6669	6.5284	6.73501	6.53878	6.57592	6.72129	6.60694	6.78019	6.56102
84967	Th2	LSM10	8.45766	8.57849	8.29738	9.06985	9.15504	9.23336	8.90114	9.13695	9.06282	9.17344	9.1252	9.03803
80025	Th2	PANK2	7.0529	7.04758	7.50911	8.20633	8.33375	8.04266	8.25188	8.13649	8.14463	8.34751	8.36806	8.1933
10670	Th2	RRAGA	10.0482	9.80987	9.58849	9.9129	9.79788	10.1709	9.93445	9.95955	10.0381	10.1538	10.2091	10.0772
5281	Th2	PIGF	6.71714	6.40422	6.62118	7.43642	7.46933	7.79289	7.51512	7.56453	7.64246	7.61439	7.88376	7.8099
23456	Th2	ABCB10	7.38101	7.47308	7.44576	7.72022	8.13385	8.02162	7.57588	7.87203	7.72333	8.2872	8.39573	8.08726
7415	Th2	VCP	9.14067	8.87075	9.5464	9.98125	9.94086	9.66301	10.1186	9.82361	9.85466	10.2729	9.90201	10.0141
387338	Th2	NSUN4	7.5381	7.495	7.38443	8.43383	8.15614	8.34751	8.36781	8.46524	8.27868	8.4495	8.25111	8.35693
1676	Th2	DFFA	8.26419	7.74976	8.58085	9.05278	9.15811	8.68861	9.05246	8.87702	8.69545	9.06161	8.74702	9.06417
51194	Th2	IPO11	6.89023	7.26993	7.52029	8.52601	8.50964	8.38126	8.5205	8.61872	8.27381	8.67878	8.53371	8.75009
23597	Th2	ACOT9	7.258	6.96488	6.72845	7.93804	7.78748	8.12905	8.12695	7.67738	8.08914	8.22859	7.75629	8.17981
57511	Th2	COG6	6.38581	6.66602	6.53878	6.92964	6.9628	7.19071	6.79297	7.19365	6.95387	7.15264	6.89834	6.96105
4860	Th2	PNP	7.66051	7.35398	7.08797	8.76539	8.64052	8.81598	8.63057	8.50317	8.55792	8.69756	8.65221	8.60807
51126	Th2	NAA20	9.17682	9.36227	8.63552	9.86565	9.41618	10.1733	10.0058	10.0892	9.97591	9.657	9.98125	9.7679
83695	Th2	C12orf32	8.35059	8.16512	7.69015	8.73429	8.90349	8.78622	8.60642	8.94331	8.88221	8.75903	9.01016	8.70885
9938	Th2	ARHGAP25	8.19224	8.08886	9.13509	8.48425	8.54162	8.78576	8.51321	8.74171	8.688	9.09604	9.09638	8.98582
55170	Th2	PRMT6	7.5313	7.56968	7.34148	7.98489	7.99171	8.04893	7.86547	8.03904	7.98351	7.98652	8.21015	8.09389
498	Th2	ATP5A1	11.7858	11.7999	11.898	12.8265	12.9328	12.7701	12.7701	12.596	12.5474	12.9099	12.8522	12.9026
221786	Th2	FAM200A	7.22876	6.85857	6.86994	6.92342	6.56793	6.94061	6.8608	7.06526	6.78048	6.83046	6.95991	6.78707
27440	Th2	CECR5	6.43452	6.39758	7.3552	7.47705	7.71873	7.13328	7.62992	7.21386	7.66862	7.81515	7.4152	7.53977
6883	Th2	TAF12	7.25384	7.39353	7.533	7.92896	7.70817	8.02427	8.12737	7.94483	8.01521	8.14729	8.311	8.02471
23708	Th2	GSPT2	8.30262	8.44173	8.23596	8.60427	8.42881	8.57461	8.45424	8.50763	8.62437	8.89736	8.80681	8.91673
1460	Th2	CSNK2B	9.19207	9.17761	9.7868	11.1511	11.3747	11.3018	11.0671	11.2559	11.2795	11.2459	11.2486	11.1679
31	Th2	ACACA	8.01122	8.31041	7.74946	8.40144	8.00986	8.22859	8.1437	8.29691	8.14533	8.53206	8.53159	8.59046
23560	Th2	GTPBP4	10.4433	10.711	10.1604	11.1946	10.8784	10.8511	11.2394	10.9964	11.0681	11.231	11.1631	11.1957
196527	Th2	ANO6	6.99502	6.92866	7.50645	7.75203	7.44863	7.61876	7.57011	7.58037	7.63316	7.52112	7.80566	7.60713
55052	Th2	MRPL20	8.296	8.49212	8.35092	9.7516	9.95275	9.76936	9.63411	9.74489	9.53837	9.59751	9.80715	9.63837
6834	Th2	SURF1	8.77086	8.88437	9.05701	8.47727	8.74781	8.47353	8.53113	8.41421	8.30925	8.2148	8.44303	8.33157
25949	Th2	SYF2	11.8116	11.8812	11.3629	11.0244	10.9905	10.9146	10.7789	10.9828	10.7875	10.8221	10.7547	10.842
79796	Th2	ALG9	9.92763	9.81171	8.99503	8.33208	8.40144	8.36105	8.19599	8.32403	8.26636	8.27501	8.4722	8.21617
55294	Th2	FBXW7	9.29184	9.12162	9.5308	8.72476	8.39756	8.09184	8.54303	8.3514	8.27912	8.28412	8.10229	8.35443
256126	Th2	SYCE2	7.61568	7.66636	6.865	6.32273	6.09071	6.44771	6.23171	6.1748	6.23879	5.93578	6.13147	6.25716
25871	Th2	C3orf17	8.07704	8.16255	7.81239	6.46102	6.64063	6.98553	6.69816	6.4973	6.27175	6.39059	6.5478	6.65509
51754	Th2	TMEM8B	8.28216	8.20242	8.41324	7.28259	7.40055	6.90885	7.11393	7.25175	6.78484	7.39268	7.23657	7.26073
158358	Th2	KIAA2026	8.16539	7.76555	8.17519	7.09349	6.97553	6.70943	6.87587	6.74641	6.95624	6.84326	6.28317	6.782
56255	Th2	TMX4	8.6759	8.70622	8.14037	7.63156	7.74381	7.57491	7.72555	7.81067	7.59139	7.46962	7.41529	7.24284
56477	Th2	CCL28	8.88566	8.63313	7.79782	6.39758	6.32818	6.60636	6.42097	6.34385	6.28479	6.4293	6.26678	6.24708
8887	Th2	TAX1BP1	10.315	10.3421	9.87458	9.10026	9.39965	9.60511	9.64297	9.70977	9.64846	9.04527	9.12695	9.30685
6210	Th2	RPS15A	12.4637	12.5214	12.01	11.395	11.5524	11.7498	11.3395	11.3283	11.334	11.1977	11.4739	11.0204
26234	Th2	FBXL5	8.83579	9.17956	9.22823	8.57535	8.33229	8.78549	8.4548	8.70576	8.62872	8.14864	8.39921	8.39756
51361	Th2	HOOK1	7.83662	8.02936	7.7028	7.36725	7.09761	7.37286	7.12337	7.10197	7.14415	7.06121	6.93948	7.03272
11129	Th2	CLASRP	9.50223	9.82716	8.84474	7.52607	7.43921	7.46611	7.318	7.33844	7.44366	7.21219	7.14415	7.39609
9516	Th2	LITAF	10.4596	10.7862	10.7386	10.0276	10.3051	10.3802	9.67231	10.1886	10.1588	9.3306	10.0294	9.87314
196	Th2	AHR	12.9904	12.2783	12.9194	11.8233	11.6579	11.5524	12.1697	11.8942	11.5081	11.644	11.5005	11.6419
23559	Th2	WBP1	9.21164	9.31244	9.17868	8.26709	8.23668	8.26419	8.28	8.23635	8.26862	8.15759	8.2588	8.1687
9644	Th2	SH3PXD2A	8.98475	8.96242	9.02897	7.99422	8.02303	7.7845	7.53751	7.93905	7.7701	7.39645	7.84336	7.71284
5788	Th2	PTPRC	9.23843	9.04268	9.76396	9.29375	9.34154	9.52968	9.31918	9.32791	8.78528	8.4365	8.29575	8.38855
89781	Th2	HPS4	9.14734	9.25312	8.56244	7.20256	7.13413	7.15673	7.20071	7.21459	7.0103	6.85225	6.92433	6.82134
6817	Th2	SULT1A1	12.2101	12.0862	12.0334	11.2716	11.0762	10.7361	11.238	11.0054	10.7959	10.8174	10.6064	10.9566
54915	Th2	YTHDF1	9.82424	10.0365	9.60078	8.86354	8.69448	9.00729	9.08156	8.78304	8.91864	8.85122	8.7012	8.84338
148867	Th2	SLC30A7	9.23559	9.28183	8.83417	8.30357	7.93752	8.14803	8.30219	8.1865	8.02342	7.85995	7.78127	7.9827
374666	Th2	WASH3P	9.39238	9.07043	9.29619	8.17492	8.23858	8.38285	8.25153	8.10697	8.61872	8.28631	8.09462	8.13184
26502	Th2	NARF	9.70721	10.0039	9.6984	9.07162	8.85541	9.05098	9.87958	9.23441	9.41323	8.95447	8.5241	8.7553
3656	Th2	IRAK2	7.38377	7.65482	7.19968	6.71771	6.82767	6.89586	7.11154	7.00493	7.2766	6.54668	6.62609	6.90472
7289	Th2	TULP3	6.90693	6.99687	6.85617	6.63285	6.25728	6.40239	6.54398	6.50405	6.70421	6.55547	6.48036	6.56131
57728	Th2	WDR19	7.79999	7.89355	7.57588	7.68125	7.40918	7.51398	7.55718	7.64115	7.6242	6.93515	7.02642	7.07194
8028	Th2	MLLT10	8.27501	8.35975	8.49862	7.31438	7.4815	7.51447	7.5345	7.6973	7.43433	7.42108	7.45211	7.44806
79137	Th2	FAM134A	8.37025	8.55926	8.58388	7.62387	7.78157	7.81434	7.60203	7.68336	7.87671	7.9521	7.50335	7.69487
348378	Th2	FAM159A	7.69276	7.31721	8.63057	7.17234	7.48633	7.04061	7.02534	6.78886	6.76589	6.81347	6.80729	6.97371
285464	Th2	CRIPAK	8.71785	8.52801	9.14067	8.00463	8.35305	7.5354	7.88582	7.91032	7.67104	7.80501	7.61703	7.59929
939	Th2	CD27	8.35476	8.20968	10.0508	9.4378	9.24544	9.26683	8.35277	8.30802	8.45013	7.56616	7.26934	7.62303
23405	Th2	DICER1	9.45609	9.02323	9.3379	8.33963	8.21303	8.3714	8.82207	8.64831	8.5276	8.50359	8.21782	8.62311
2745	Th2	GLRX	8.91817	9.24271	9.203	8.45599	8.2933	8.86218	8.48204	8.49438	8.46163	7.79367	8.16201	8.10825
2207	Th2	FCER1G	6.79743	7.14989	7.61439	6.71799	6.70248	6.61735	6.86489	7.05506	7.07135	6.11427	6.14385	6.2829
374969	Th2	CCDC23	10.1404	10.0829	9.85031	8.9085	9.18581	9.25874	8.94378	9.05906	9.0323	8.56908	8.76904	8.67552
10600	Th2	USP16	8.86736	9.06825	8.11659	7.60264	7.76975	8.07014	7.74501	7.95404	7.9714	7.65978	7.98783	7.77182
9874	Th2	TLK1	7.1839	7.69223	7.43662	7.24425	7.19773	7.1226	6.97537	7.2603	7.40565	6.9874	7.22184	6.73595
409	Th2	ARRB2	8.58415	8.41928	8.75788	7.56939	7.80715	7.7278	7.74199	7.91382	7.70448	7.50143	7.5813	7.61675
23113	Th2	CUL9	8.65882	8.09573	8.27593	7.33	7.71183	7.44576	7.48552	7.45291	7.0228	6.95244	7.2451	7.23967
130502	Th2	TTC32	9.48573	9.57138	9.18185	8.80681	8.72373	8.56846	8.75085	8.57882	8.37095	8.36215	7.88389	7.87238
960	Th2	CD44	9.01329	9.44471	9.78778	8.82771	8.99074	8.87839	8.67007	8.99143	9.09822	8.30434	8.59046	8.62915
5908	Th2	RAP1B	7.8338	7.98861	7.68892	6.93749	6.82191	6.64334	7.01112	6.92057	7.2995	6.68146	6.96686	6.71884
23673	Th2	STX12	7.27369	7.51708	7.25409	7.11006	7.04007	7.23967	7.21921	7.19049	7.23015	7.29568	7.47014	7.35581
8450	Th2	CUL4B	7.72333	7.58505	7.48453	7.25384	7.33803	7.37603	7.07317	7.23015	7.33844	6.97037	7.19745	7.06761
6672	Th2	SP100	7.151	6.99064	7.14572	7.58402	7.03788	7.64559	8.08577	7.67436	7.62694	7.03272	7.21012	7.1869
10161	Th2	LPAR6	7.55162	7.3889	7.42602	7.28988	7.26267	7.44553	7.08941	7.33658	7.35889	6.42949	6.35437	6.443
4947	Th2	OAZ2	8.85949	8.50665	8.65882	8.24846	8.05518	7.62638	7.7552	7.5354	7.73635	7.83691	7.40825	7.33273
64393	Th2	ZMAT3	9.45006	9.03996	10.5274	9.58127	9.50834	9.27747	9.33635	9.16616	8.94439	8.95064	8.58415	8.57882
115825	Th2	WDFY2	8.6033	8.42078	8.37166	7.64271	7.41605	7.44463	7.64036	7.47184	7.47615	7.18787	7.52607	7.22876
25962	Th2	KIAA1429	8.97385	9.29619	8.54225	8.12462	8.12108	8.24165	7.92772	7.95666	8.01704	7.99238	7.88543	7.88543
22884	Th2	WDR37	8.6429	8.48027	8.74171	7.93429	7.61379	7.79212	7.69646	7.80715	7.77566	7.68232	7.64992	7.59292
253959	Th2	RALGAPA1	8.07672	8.17034	8.00583	7.23905	7.17305	7.39523	7.29344	7.14284	7.37809	6.97118	7.20027	7.17892
57584	Th2	ARHGAP21	8.70001	8.77117	8.23051	8.00137	7.95318	7.80521	8.12575	7.9639	8.00827	7.84786	7.85366	7.71261
83888	Th2	FGFBP2	7.92163	7.68287	7.7694	8.07736	7.9964	8.19533	7.70095	8.05518	7.5383	6.49585	6.62338	6.73584
9138	Th2	ARHGEF1	8.85603	8.58834	9.9959	8.84359	9.11295	8.98128	8.8881	8.70622	8.95368	8.70622	8.65717	8.81516
3553	Th2	IL1B	7.35624	8.33256	7.0529	6.91817	6.85617	6.65142	8.10423	7.91247	7.3582	6.26552	6.40731	6.15133
26152	Th2	ZNF337	8.5159	8.74927	8.0949	7.34232	7.66447	7.56483	7.58362	7.48781	7.42452	7.32022	7.62094	7.56688
4067	Th2	LYN	7.06182	7.24867	7.39341	6.36324	6.237	6.16455	7.31398	6.39466	7.09626	6.25984	6.06084	6.35979
155038	Th2	GIMAP8	7.70841	7.7283	8.54032	7.63525	7.46908	8.06107	8.00226	8.03162	8.43192	7.06054	7.51216	7.33829
868	Th2	CBLB	10.8911	11.0244	10.4002	9.95061	9.87458	9.49427	10.3956	10.2082	9.88323	9.39452	9.52174	9.41323
1519	Th2	CTSO	6.96887	7.51329	6.99209	6.88507	7.05278	6.66629	6.77634	6.9532	6.63223	6.51172	6.76935	6.61901
23637	Th2	RABGAP1	9.52019	9.94424	9.54536	8.70969	8.71054	8.78353	8.89166	8.68084	9.08156	8.47924	8.26354	8.55852
3423	Th2	IDS	7.9784	7.96631	7.62436	7.02568	6.93432	7.09675	7.49777	7.40433	7.39341	6.93749	6.95624	6.95916
2512	Th2	FTL	13.2583	13.3127	13.4632	12.5718	12.808	12.8819	13.2385	13.0316	13.3505	11.9991	12.1901	12.366
2035	Th2	EPB41	8.66273	8.08161	9.21317	7.65177	7.91337	7.49867	7.92378	7.68609	7.61586	7.79001	7.36743	7.67545
57614	Th2	KIAA1468	8.06405	8.06175	7.6298	7.0254	7.19111	6.98687	7.17554	7.03883	7.17351	7.03807	7.08134	7.16903
51191	Th2	HERC5	8.40595	9.57097	8.17759	8.02206	7.51978	8.20419	8.7553	8.33274	9.04306	7.31425	7.17728	7.45264
55196	Th2	C12orf35	8.73759	8.97446	8.67143	8.04172	8.289	8.44797	8.06251	8.32997	8.31429	7.53326	8.08377	7.69325
91316	Th2	GUSBP11	7.97308	7.79555	7.71099	7.16711	6.8794	6.90142	7.27075	6.70317	6.8997	6.87192	6.65304	6.7036
65258	Th2	MPPE1	10.1559	9.98125	9.94019	9.22207	9.00454	9.12319	9.18254	9.06907	8.9617	8.78576	8.79009	8.7597
9961	Th2	MVP	9.90141	9.92191	10.0412	9.00584	9.10587	9.09101	9.97829	9.55451	9.82424	8.81433	8.73093	8.85901
944	Th2	TNFSF8	8.03904	8.22124	8.13385	7.72473	7.5293	7.41946	8.02607	7.7681	7.43554	7.07784	7.36481	7.0024
23355	Th2	VPS8	8.00669	7.82799	8.43337	7.35178	7.3947	7.08037	7.20202	7.41172	7.38862	6.93025	7.05837	6.95065
54741	Th2	LEPROT	8.88654	8.77287	8.62091	8.27414	8.12737	8.38927	8.54683	8.311	8.52565	7.64524	7.82509	7.62483
8857	Th2	FCGBP	8.48328	7.84177	9.86506	9.81475	9.76316	9.69938	7.68522	8.15948	7.85048	7.65015	7.25022	7.55523
166793	Th2	ZBTB49	7.37173	7.6409	7.47905	6.64177	6.55169	6.56945	6.69176	6.65217	6.48179	6.42624	6.36028	6.32119
7248	Th2	TSC1	8.97189	9.13919	9.14307	8.13307	8.54881	8.12078	8.3254	8.35028	8.29663	8.41261	8.25838	8.2402
84159	Th2	ARID5B	9.23294	9.93601	9.2226	9.34666	9.36979	9.65958	9.71182	9.7722	10.0249	8.13649	8.36905	8.72226
5971	Th2	RELB	9.49227	9.38921	8.68713	8.19619	8.33614	8.34483	8.69613	8.53371	8.59843	8.05832	8.08886	8.25003
149628	Th2	PYHIN1	7.59849	7.93011	8.35124	8.30738	8.16285	7.76523	7.38556	7.63054	7.51585	6.84776	6.92191	6.78832
4636	Th2	MYL5	8.17371	8.57906	7.73165	7.60738	7.62134	7.34029	7.41481	7.50527	7.55883	7.11614	7.26539	7.29568
23152	Th2	CIC	8.38905	8.47277	7.92313	7.26497	7.33829	7.49542	7.38494	7.59826	7.59774	7.13289	7.33041	7.2545
203328	Th2	SUSD3	9.05654	8.56212	9.32891	8.28693	7.95569	8.48362	8.63826	8.29819	8.55677	7.84535	7.78639	7.9685
89846	Th2	FGD3	10.8482	10.6957	12.3169	10.6716	10.6476	10.4688	10.3856	10.4421	10.2322	10.3632	10.0991	10.1456
11143	Th2	KAT7	7.20099	7.18312	6.76715	6.44296	6.58305	6.57654	6.53565	6.5758	6.82534	6.67457	6.65297	6.69868
79132	Th2	DHX58	7.7332	7.86151	7.58274	7.37717	6.80765	7.43359	7.15503	6.84896	6.99901	6.84362	6.64417	6.82857
26207	Th2	PITPNC1	8.03143	8.13499	9.15759	7.7632	7.93804	7.91971	7.96892	7.79874	8.06213	7.15658	6.89257	7.10307
340061	Th2	TMEM173	9.98435	9.69938	10.0433	9.5396	9.44856	9.46032	10.0751	9.741	10.1108	8.88395	8.46693	8.69386
115123	Th2	2003-03-01	8.34456	7.80174	7.80715	6.75479	6.72193	6.64158	7.11297	7.29073	6.99891	6.2214	6.27013	6.02405
55636	Th2	CHD7	9.58488	9.83109	9.46926	8.93195	8.63377	8.73357	8.79286	8.60953	8.87677	8.29185	8.08192	8.33256
3665	Th2	IRF7	8.44587	9.07656	9.8568	9.14978	7.97226	9.35919	9.64797	8.86767	9.68549	8.24681	7.86768	7.94168
80833	Th2	APOL3	9.20574	9.23186	9.0557	8.47277	8.31596	8.05909	8.20942	8.20107	8.24779	7.7592	7.94407	8.07447
10964	Th2	IFI44L	7.22221	7.48997	7.20835	8.13704	6.32911	8.75085	8.39403	7.66796	8.74171	6.10516	6.37069	6.20777
114904	Th2	C1QTNF6	7.63798	7.82167	7.69589	7.00014	6.99764	6.88842	7.13925	7.06861	7.17148	6.35175	6.50212	6.61416
5293	Th2	PIK3CD	10.2842	10.0841	10.656	9.69996	9.85619	9.63971	9.46535	9.62223	9.43938	8.99025	9.06857	9.31611
23053	Th2	KIAA0913	9.28508	9.06417	8.93283	8.26862	8.33032	8.26115	8.45902	8.52506	8.39076	8.08275	8.11098	8.06433
940	Th2	CD28	8.40924	8.77144	8.11937	8.68418	8.43587	8.45513	8.25294	8.179	8.21973	7.60068	7.45709	7.39778
54809	Th2	SAMD9	7.36397	7.69015	7.50424	7.42387	7.02322	7.20579	6.73053	6.91074	6.57219	6.4913	6.95839	6.69816
4792	Th2	NFKBIA	13.5092	12.9904	13.8573	12.685	12.7062	12.8522	13.695	13.3916	13.7118	12.3744	12.2783	12.7182
5583	Th2	PRKCH	11.0256	11.1467	10.816	10.453	9.90806	10.3641	9.97159	10.1287	10.1945	9.44345	9.28313	9.54938
22904	Th2	SBNO2	8.20321	8.69961	7.81652	7.08357	7.3171	7.40347	7.92896	7.93374	7.94775	6.94104	6.63808	7.07677
11119	Th2	BTN3A1	8.93756	8.23596	8.72608	7.58718	7.92313	7.51808	7.70169	7.64318	7.56453	7.3133	7.70761	7.47574
4013	Th2	VWA5A	7.38976	7.96752	7.1299	6.57615	6.83314	6.82997	7.06625	7.1623	6.99701	6.68078	6.67482	6.59043
128611	Th2	ZNF831	7.02243	6.91285	7.46226	6.66229	6.59292	6.60275	6.32387	6.13244	6.36812	5.99532	5.89535	5.97617
602	Th2	BCL3	8.34127	8.16959	8.36748	7.62716	7.23771	7.35488	8.8494	8.48855	8.81396	7.27853	7.29836	7.35005
158586	Th2	ZXDB	7.73165	7.9776	7.43394	6.75631	6.63686	6.83402	6.76369	6.73887	6.80343	6.40667	6.90942	6.70102
125488	Th2	TTC39C	7.68068	7.75031	8.37763	7.8338	7.91247	7.59826	7.24946	7.51042	7.32464	7.03024	7.0541	6.85765
9693	Th2	RAPGEF2	7.42813	7.71237	7.50081	7.01202	6.80681	7.01246	7.3851	7.26419	7.42625	6.49173	6.63666	6.14669
4088	Th2	SMAD3	8.58886	9.03803	9.10542	8.83992	8.96942	8.67552	8.53922	8.74116	8.29369	7.48003	7.36917	7.31252
54739	Th2	XAF1	8.20344	8.76396	9.54886	8.46569	7.73385	8.79121	8.29947	8.39879	8.66048	7.43192	7.63655	7.63872
924	Th2	CD7	11.1334	11.2358	11.7829	10.9814	10.8846	11.1409	11.1932	10.9647	11.5896	10.687	10.5416	10.7137
55809	Th2	TRERF1	8.32172	7.80599	8.48747	7.38779	7.28688	7.44832	8.70418	8.05285	8.49438	6.83552	6.69594	6.9502
4599	Th2	MX1	10.9923	11.8021	11.2766	11.4619	10.0934	12.249	11.5596	10.9442	12.49	9.24069	9.28967	10.1108
6279	Th2	S100A8	7.35293	7.44806	8.55413	6.28868	6.5007	6.48711	6.47993	6.61138	6.3209	6.15403	6.09308	6.14972
55824	Th2	PAG1	8.85194	8.89867	8.54776	7.86714	7.59953	8.01584	7.96974	7.81239	7.7681	7.0597	7.07472	7.26838
154761	Th2	LOC154761	8.12867	8.21303	7.83662	7.43085	7.18062	7.5674	7.5452	7.25961	7.8099	6.55961	6.61569	7.14068
25956	Th2	SEC31B	7.70379	7.88164	7.50605	6.95228	7.05481	6.92847	7.33257	7.09163	7.35439	6.64774	6.8067	6.43189
10370	Th2	CITED2	9.12997	8.0718	8.82257	7.8101	7.83776	7.89817	9.02735	8.47318	8.90039	6.97383	6.98398	7.07692
8848	Th2	TSC22D1	8.78977	6.8492	7.38406	7.17767	7.03681	7.20291	7.55162	7.17554	7.75306	6.09663	6.02852	6.08453
10346	Th2	TRIM22	8.48382	8.79373	8.70695	8.64544	8.32223	8.66357	8.62692	8.42042	8.49257	7.0237	7.13248	7.20256
64174	Th2	DPEP2	8.37694	8.28533	9.40836	7.10569	7.31938	7.50774	7.02753	6.77113	7.05955	6.91356	6.82124	6.77797
4068	Th2	SH2D1A	9.0121	8.99838	9.33472	9.22021	8.93492	9.25683	9.38062	9.44362	9.55868	8.74951	8.78146	8.6875
81788	Th2	NUAK2	7.2807	6.96077	7.0332	6.17537	6.15076	6.16747	6.40815	6.01004	6.28896	5.91367	6.00601	6.14027
83641	Th2	FAM107B	10.7885	10.9375	10.8048	10.0705	9.90021	10.2443	10.0823	9.92863	10.0357	8.84312	8.92461	9.26633
10892	Th2	MALT1	8.13612	8.69667	8.20134	7.99138	7.68943	7.56688	8.25579	8.41214	8.39562	6.96345	7.17535	7.1286
6280	Th2	S100A9	7.74501	7.71436	8.95368	6.02625	6.49034	5.92972	6.62168	6.53099	5.93235	6.12501	6.15084	5.99105
170575	Th2	GIMAP1	8.04617	7.60558	8.87365	7.55613	7.4378	7.62514	7.35076	7.40016	7.5365	6.54233	6.68651	6.70309
9750	Th2	FAM65B	10.5468	10.1278	12.2449	9.76163	9.54102	9.54368	9.39113	9.22062	9.3187	8.41542	8.40553	8.38594
50852	Th2	TRAT1	9.21789	9.24142	8.90692	9.46569	9.07494	9.22437	8.10697	8.34807	8.10567	7.31252	7.15966	7.07784
10223	Th2	GPA33	7.70095	7.53193	9.18361	6.87898	6.69745	6.70004	6.61901	6.63564	6.65184	6.51702	6.40534	6.31111
2625	Th1&2	GATA3	7.59906	7.18151	7.45535	7.38362	7.52829	7.93875	6.70893	7.04621	6.65242	9.45788	9.39382	9.51313
55303	Th1&2	GIMAP4	9.36814	9.41323	10.7789	9.99275	10.1344	10.5048	10.7326	10.6683	11.2345	8.43044	8.62729	8.8315
374383	Th1&2	B7H6	7.50911	7.49182	6.73501	6.78965	6.63277	7.06668	6.52501	6.48886	6.6271	7.58037	7.80879	7.6732
5008	Th1	OSM	6.97202	7.34317	7.71767	8.47078	8.16436	8.34848	9.382	9.14341	9.17199	8.16285	7.62849	8.10645
79632	Th1	FAM184A	6.32762	6.20661	6.83462	7.36448	7.21147	7.35653	8.17652	7.85466	8.07237	6.66874	6.746	6.77724
1497	Th2	CTNS	7.47014	7.49324	8.19363	9.16131	9.23105	9.11616	8.90931	9.09714	8.94895	11.0762	10.6299	10.4184
9455	Th2	HOMER2	6.6116	6.21067	6.18617	7.34933	7.39549	7.27042	6.67394	6.42049	6.47834	9.10262	9.03302	9.04527
9846	Th2	GAB2	8.8313	9.41411	8.11406	7.20379	7.1519	7.37917	7.99171	7.7513	8.13032	9.47795	9.66433	9.70249
168537	Th2	GIMAP7	11.9739	11.8556	11.1768	10.066	9.92339	10.6171	10.6716	10.4303	10.939	8.45722	8.82627	8.85122
18	Th2	ABAT	6.08284	5.98738	5.90829	6.32266	6.50473	6.47634	6.19678	6.04155	6.15579	7.0563	7.32503	7.02642
860	Th2	RUNX2	5.77926	6.00522	6.02808	6.00044	6.29096	6.50892	6.07376	6.07281	6.03584	7.63259	7.85701	7.92896
3321	Th2	IGSF3	5.94797	5.99304	5.86695	6.5174	6.50334	6.81761	6.31012	6.10912	6.25911	7.53959	8.09893	7.958
4914	Th2	NTRK1	5.70083	6.01015	5.97143	6.84386	6.79365	6.75865	6.10537	5.96547	5.92763	10.2334	10.0593	10.0508
5774	Th2	PTPN3	6.29736	6.17777	6.31507	6.69492	6.68302	6.46284	6.28674	6.31958	6.37158	7.74589	7.59459	7.89632
6863	Th2	TAC1	5.83435	5.90844	5.9822	6.07726	6.57944	6.32083	5.8475	6.10446	5.87811	7.43159	7.74199	6.93349
5734	Th2	PTGER4	10.5307	10.3834	10.8396	9.57709	9.40256	9.53141	10.1108	10.021	10.0849	8.69416	8.70661	8.78213
800	Th1&2	CALD1	6.04298	5.94501	6.08933	6.08936	6.12231	6.46168	6.02545	5.97882	5.93294	6.88961	6.94822	6.80451
2247	Th1&2	FGF2	5.99595	6.06507	6.10426	6.28531	6.36191	6.39924	7.53891	7.34765	7.28177	6.05145	6.0652	6.12468
2615	Th1&2	LRRC32	7.27816	6.93166	6.8527	8.5299	8.46693	8.6114	7.05744	7.66051	7.681	9.62568	9.62809	9.59751
3595	Th1&2	IL12RB2	5.87257	5.98399	6.15056	7.5438	7.3806	8.04816	10.3304	9.80613	10.0235	6.80409	6.75902	7.42856
8507	Th1&2	ENC1	8.89933	8.80422	8.94954	6.5785	6.41783	6.92446	7.23189	7.11995	6.91856	6.5224	6.55987	6.39939
8553	Th1&2	BHLHE40	10.0902	9.90806	10.6403	11.1545	11.2086	10.9208	12.0788	12.1697	12.0897	8.94663	9.35717	9.38685
8844	Th1&2	KSR1	6.03222	5.84385	6.00428	6.19961	6.20391	6.11872	7.14853	6.80451	6.96419	5.8977	5.88941	6.07813
10267	Th1&2	RAMP1	5.78635	5.99774	5.92829	6.61715	6.24894	6.16509	5.95968	5.96322	5.93184	7.46211	7.01169	7.43689
10783	Th1&2	NEK6	6.09008	5.98453	6.06343	7.84809	7.75629	7.87352	6.81951	7.16965	6.6598	9.46341	9.14769	8.98475
22822	Th1&2	PHLDA1	7.37917	6.75753	6.67171	9.09846	9.11554	8.81786	7.93135	8.18583	7.70866	10.6291	10.7326	10.1823
57464	Th1&2	FAM40B	9.65496	9.42577	9.54102	8.75226	8.16748	8.2256	8.83618	8.50002	8.48706	8.19009	8.00226	8.27238
92610	Th1&2	TIFA	6.75907	6.74378	6.38	7.16599	6.8564	7.11053	7.90473	7.65713	7.77402	6.68609	6.75552	6.47581
115362	Th1&2	GBP5	7.23587	7.45291	7.06618	8.52026	8.68349	8.96465	9.65452	9.96394	9.95012	7.20605	7.65441	8.20911

## Sheet: Affymetrix Arrays
entrezID	Subtype	geneSymbol	Th0_pool1_72hr.CEL	Th0_pool2_72hr.CEL	Th0_pool3_72hr.CEL	Th1_pool1_72hr.CEL	Th1_pool2_72hr.CEL	Th1_pool3_72hr.CEL	Th2_pool1_72hr.CEL	Th2_pool2_72hr.CEL	Th2_pool3_72hr.CEL	Thp_pool1_72hr.CEL	Thp_pool2_72hr.CEL	Thp_pool3_72hr.CEL
2529	Th1	FUT7	1.88216	1.42368	2.26301	5.08977	4.34718	5.08096	1.05305	1.31265	0.97411	0.897629	0.82047	0.513576
59067	Th1	IL21	1.18131	1.27686	1.56485	4.96416	2.86833	4.63027	1.02925	0.838684	0.789274	1.1547	1.02579	1.42975
9755	Th1	TBKBP1	2.2239	2.37118	2.31191	3.53666	3.01901	3.15929	2.25662	2.43661	2.74077	2.19664	1.70825	2.39512
440823	Th1	MIAT	3.15367	2.83611	3.65694	7.25424	5.10452	6.79922	1.22387	1.30757	1.31478	2.51162	2.51162	1.09703
8973	Th1	CHRNA6	3.92188	3.96367	4.06562	4.39877	3.92836	4.60208	3.08897	3.39176	3.05138	3.21173	3.08897	3.04623
79899	Th1	PRR5L	1.89037	2.13738	2.39897	4.10386	3.99981	3.63601	1.2595	1.21523	1.40027	1.55685	1.36158	0.975493
4624	Th1	MYH6	2.09233	1.87819	1.8636	2.5151	2.31578	2.9978	1.78913	1.65369	1.40261	1.67782	1.62744	1.4818
6855	Th1	SYP	2.54406	2.63804	2.65483	2.23955	2.98392	2.87736	2.64461	2.7596	2.63342	2.3919	2.3831	2.16922
9447	Th1	AIM2	1.74253	1.7189	2.54824	5.45828	3.33351	5.77318	2.37508	1.95178	3.54213	1.31265	0.70665	1.49935
9911	Th1	TMCC2	3.55742	3.91813	3.61318	4.0841	4.31559	4.18014	3.30252	3.67219	3.31661	3.36796	2.83611	2.41373
643	Th1	CXCR5	3.25291	2.93426	3.54792	6.24372	5.45061	6.03313	2.19297	2.6871	2.09505	2.82096	2.37707	2.35181
115361	Th1	GBP4	2.28886	2.69007	2.47707	3.20284	3.81	3.60745	1.3221	1.35853	2.21711	1.34182	1.97713	1.39977
23382	Th1	AHCYL2	2.00689	1.66454	2.45319	3.90694	2.92786	3.7298	1.79976	1.85998	1.98355	1.37602	1.59665	1.3706
440836	Th1	ODF3B	3.37176	3.30252	4.01954	4.82551	4.20361	4.83514	2.75167	2.61992	3.00128	2.79134	2.99362	2.57073
55784	Th1	MCTP2	1.12076	0.757046	1.06249	3.68296	2.0779	2.47441	0.855355	0.654467	0.651546	0.897629	0.886265	1.51363
3383	Th1	ICAM1	1.76921	1.66183	1.80011	3.81854	3.6475	3.64779	2.19733	2.20244	2.41716	2.05511	1.96663	1.35577
84102	Th1	SLC41A2	1.56565	1.46859	1.60121	3.3004	2.65624	3.56981	1.40633	1.47241	1.12522	0.591195	0.42316	0.254373
55332	Th1	DRAM1	2.59091	2.79118	2.65873	5.38673	4.84521	5.30724	2.52494	2.45688	2.29709	2.05169	2.38395	2.05711
51099	Th1	ABHD5	3.83722	3.69297	4.31638	5.91806	5.93581	6.14564	3.79317	3.91546	3.71334	2.53739	2.65041	1.42193
55640	Th1	FLVCR2	2.78112	3.13621	3.35125	4.48976	4.17435	4.76569	2.78994	2.49509	2.44331	2.26536	2.28798	2.39567
53831	Th1	GPR84	2.76277	2.16328	2.48746	4.57144	3.67255	4.62015	0.991444	1.25446	0.918285	1.46082	1.19858	1.3706
84525	Th1	HOPX	3.74516	4.62896	4.44605	7.23661	6.35524	6.93959	3.08174	3.96618	4.30508	2.64818	3.23463	3.47488
158747	Th1	MOSPD2	6.0614	5.67849	5.96821	7.47512	6.54757	7.01144	6.00745	5.58728	5.8192	3.91353	4.30912	4.23301
164656	Th1	TMPRSS6	3.13054	3.31785	3.30205	3.46706	3.29441	3.53331	2.6794	3.14477	3.12	3.2594	3.12	3.42809
8542	Th1	APOL1	3.17151	3.67476	3.79243	4.75245	4.24253	4.44204	3.56065	3.89102	4.29674	3.0421	2.53126	3.58057
348938	Th1	NIPAL4	2.25381	1.77225	2.12119	3.23698	2.39978	2.89697	2.21988	2.18686	2.14618	1.75746	1.86262	1.3706
54039	Th1	PCBP3	2.47267	2.68973	2.88897	3.30945	2.89823	2.94194	2.78097	2.59428	2.44037	1.96662	2.3597	2.24664
113277	Th1	TMEM106A	2.25896	2.17532	2.45298	2.8861	2.26688	2.49296	1.97129	1.89209	2.08982	1.31265	1.42589	1.38136
6721	Th1	SREBF2	3.77896	3.78255	3.82123	4.42428	4.10573	4.30425	3.84184	3.89102	4.19635	3.2218	3.16822	3.32181
80216	Th1	ALPK1	4.92933	4.73005	4.75309	6.05271	6.08318	5.77648	3.12601	3.34824	3.07396	3.79913	3.74045	3.47922
4582	Th1	MUC1	4.6676	4.3254	4.51394	6.04297	5.89549	5.51442	3.35864	3.3737	4.02376	4.41304	4.22927	3.90221
118812	Th1	MORN4	2.32313	2.23949	2.26984	2.82684	2.91171	2.37823	2.36594	2.50963	2.31675	1.58158	1.3666	1.41592
9569	Th1	GTF2IRD1	3.21042	3.43653	3.33012	3.83066	3.70696	3.19949	2.72829	2.24664	2.44789	2.27627	2.42199	2.67862
8728	Th1	ADAM19	4.15278	3.13628	3.67852	4.92905	3.5506	4.07922	3.09583	2.20758	2.47257	1.51414	2.68236	2.5167
151636	Th1	DTX3L	6.62936	6.37665	6.98292	7.74463	7.69019	7.74978	5.97994	6.2533	6.52283	5.99167	6.58003	6.5004
5600	Th1	MAPK11	4.47625	4.15072	4.38255	5.26673	4.61761	5.07542	4.48548	4.4343	4.23433	3.80122	3.89497	3.92843
3624	Th1	INHBA	0.925238	0.890132	1.19141	2.12787	2.01888	2.09281	0.791904	0.889357	0.901135	0.318194	0.655642	0.65765
1508	Th1	CTSB	7.10739	6.86682	6.93787	7.83863	7.32225	7.61798	6.27215	6.0893	6.12086	5.9163	5.86573	5.92644
9829	Th1	DNAJC6	1.82668	2.05311	2.04506	2.42344	2.27109	2.03557	1.93337	2.40876	1.86191	0.654885	0.748767	1.05052
24139	Th1	EML2	5.45493	5.63437	5.6306	6.38183	6.24083	6.07063	5.53253	5.50784	5.4921	5.20447	5.39675	4.76635
6504	Th1	SLAMF1	4.68816	4.21058	4.56902	5.33171	4.90781	5.22937	2.51282	2.4971	3.12546	5.29235	5.16108	4.38624
50515	Th1	CHST11	5.69251	5.47421	5.6161	6.81931	6.24253	6.59519	4.84967	5.21458	5.04634	2.10511	2.2882	3.58923
26262	Th1	TSPAN17	5.08417	5.05042	5.16075	5.56063	5.30593	5.35278	5.03	4.92312	5.10211	4.1416	4.5132	4.73663
2650	Th1	GCNT1	2.33595	2.02251	2.1218	2.85902	2.57531	3.1736	2.48946	2.58437	2.57531	1.58928	1.20185	1.898
8934	Th1	RAB7L1	4.76794	4.85208	4.45003	5.59185	5.71681	5.27482	4.50295	4.50377	4.24284	3.56043	3.62015	4.20896
4552	Th1	MTRR	5.69952	5.49028	5.23931	6.53812	5.99424	5.74894	5.06712	4.53858	4.59416	4.39485	4.47419	3.7443
85461	Th1	TANC1	3.67888	2.91466	3.25538	4.23759	4.38941	4.12196	2.15784	1.67393	1.49546	0.937517	1.2574	1.72701
6890	Th1	TAP1	8.18671	8.44596	8.62114	9.05314	9.1156	8.98103	7.89601	8.35622	8.67671	7.51674	7.5333	7.07444
219285	Th1	SAMD9L	3.74832	2.73873	3.76652	3.68785	3.67004	3.73977	1.93175	2.00599	2.5038	1.97727	2.19396	3.37546
9476	Th1	NAPSA	2.10895	2.31776	2.46254	3.21037	2.67245	2.97049	2.02883	1.90029	2.25441	1.97073	1.98134	2.26937
166379	Th1	BBS12	2.22451	2.68982	2.04306	4.10899	3.93557	3.92603	2.69218	2.59428	2.44789	0.897629	0.626116	1.07448
55848	Th1	C9orf46	7.32119	7.13341	7.33665	8.32928	7.72476	8.12901	7.32641	7.22447	7.18133	5.95726	6.11778	6.51418
83666	Th1	PARP9	6.41628	6.35826	6.85411	7.80038	7.56225	7.74451	5.42945	5.74884	6.08407	5.469	6.35892	5.50803
7016	Th1	TESK1	4.80817	4.52151	4.80986	4.61383	4.89979	4.76629	4.77752	4.7901	4.71927	3.68013	3.80544	4.00861
23643	Th1	LY96	6.16755	6.10878	6.28475	7.29584	6.69124	7.10831	5.56851	5.33267	5.60869	4.09337	4.51077	4.81056
7584	Th1	ZNF35	2.35994	2.75125	2.59233	2.73801	3.10735	2.86704	2.75605	2.92634	2.50404	1.98902	1.03404	2.59428
10410	Th1	IFITM3	9.07222	8.84496	9.12494	9.42293	9.13069	9.38451	8.35617	8.28226	8.63418	8.03063	8.26957	8.60583
65996	Th1	MGC2752	4.46541	4.9833	4.94373	5.023	5.38824	5.48886	4.70778	5.08597	5.0464	3.61348	4.00174	3.84751
29841	Th1	GRHL1	0.936623	0.859887	1.14556	3.52191	2.38753	3.32384	1.07519	0.817774	0.709692	1.06714	0.52647	0.436267
55313	Th1	CPPED1	2.62508	2.27525	2.88775	3.50267	3.0662	3.54978	2.10524	2.37524	2.82243	1.7964	1.0134	2.88239
2531	Th1	KDSR	5.4554	5.33478	5.65363	5.82878	5.85196	6.28678	5.08597	5.25269	5.54742	3.0979	4.17548	3.92521
222553	Th1	SLC35F1	1.99547	2.25652	1.99704	3.75326	2.77993	2.88048	2.7578	2.6362	2.98097	2.33537	1.9817	1.98476
10581	Th1	IFITM2	9.45699	9.36119	9.62634	9.85815	9.5703	9.97997	8.9032	8.84381	9.13221	8.56092	8.75791	9.35229
2634	Th1	GBP2	8.57377	8.87641	8.77491	9.09035	9.07439	9.04466	7.50012	7.87118	8.39197	7.71066	7.60006	7.37771
10459	Th1	MAD2L2	6.78507	6.89652	6.84432	7.12181	6.97502	7.11574	6.65236	6.70485	6.57423	5.48846	5.68084	4.26501
30844	Th1	EHD4	5.15353	4.75303	5.19207	5.64472	5.38811	5.77388	4.0437	3.87896	4.20066	2.3932	2.97714	3.09747
6782	Th1	HSPA13	8.41981	8.568	8.59048	8.85555	9.07503	8.99785	8.5694	8.64322	8.63587	7.48237	7.83522	7.50295
84848	Th1	MGC16121	2.86067	2.8455	2.72903	3.23463	2.93338	2.98538	2.39672	2.62173	2.45127	1.66424	1.74809	1.4366
9639	Th1	ARHGEF10	2.93721	3.36204	3.17723	4.99317	4.32709	4.63652	2.76786	3.25189	3.02878	3.10791	2.78683	2.77154
84464	Th1	SLX4	3.73403	3.31213	3.40836	3.54715	3.5225	3.73977	3.4839	3.36447	3.48638	2.41954	2.59428	2.59428
9827	Th1	RGP1	4.47823	4.39125	4.55121	4.762	4.50573	4.34959	4.47118	4.59886	4.43186	3.09492	3.09492	4.37109
165186	Th1	FAM179A	3.05571	3.13745	3.1515	4.05585	3.0735	3.57554	2.48019	2.32513	2.38626	1.80358	1.98609	1.39509
374882	Th1	TMEM205	5.60072	5.75618	5.65514	6.2001	5.99568	5.99733	5.56154	5.50665	5.46143	4.26487	3.78905	4.5779
90693	Th1	CCDC126	3.35966	3.41531	3.3437	3.91595	3.83995	4.1114	2.93651	2.78906	2.65328	2.00579	2.09454	2.22651
100506844	Th1	LOC100506844	5.49129	5.58692	5.58118	6.01044	5.99559	5.9323	5.4624	5.62065	5.47401	4.40576	3.87524	4.14039
8555	Th1	CDC14B	0.56223	0.700263	1.17473	2.85529	1.97653	2.06957	0.786433	0.801885	0.43693	0.897629	0.570178	0.714032
56890	Th1	MDM1	4.06382	4.16658	4.26229	5.11968	4.96575	4.74519	3.98441	4.34959	4.12053	0.694453	0.897629	1.616
80055	Th1	PGAP1	4.60807	3.80043	4.62592	5.81197	5.2841	5.55862	3.69116	3.4155	3.44408	0.43693	0.954138	1.75922
10617	Th1	STAMBP	6.57532	6.57078	6.60413	6.82301	6.80801	6.79017	6.76223	6.63701	6.65128	3.44051	3.70796	4.89457
57798	Th1	GATAD1	4.57305	4.37528	4.4265	4.62407	4.69755	4.64197	4.28	4.28	4.26501	2.96438	2.8682	3.05552
25840	Th1	METTL7A	3.26221	3.03801	3.46045	3.6163	4.30205	3.95944	2.25804	1.7864	2.52302	1.72037	0.852608	2.65435
526	Th1	ATP6V1B2	7.1143	7.2342	7.13516	8.00206	7.92678	7.88024	7.31123	7.2547	7.12203	6.39074	6.53413	6.04233
643749	Th1	TRAF3IP2-AS1	2.81587	2.73058	2.6894	3.20586	2.95208	2.76999	2.40706	2.61645	2.69549	1.08083	0.897629	1.32384
29851	Th1	ICOS	8.55145	8.57237	8.46892	9.19659	9.09791	8.85339	7.50232	7.3936	7.44917	7.78386	7.56599	7.66233
100131211	Th1	TMEM194B	2.47027	2.43654	2.45731	2.61665	2.94573	2.55237	2.34713	2.26901	2.4455	1.52094	1.6305	1.69148
11274	Th1	USP18	4.42498	3.65998	5.11396	4.44995	4.30205	5.0802	4.02199	4.02491	4.30845	3.05109	3.42904	2.52885
3824	Th1	KLRD1	3.13358	3.31382	2.48381	4.74424	4.27087	3.93143	1.14906	1.08101	1.44237	1.08459	1.08928	0.849303
79370	Th1	BCL2L14	2.27109	1.7778	2.27981	2.68564	2.44504	2.90773	1.7864	1.7864	1.98434	1.50813	1.34582	1.81272
158880	Th1	USP51	4.0582	4.27132	4.31584	4.53579	4.75668	4.80126	3.69454	3.98895	3.8223	3.07741	3.04221	2.36267
144402	Th1	CPNE8	2.99203	2.71261	1.97633	3.71419	3.67374	3.43014	1.99239	2.26777	1.28071	0.79918	1.17639	1.5319
114785	Th1	MBD6	3.10494	2.83611	2.78961	3.61133	3.41567	3.63927	3.08923	3.00351	3.25578	1.95057	1.56618	1.24639
130340	Th1	AP1S3	2.75375	2.4779	2.66706	2.76906	2.8107	3.15949	2.80237	3.13216	2.84893	0.897629	1.36419	1.30845
51390	Th1	AIG1	3.21042	3.1366	3.39153	4.21549	4.01418	4.53258	2.41083	2.28294	2.82096	2.29351	2.7489	3.11809
56650	Th1	CLDND1	8.31829	8.06535	8.06914	8.55475	8.29325	8.39257	8.29295	8.13416	8.1459	6.36587	6.43235	5.79567
129531	Th1	MITD1	7.92045	7.91273	7.90657	8.28485	8.21885	8.2575	7.86027	7.94377	8.01888	6.60918	6.80445	7.26585
1051	Th1	CEBPB	8.61838	8.72667	8.99048	9.60293	9.56803	9.70208	8.78108	8.90236	8.94723	8.67476	8.54357	8.5195
5684	Th1	PSMA3	9.0693	9.06681	9.06926	9.36497	9.21675	9.24428	9.1331	8.98674	9.10057	7.94483	8.0777	7.65287
8125	Th1	ANP32A	7.57794	7.75741	7.59139	7.7902	7.60676	7.7446	7.80121	7.59589	7.68197	5.44495	5.91277	5.57132
79746	Th1	ECHDC3	2.97188	3.21213	2.9236	3.82994	3.87105	3.3502	2.67004	3.06703	3.04153	1.90629	2.59328	1.96803
57181	Th1	SLC39A10	7.09147	6.5967	7.01921	7.14333	6.8578	7.15518	6.7103	6.21755	6.65951	5.33915	5.23978	6.11841
2643	Th1	GCH1	8.81703	8.41553	8.68463	9.18365	8.85238	8.97582	8.73683	8.39038	8.56679	8.05025	7.62241	8.02815
79993	Th1	ELOVL7	0.832938	1.23968	1.17791	4.10425	2.50622	3.73977	0.931915	0.739394	1.05409	0.932323	0.739394	0.485496
8790	Th1	FPGT	3.06688	3.21788	3.10518	3.36471	3.34967	3.56011	3.18714	3.22412	3.25545	0.43693	1.03368	0.940795
1429	Th1	CRYZ	5.3474	6.02802	5.77814	6.46474	6.90389	6.59737	4.80005	5.42514	5.00033	4.04801	5.43595	5.41488
91151	Th1	TIGD7	4.52294	4.71836	4.60221	4.65786	4.93313	4.66929	4.38317	4.58007	4.33207	1.25558	1.35238	2.19761
9939	Th1	RBM8A	6.00109	6.17307	6.16703	6.39023	6.21788	6.24641	6.30389	6.25945	6.10382	2.83694	3.41674	3.43871
90	Th1	ACVR1	5.5025	5.38181	5.73928	6.33644	5.8802	6.55814	5.74101	5.77651	5.86955	3.77364	4.10048	5.9073
28981	Th1	IFT81	2.61781	2.43784	2.44789	2.69924	2.86939	2.5898	2.61737	2.40145	2.32488	1.31265	1.00606	1.81272
7060	Th1	THBS4	2.94139	3.19159	3.39812	3.79263	3.5221	3.38006	3.07672	3.1731	3.15314	1.97727	2.49303	2.46628
60489	Th1	APOBEC3G	6.62906	6.25638	6.57564	6.48191	6.45749	6.68012	6.57695	6.46178	6.60928	4.65976	4.78616	5.51347
284273	Th1	ZADH2	2.74602	3.06634	3.38795	2.91244	3.14637	2.80906	2.35556	2.90049	2.93793	1.60273	1.84776	1.53202
79183	Th1	TTPAL	5.79939	5.7315	5.70511	5.99155	5.80289	5.83832	5.6259	5.70741	5.74078	4.11	4.31642	4.37586
285203	Th1	C3orf64	4.37718	4.03219	4.3963	4.60237	4.5628	4.61761	4.34816	3.80033	4.22029	2.27357	3.26943	2.24664
6921	Th1	TCEB1	9.08934	9.00449	9.02451	9.42583	9.28259	9.19103	9.25687	9.09638	9.19611	8.31645	8.42104	7.9725
3980	Th1	LIG3	4.22056	4.33334	4.10254	4.41114	4.51696	4.29358	4.36789	4.43878	4.14317	1.86346	2.17417	2.13283
51605	Th1	TRMT6	6.37775	6.2933	6.22926	6.41501	6.48594	6.50008	6.2304	6.18843	6.25358	5.01333	5.20809	4.93229
9134	Th1	CCNE2	6.73241	6.57438	6.55318	6.63469	6.81547	6.69988	6.6955	6.49055	6.54448	2.30221	3.6787	2.26011
122809	Th1	SOCS4	7.32534	7.27244	7.23806	7.46549	7.45787	7.38823	7.41646	7.44448	7.47612	6.23356	6.06216	5.58696
118924	Th1	FRA10AC1	6.98359	6.97514	7.0667	7.11115	7.25549	7.32986	7.01028	7.21802	7.08709	5.66159	5.66723	6.34948
9673	Th1	SLC25A44	5.15485	4.97302	5.30862	6.20578	6.22344	6.30701	5.04131	5.10807	5.38665	5.42461	5.65902	4.87214
2582	Th1	GALE	4.29347	4.34368	4.28894	4.74364	4.40724	4.32847	4.33392	4.41161	4.42033	3.30617	3.64144	2.66605
64374	Th1	SIL1	4.70704	4.65149	4.6541	4.60778	4.78908	4.75683	4.53773	4.78885	4.67535	3.99892	3.97922	4.20328
10308	Th1	ZNF267	7.61818	7.57192	7.77824	8.08518	8.24776	8.17949	7.21627	7.23888	7.51676	6.22653	6.31673	5.63076
131118	Th1	DNAJC19	5.47861	5.5331	5.48008	5.53007	5.41423	5.50069	5.61261	5.41545	5.6194	2.26509	2.84837	3.87265
8602	Th1	NOP14	6.39336	6.52631	6.42453	6.62729	6.53843	6.53764	6.5326	6.50794	6.40725	5.37637	5.78064	5.38001
220002	Th1	CYBASC3	5.23557	5.39973	5.0565	5.3257	5.17549	5.32264	5.14643	5.25045	5.0565	3.85382	4.2837	4.64266
8661	Th1	EIF3A	8.19404	8.3962	8.20903	8.39585	8.2855	8.31769	8.35872	8.24456	8.25462	7.2345	7.53572	7.17875
221468	Th1	TMEM217	1.51483	1.9878	2.28387	3.5569	2.77404	2.89936	2.13831	2.36476	2.22912	1.95711	1.6018	1.94949
55900	Th1	ZNF302	6.54061	6.69272	6.66621	6.54218	6.85596	6.72518	6.51745	6.68693	6.61429	4.98212	5.28843	5.50933
25988	Th1	HINFP	4.82801	4.88402	4.90905	4.94089	4.95465	4.97144	4.80268	4.91044	4.85208	3.2218	3.15668	3.66649
6364	Th1	CCL20	4.27165	4.7069	4.16828	4.62487	5.04456	4.51053	3.63792	4.10366	3.69091	1.80658	3.38509	2.55929
29843	Th1	SENP1	5.6257	5.62158	5.56372	5.6915	5.85278	5.61364	5.62369	5.46546	5.46148	4.07459	4.22843	4.1004
582	Th1	BBS1	3.92533	4.05678	4.157	4.26492	3.98511	4.26625	3.87843	3.91377	3.95535	2.32046	2.18805	3.32018
7037	Th1	TFRC	9.37243	9.29989	9.25996	9.83165	9.62401	9.61549	9.58477	9.48099	9.47146	8.59947	8.48358	7.81716
58480	Th1	RHOU	5.19088	4.42217	4.66102	4.96021	4.93159	5.16718	3.15077	2.81726	2.6112	2.89108	3.37047	2.92129
200185	Th1	KRTCAP2	8.59407	8.57247	8.54975	8.79436	8.74065	8.77816	8.80301	8.77474	8.76759	7.31263	7.40276	7.74468
55001	Th1	TTC22	3.19359	2.77091	3.31466	4.12455	3.77686	4.45302	2.31875	2.37435	2.40648	1.6234	1.6393	1.97233
55676	Th1	SLC30A6	5.92428	5.98677	5.99742	6.08565	6.08689	6.11305	5.99733	6.0506	5.95199	3.98618	4.71865	4.60502
374291	Th1	NDUFS7	7.29671	7.50613	7.40532	7.6118	7.50561	7.51184	7.40962	7.43004	7.43471	5.07747	5.51856	6.09855
51299	Th1	NRN1	3.34644	3.47446	3.031	3.45912	3.07626	3.46095	2.41275	2.43479	2.31707	1.66669	1.96859	1.82418
29103	Th1	DNAJC15	6.19657	6.15561	6.0067	6.75998	6.56264	6.33473	6.26343	6.15489	5.94169	4.7736	4.90769	4.67032
8323	Th1	FZD6	5.41146	5.36998	5.11647	5.62905	5.68552	5.54971	4.98641	5.08108	4.96728	3.62413	4.66102	2.89947
90736	Th1	FAM104B	4.62151	4.60193	4.6516	4.71048	4.85818	4.7813	4.41853	4.58554	4.62635	2.83603	3.40637	4.08881
83746	Th1	L3MBTL2	2.82096	2.69779	2.98679	2.93646	2.91781	3.03679	3.21849	2.77361	2.61529	1.99163	2.1735	1.69763
29104	Th1	N6AMT1	2.65801	2.50575	2.73523	2.99184	3.1264	2.72738	2.76345	2.61086	2.64927	1.60803	1.53401	2.04363
100131067	Th1	LOC100131067	4.58499	4.52151	4.49582	4.74698	4.67035	4.51627	4.47929	4.64744	4.56859	1.97727	1.6393	3.50504
10039	Th1	PARP3	3.33396	2.87584	3.4382	3.39534	3.46782	3.67526	3.41225	3.23016	3.49389	2.58943	3.17464	2.80739
6992	Th1	PPP1R11	6.48325	6.64514	6.48121	6.71274	6.85986	6.70342	6.68601	6.87273	6.76381	5.60872	5.56879	5.78442
84720	Th1	PIGO	5.05893	5.09885	5.15778	4.95141	5.17787	4.89442	4.98979	5.32092	5.1499	1.94496	2.54994	3.38797
28960	Th1	DCPS	5.6512	5.39005	5.61668	5.99082	5.4541	5.62348	5.79238	5.60344	5.55405	3.8493	4.19091	3.94788
6277	Th1	S100A6	8.67133	8.5858	8.85535	9.29589	8.60163	9.0933	8.49192	8.43349	8.64161	7.53533	7.49745	8.4995
9143	Th1	SYNGR3	3.34759	3.0397	3.31466	3.62563	3.27113	3.69164	3.12758	3.23639	3.2832	1.69495	2.48141	2.26958
4285	Th1	MIPEP	3.97519	4.1457	3.90366	4.18553	3.98042	4.03314	3.99242	4.11632	3.99317	2.14517	2.42699	2.37519
26277	Th1	TINF2	6.7331	6.96979	6.7382	7.01035	6.98439	6.97147	6.7331	6.62233	6.66307	4.83844	4.95827	5.46552
121053	Th1	C12orf45	5.93998	5.83065	5.91874	6.14147	5.88235	5.88468	5.60135	5.66796	5.78753	4.71093	4.47489	4.52674
92285	Th1	ZNF585B	4.93077	4.92535	5.0462	4.95048	5.12224	4.96422	5.0462	5.00631	5.01862	2.31997	3.06008	2.98502
28955	Th1	DEXI	5.35962	5.1936	5.20157	5.72116	5.53217	5.48528	5.29208	5.30554	5.39434	3.93411	4.40739	4.56321
440944	Th1	LOC440944	5.70569	6.04011	5.87696	5.65133	6.06588	5.69742	5.51832	5.85635	5.62717	3.22751	3.24093	2.906
10945	Th1	KDELR1	3.46343	3.83954	3.67001	3.65885	3.64364	3.80088	3.48377	3.42904	3.5073	1.9535	2.85021	2.08704
1121	Th1	CHM	5.80193	5.83758	5.9766	5.73827	6.02534	5.86979	5.625	5.81327	5.83185	3.41784	3.03186	5.46544
2841	Th1	GPR18	6.43419	6.64388	6.30509	4.99796	5.35964	4.87151	7.28662	7.10942	6.91347	6.20714	6.18005	6.65294
10970	Th1	CKAP4	5.90708	5.5387	5.51814	5.56783	5.01658	5.20182	5.64179	5.19986	5.61994	6.57647	6.38475	6.09964
2908	Th1	NR3C1	4.49048	4.14825	4.34605	4.34529	4.13546	3.88173	4.27989	4.15257	3.90713	6.99911	7.15302	6.8698
27345	Th1	KCNMB4	3.63045	3.70842	3.73284	3.01767	3.4033	3.05261	3.62098	3.47748	3.45499	4.54416	4.24718	3.75175
1743	Th1	DLST	7.04908	7.01047	6.98113	6.99003	6.81649	6.84608	7.12214	7.18735	7.16843	7.62334	7.80121	7.17711
51780	Th1	KDM3B	7.08322	7.09668	7.19112	7.01767	6.96426	7.00396	7.05643	7.11662	7.20212	7.85984	7.93958	7.56323
55250	Th1	ELP2	4.17123	4.18572	4.27626	4.07922	3.88122	4.0272	4.16882	4.23648	4.15112	3.83669	3.88366	3.83669
5297	Th1	PI4KA	5.81288	5.8908	5.86548	5.82775	5.78576	5.75096	5.76991	5.90864	5.93118	6.77679	6.86714	6.78565
389289	Th1	C5orf39	5.2426	5.45749	5.34864	5.04029	5.35217	5.0862	5.50838	5.75261	5.50932	6.02344	6.05452	6.38418
3700	Th1	ITIH4	3.27137	3.09732	3.32024	3.10592	2.96443	3.07563	2.91415	2.94554	3.05696	4.52364	4.6722	3.87705
26112	Th1	CCDC69	5.02722	4.98229	5.06372	4.53204	4.52627	4.71182	4.70905	4.7033	4.80126	6.06025	5.89226	6.07671
4179	Th1	CD46	3.82335	4.27547	3.6856	3.8926	4.11737	3.95078	4.36648	3.82027	4.04952	5.95165	6.29212	5.32716
22980	Th1	TCF25	5.94868	6.01788	6.02641	5.85064	5.27439	5.58953	5.85514	5.44421	5.8	7.78386	7.91118	7.36688
124460	Th1	SNX20	6.49856	6.21574	6.36253	5.77649	5.76283	5.73721	6.12667	6.31475	6.34835	7.12943	7.11321	6.65294
1514	Th1	CTSL1	5.15019	5.0553	4.90875	4.28981	4.62298	4.21684	4.94811	4.93247	4.51983	5.80846	5.47238	5.31882
26048	Th1	ZNF500	3.25731	3.48351	3.37344	3.22851	2.92313	3.16269	3.15117	3.15392	3.29477	4.37616	4.06957	4.06725
10276	Th1	NET1	6.95669	6.90496	6.90289	6.57444	6.58944	6.6347	7.43374	7.38514	7.51224	7.74827	7.54339	8.1366
143689	Th1	PIWIL4	1.6238	2.45209	2.27026	2.3078	2.17977	2.19584	1.94699	2.47082	2.39635	3.41784	3.64666	2.67108
66008	Th1	TRAK2	5.12393	5.01021	4.8379	4.56236	4.63549	4.67579	4.74881	4.79774	4.6734	6.38447	6.50753	6.09937
60468	Th1	BACH2	7.52668	7.35724	7.29647	6.64975	6.63299	6.61358	7.68258	7.63943	7.5358	6.43425	6.8176	7.30682
55647	Th1	RAB20	2.81632	2.81862	2.81699	2.23571	2.85474	2.44342	2.72715	2.24664	2.4634	3.71261	3.63226	3.76652
126259	Th1	TMIGD2	6.30344	6.1884	6.25843	6.11138	5.83299	6.02712	6.01929	5.88179	6.11127	6.73921	6.54091	7.69613
9535	Th1	GMFG	9.15978	9.11913	9.08609	8.87749	8.72407	8.5773	9.06352	8.94467	9.02134	9.51399	9.53021	9.49762
57007	Th1	CXCR7	2.27109	1.95641	2.43101	0.983746	1.36984	1.60981	1.60981	1.9586	1.74568	3.53315	3.91557	3.77427
22866	Th1	CNKSR2	3.59483	3.70204	3.5498	3.03683	3.28504	3.03683	4.4345	4.52583	4.40456	4.49268	4.76766	4.88426
6907	Th1	TBL1X	7.48462	7.43187	7.41879	7.02808	6.90716	6.93408	8.13707	8.09714	7.94466	7.89037	8.19717	7.87392
25865	Th1	PRKD2	5.02024	5.07167	4.98961	4.82685	4.61282	4.77358	4.63523	4.67922	4.65833	5.34233	5.46999	5.19139
4118	Th1	MAL	7.87013	7.81524	7.93827	6.7051	6.98052	7.07121	7.49824	7.67658	7.66641	7.57151	7.66641	8.55225
55625	Th1	ZDHHC7	5.96414	5.89968	5.83947	5.81726	5.93581	5.78615	6.01807	5.95726	5.96588	6.87146	6.9464	6.84307
9840	Th1	KIAA0748	3.26059	3.64925	3.69397	2.87286	3.20125	3.397	4.24609	4.41854	4.6871	4.60778	4.88457	4.74329
5152	Th1	PDE9A	4.15303	4.12845	4.06404	3.01891	3.51769	2.91227	5.03783	4.71868	4.51378	4.41049	4.4951	4.18797
8875	Th1	VNN2	3.95957	3.67102	3.70546	3.19175	3.50784	3.1826	4.01512	3.96664	4.0147	4.41989	4.36801	5.21058
11218	Th1	DDX20	4.43913	4.4288	4.64263	4.16806	4.39998	4.37156	4.84253	4.76122	4.83131	5.44937	5.63172	5.32017
90024	Th1	FLJ20021	2.86041	2.75382	2.86629	2.59428	2.62631	2.64719	3.01654	3.17118	2.95548	3.80327	3.26538	3.86307
200424	Th1	TET3	6.34134	6.36979	6.55916	5.96305	6.22236	6.13591	6.80622	7.23332	7.06371	7.32106	7.38945	7.15024
79169	Th1	C1orf35	4.81051	4.84896	4.8521	4.75586	4.87685	4.7007	4.79832	5.06306	4.91959	6.06041	5.99733	5.40824
2972	Th1	BRF1	2.65781	2.63569	2.85285	2.81064	2.56114	2.54331	3.1541	2.91926	2.72998	3.8185	3.93866	3.3467
8916	Th1	HERC3	1.17886	1.56179	0.943697	1.04923	1.21406	0.897629	1.08737	0.918027	1.11951	4.4368	4.28192	3.6009
8027	Th1	STAM	6.1403	6.03955	6.08847	5.99392	5.97321	5.95282	6.19041	6.06174	6.28118	7.15108	7.19769	6.78063
55367	Th1	PIDD	5.39233	5.46136	5.4356	5.11157	5.34068	5.23347	5.05304	5.25255	5.42109	6.31586	6.19363	6.19118
64236	Th1	PDLIM2	4.54557	4.55408	4.6331	3.95739	4.06846	4.16504	4.4375	4.60607	4.38202	5.20109	4.96208	5.65404
27018	Th1	NGFRAP1	7.89143	7.68763	7.67538	6.74414	6.78449	6.86501	7.7454	7.55373	7.64644	8.01577	7.97243	8.20868
9046	Th1	DOK2	4.27325	4.17058	4.09897	3.675	3.87284	3.92306	4.62957	4.45201	4.36133	5.03191	4.63709	5.13535
3899	Th1	AFF3	5.06679	4.62349	4.4479	2.92273	2.14376	2.36992	4.22815	3.45244	3.74813	3.80963	3.80963	5.05934
53347	Th1	UBASH3A	5.56647	5.35306	5.52304	4.90363	4.84056	4.86255	6.16655	6.08645	6.1445	5.97716	6.24551	6.56769
84222	Th1	TMEM191A	2.27883	2.36217	2.15026	1.52771	2.04989	1.62407	2.27883	2.28878	1.81591	2.65191	3.48929	2.95198
5335	Th1	PLCG1	6.93536	6.78154	6.84047	6.63828	6.50541	6.45761	6.75976	6.82883	6.83561	7.62742	7.3149	7.72185
5874	Th1	RAB27B	1.44758	2.25246	1.95699	1.29887	1.63275	1.82413	3.28241	3.3294	2.46879	2.73843	3.18918	3.23404
5175	Th1	PECAM1	4.89299	4.86021	5.00502	4.01594	4.03329	4.25454	5.40935	5.01089	5.19271	5.8269	5.34045	6.55139
128346	Th1	C1orf162	4.51785	4.27376	4.48976	2.36781	2.74266	2.95031	4.9702	4.87535	5.05376	4.97988	5.07967	5.93642
51586	Th1	MED15	4.67355	4.66829	4.63199	4.55259	4.41695	4.50305	4.52667	4.34959	4.59652	5.3734	5.77676	5.05164
23683	Th1	PRKD3	7.25011	7.01444	7.19306	5.98789	6.43625	6.53431	7.78811	7.53808	7.80552	7.81958	8.0348	8.13549
114879	Th1	OSBPL5	3.67345	3.44215	3.44016	3.50239	3.60169	3.54977	3.8335	3.53107	3.97966	4.13498	3.96448	4.39437
57124	Th1	CD248	3.73339	3.48094	3.56276	3.61173	3.48868	3.55172	3.7094	3.78282	3.56276	4.38879	4.11662	3.94664
22848	Th1	AAK1	7.73527	7.52097	7.61507	7.1385	7.08608	7.02789	8.81233	8.5394	8.53271	8.02413	7.86464	8.38946
10043	Th1	TOM1	3.25158	3.40707	3.2549	2.76906	2.9267	2.84989	3.35403	3.35984	3.21713	3.21663	3.47053	2.65159
1380	Th1	CR2	3.16008	3.53282	2.9055	2.05942	2.48992	2.36297	3.64197	3.22885	2.97002	3.69455	3.43975	4.50102
26012	Th1	NELF	4.36708	3.80839	4.41025	3.9905	3.80034	4.00021	3.98511	4.33377	4.36133	4.99548	4.89514	5.20145
51816	Th1	CECR1	5.59998	5.60306	5.47497	4.15255	4.84895	3.90364	5.2544	5.01572	5.07771	5.84923	5.56891	6.71427
8237	Th1	USP11	5.2221	5.1512	5.10306	4.72827	4.8339	4.82881	5.19954	4.8689	5.21818	6.1752	6.36603	5.17474
440253	Th1	WHAMMP2	3.35336	3.54776	3.33239	2.69433	3.42341	3.28255	3.28255	3.54032	3.32154	4.46829	3.64473	4.64105
255394	Th1	TCP11L2	2.38367	2.90287	2.44789	2.32432	2.30195	2.47878	2.25191	2.70484	2.63954	3.03725	2.98687	3.16126
4128	Th2	MAOA	0.8002	0.999649	0.766288	0.58061	0.584219	0.65765	5.66567	5.49371	5.14326	0.725251	0.771843	0.750841
286	Th2	ANK1	2.75029	3.22209	3.01092	2.30813	2.65079	2.67167	5.47875	5.59887	5.09293	2.99654	2.22073	2.1291
94274	Th2	PPP1R14A	1.10528	2.30926	1.72444	0.71079	0.985423	0.745444	7.59779	7.79905	7.74754	0.745444	0.70811	0.788422
5468	Th2	PPARG	0.983696	0.763352	1.09255	1.10528	1.19317	0.917669	6.76115	6.20059	6.63313	0.997842	1.09438	1.14531
5321	Th2	PLA2G4A	0.964451	2.02439	1.95784	1.27433	1.67726	1.59195	6.94465	7.03848	6.96232	0.923603	0.29124	0.441491
7070	Th2	THY1	2.25044	2.20656	1.96861	2.13607	1.88124	2.13884	4.22459	4.11601	3.72021	2.68952	2.60965	2.50351
3269	Th2	HRH1	0.567563	1.35487	1.05472	0.679291	0.692777	0.859444	4.6778	5.09063	4.59883	1.05472	0.693213	0.706909
2335	Th2	FN1	1.66584	1.93048	1.7067	1.68047	1.86039	1.87614	4.77651	6.12876	6.11115	2.27109	2.0061	1.56603
1435	Th2	CSF1	3.96219	3.93764	4.02772	4.10634	4.01764	4.01546	5.198	5.08597	5.63802	3.44158	3.37048	3.35456
6367	Th2	CCL22	2.74325	2.62835	3.57412	2.75353	2.58393	3.68215	4.90228	5.31499	5.86385	3.01863	2.18469	2.14319
399717	Th2	FLJ45983	0.956624	1.13212	0.726438	0.897629	0.710005	0.725558	2.60645	2.2285	2.44966	1.54727	0.897629	0.58922
84002	Th2	B3GNT5	3.69766	2.9421	3.88707	4.80509	4.22599	4.46261	8.61768	8.00753	8.0987	3.85674	3.61544	2.6184
57406	Th2	ABHD6	1.84174	1.57291	1.1806	1.71389	0.996766	1.12805	5.77844	5.2887	5.18665	0.969274	0.944067	0.873608
8704	Th2	B4GALT2	3.10494	2.96947	3.031	3.2821	3.17574	3.18547	3.62562	3.25026	3.68395	1.97727	2.50685	2.71893
140733	Th2	MACROD2	0.761095	0.517249	0.751739	0.761095	0.529251	0.636854	5.47189	5.38824	4.53365	0.927123	0.938866	0.732088
147645	Th2	VSIG10L	0.92029	1.3706	1.32678	1.10528	1.53083	1.53443	3.48024	3.71261	3.70139	0.484302	0.801421	0.469231
8829	Th2	NRP1	1.06818	1.30816	0.858749	0.634705	0.449589	0.619819	4.13903	3.96139	2.56663	0.632581	0.420833	0.437308
79865	Th2	TREML2	3.76971	3.84193	3.84738	3.95861	3.93157	3.55214	4.08328	4.75638	4.15939	2.73435	3.36552	3.90659
4129	Th2	MAOB	1.93108	1.85068	2.11045	1.84767	1.72968	1.95221	3.9791	3.41809	3.08432	2.12773	1.66336	2.06255
84059	Th2	GPR98	1.55421	1.96429	1.43859	1.54073	1.74726	1.36297	5.54758	5.28939	5.01903	1.75561	1.6393	1.29045
3642	Th2	INSM1	0.926453	1.1682	1.41409	1.27048	1.0151	1.88888	2.78225	3.73671	2.85494	0.65329	0.543234	0.209288
53836	Th2	GPR87	1.47921	1.41223	2.22176	2.51963	1.7864	2.37829	4.06612	3.80198	4.18931	0.886468	0.587043	0.738657
9848	Th2	MFAP3L	1.15044	1.675	1.41479	1.81834	2.65943	1.91867	4.77339	5.14202	4.87367	1.09032	0.740285	1.15044
9173	Th2	IL1RL1	1.60368	2.35544	1.8168	2.2901	2.51365	2.17056	3.57534	3.46178	3.07456	1.91375	2.1579	2.01152
3557	Th2	IL1RN	2.76541	2.47344	2.65128	2.90273	3.02616	2.98048	5.57132	5.4473	5.61289	1.92676	2.2634	1.82163
5172	Th2	SLC26A4	1.05978	1.32068	0.954942	1.32331	1.33445	1.55517	5.2511	5.22952	4.88773	0.814021	1.11566	0.943169
5664	Th2	PSEN2	2.68778	2.79388	2.41367	2.87476	2.47563	2.49993	3.41118	3.2067	3.32265	2.33861	1.34688	2.01832
8651	Th2	SOCS1	5.38408	5.75618	6.00024	5.99693	6.28044	6.31372	7.69326	7.68029	7.80281	4.48796	4.55167	5.39315
10395	Th2	DLC1	1.57866	2.06128	1.69577	1.42176	1.92419	1.81478	4.68301	4.74879	4.28981	1.45044	1.39272	0.91031
8412	Th2	BCAR3	1.11521	1.18449	1.07965	1.34102	1.19317	1.34824	4.08646	2.99617	3.54849	1.21212	1.14535	1.12303
1595	Th2	CYP51A1	5.21458	5.15805	4.92712	5.2734	4.94429	5.05277	6.32778	5.7038	5.88939	1.78345	2.20759	1.4356
3596	Th2	IL13	3.02569	3.13097	3.37668	2.81513	2.99242	3.02831	5.35266	5.45153	5.29419	2.68021	2.83611	1.98626
163131	Th2	ZNF780B	2.25848	2.77323	2.64954	2.34709	2.84128	2.46216	2.81955	2.77107	2.4324	1.31265	1.31265	2.09038
651746	Th2	ANKRD33B	2.98246	2.85483	2.97575	3.25871	3.345	3.63361	3.5251	3.94774	3.42491	2.688	2.61418	2.57284
55841	Th2	WWC3	5.85074	5.94949	5.98958	5.59837	5.82588	5.73859	7.61509	7.89401	7.71672	4.83174	5.13125	6.08735
84879	Th2	MFSD2A	3.53423	3.60586	3.2463	3.26443	3.34967	3.15357	4.07922	4.32287	4.34732	2.73389	2.8588	2.24664
5141	Th2	PDE4A	2.59182	2.48963	2.92169	2.15246	2.0999	2.06957	3.77084	3.79963	3.64126	1.8071	2.05097	1.60261
283229	Th2	EFCAB4A	2.38258	2.34097	2.6435	2.06337	2.32088	2.5271	2.22147	2.6435	2.31643	2.44706	2.07587	2.27651
140739	Th2	UBE2F	6.71886	6.86205	6.63249	6.3572	6.39967	6.29007	8.25865	8.29185	8.21548	4.4531	4.98385	5.20628
55752	Th2	2011-09-01	5.11952	5.38268	4.80014	3.97691	4.69032	4.05719	5.78352	6.05517	5.76808	1.76852	2.22533	5.30456
284618	Th2	RUSC1-AS1	6.31784	6.17493	6.45622	6.50813	6.15106	6.21364	6.6394	6.56529	6.88196	5.6727	5.97504	5.21093
57559	Th2	STAMBPL1	6.62546	6.62399	6.5632	6.49863	6.47632	6.55226	7.92155	8.00236	7.7751	4.8467	5.29775	5.1804
57630	Th2	SH3RF1	2.01394	1.96395	2.02916	2.38237	2.23047	2.49972	4.52652	4.11157	4.26487	0.935937	1.67458	0.47699
89790	Th2	SIGLEC10	1.6485	1.88876	1.71098	1.60618	1.83275	1.53391	3.90713	3.60145	3.37499	2.01574	1.87078	2.52051
1543	Th2	CYP1A1	1.80411	2.25174	1.83678	1.45316	1.66755	1.4339	2.30139	2.38946	2.11624	1.44666	1.4399	0.845179
54498	Th2	SMOX	3.59713	3.65998	3.52581	3.66508	3.68002	3.83068	4.38303	3.93749	3.76751	3.32457	2.83611	2.91411
5780	Th2	PTPN9	3.76652	3.85219	3.66505	3.70784	3.98527	3.83831	4.20507	4.02572	4.02351	2.82096	2.66938	3.3695
1291	Th2	COL6A1	2.84407	2.4962	2.30554	1.79978	2.03368	1.87442	3.72001	3.84172	3.55849	2.50997	2.59428	1.92824
4598	Th2	MVK	1.57409	1.69097	1.84032	1.64292	2.01397	1.84029	2.38396	2.42899	2.31016	1.17194	1.31265	1.77399
285016	Th2	FAM150B	0.653947	0.833498	0.653947	0.83694	0.671896	0.503928	4.60686	5.36346	5.54503	0.648532	1.30797	0.975252
2539	Th2	G6PD	2.96546	2.82777	2.96546	2.79389	2.7853	2.95713	3.18125	3.42904	3.36738	2.29802	2.0061	2.48294
11343	Th2	MGLL	2.00169	2.13179	1.79015	1.60273	1.79404	1.8384	3.61812	3.49069	3.16749	2.24675	1.6454	1.67109
9258	Th2	MFHAS1	5.4962	5.70409	6.08191	5.87806	5.59935	6.20586	6.44452	6.6253	6.81695	3.92202	5.03347	5.93555
80005	Th2	DOCK5	1.33818	1.24361	1.24361	1.10144	1.00363	1.10609	3.10762	2.75229	2.13238	0.43693	0.422347	0.653811
64064	Th2	OXCT2	1.9206	1.81789	1.93942	1.84066	1.70814	1.90124	2.31256	2.13573	2.16617	1.70013	1.81786	1.91501
64116	Th2	SLC39A8	5.0466	5.34107	4.78429	4.51533	5.07099	4.70408	6.2448	5.89246	5.86143	2.7465	3.55658	2.18741
7474	Th2	WNT5A	1.97221	2.22147	2.41892	1.85335	2.30004	1.8384	4.31818	4.71533	4.30657	1.34226	0.932111	1.42058
6361	Th2	CCL17	1.41866	1.48803	1.93954	1.53612	1.53083	1.60273	2.51764	2.34847	3.49397	1.29864	1.48803	1.48136
374378	Th2	GALNTL4	3.03886	2.69155	2.51089	2.44573	2.40069	2.75618	3.01439	3.3687	2.9161	1.97727	2.28798	2.02076
25974	Th2	MMACHC	3.17461	3.01771	2.85285	2.89919	2.86939	2.92554	2.92554	3.18347	2.93537	2.10371	2.25952	1.97553
5578	Th2	PRKCA	7.9047	7.8884	8.02071	7.17744	7.26799	7.29458	8.79455	8.98101	8.99517	6.89313	6.84048	7.67722
56907	Th2	SPIRE1	2.46443	2.40511	2.46965	2.67208	2.30804	2.65758	3.60714	3.30276	3.40272	2.01549	1.05113	1.6288
4087	Th2	SMAD2	7.5694	8.00459	7.83994	7.47274	7.74542	7.59537	8.72624	8.7618	8.55685	5.52965	5.68084	6.25931
151230	Th2	KLHL23	5.53558	5.42961	5.47083	5.41509	5.42751	5.45005	5.64892	5.4564	5.53201	1.2794	1.2794	1.46191
9076	Th2	CLDN1	2.41475	2.63	2.16323	1.97263	2.37966	2.13969	4.93188	4.39941	3.88526	4.05487	5.88179	4.65321
51809	Th2	GALNT7	4.68608	4.55284	4.70011	4.51162	4.55137	4.65871	6.02399	5.63663	5.73982	3.07036	3.48451	3.79199
7466	Th2	WFS1	2.63342	2.60948	2.52754	2.59428	2.24354	2.13439	3.00308	2.95914	2.91309	2.39043	2.22753	2.39977
138255	Th2	C9orf135	4.89258	2.8256	4.50352	1.71223	1.17393	2.0784	7.64449	6.53781	7.59351	3.19841	1.29927	6.08672
160365	Th2	CLECL1	3.08379	2.64984	3.031	2.80079	2.49463	2.76865	6.47767	5.45104	6.2813	1.57507	1.52601	2.12926
126119	Th2	JOSD2	3.23512	3.19788	3.25424	3.51727	3.22473	3.43208	3.66368	3.40077	3.81182	3.23512	3.66368	3.38916
836	Th2	CASP3	7.83708	7.78386	7.70362	7.67726	7.66822	7.53032	8.93663	8.76677	8.67372	7.21603	6.92631	6.65294
37	Th2	ACADVL	5.69745	5.5992	5.61319	5.90724	5.78188	5.84315	7.31856	7.24127	7.33176	4.89367	4.83496	5.41174
6375	Th2	XCL1	3.93882	3.59735	3.94348	2.34709	2.80002	2.58578	4.91168	5.21866	5.29411	1.33207	1.6393	1.42399
23060	Th2	ZNF609	2.34369	2.42936	2.68889	2.56984	2.50622	2.86939	3.02209	3.03006	3.0993	1.43878	1.47535	2.34211
54509	Th2	RHOF	5.32157	5.65571	5.59844	5.18569	5.35612	5.48993	6.04214	6.26328	6.09469	4.35394	4.35286	4.32309
64170	Th2	CARD9	2.07416	2.06039	2.07416	1.77908	1.98312	1.80304	2.49341	2.60054	2.58315	0.975656	1.5838	1.07929
3241	Th2	HPCAL1	4.09384	4.26582	3.92582	3.45355	3.90611	3.69738	5.42269	4.79748	4.69442	2.72507	2.61019	2.83783
125950	Th2	RAVER1	3.01336	3.15043	3.38066	3.12163	3.14184	3.09499	3.12163	3.19339	3.22101	2.51972	2.35196	2.59428
8611	Th2	PPAP2A	5.6424	5.52138	5.36093	4.84301	5.22012	4.96221	7.12773	6.93882	6.56591	3.46045	3.51412	3.66744
3953	Th2	LEPR	3.41463	3.14441	3.56761	3.91876	3.7582	3.63126	6.12856	6.15695	5.25798	1.28017	1.13884	2.40132
201292	Th2	TRIM65	4.6255	4.64887	4.66526	4.56698	4.67789	4.72463	4.9154	4.74129	4.87291	3.42419	3.42419	4.20851
284119	Th2	PTRF	3.26149	3.30252	3.4269	2.96871	3.26698	3.19313	3.42938	3.58854	3.42485	3.53895	2.88997	3.45794
400073	Th2	C12orf76	5.60028	5.73884	5.71307	5.66696	5.68552	5.62744	5.98907	6.17297	5.98029	4.12495	4.01691	4.26501
84514	Th2	GHDC	2.60791	2.42482	2.45179	2.39303	2.21004	2.46643	2.50873	2.50873	2.43718	2.06286	1.87995	2.27284
1891	Th2	ECH1	6.57942	6.48108	6.51202	6.52597	6.40855	6.53036	7.16429	7.08552	7.27311	5.18012	4.95662	5.74352
57099	Th2	AVEN	4.92211	4.80126	4.84846	4.98389	4.77893	4.80725	5.86319	6.02165	5.82534	2.29603	2.07131	3.25833
4649	Th2	MYO9A	2.07019	2.20365	2.05355	2.12238	1.86724	2.16751	2.26376	2.3447	2.31101	1.0451	1.1789	1.14512
84617	Th2	TUBB6	4.1287	3.49826	3.52608	3.9174	3.96551	3.51401	5.11138	4.85101	4.40804	1.73829	1.73583	1.51511
11234	Th2	HPS5	6.01865	6.13946	5.97374	6.28491	6.11162	6.1642	7.16587	6.62763	6.71717	5.33876	5.41142	4.87761
7094	Th2	TLN1	3.21365	3.20161	2.90899	3.1101	2.91413	3.21169	3.02742	3.1609	3.13112	2.36151	2.71372	2.83404
138151	Th2	NACC2	1.9457	1.96086	2.16045	2.20146	2.24103	1.81204	3.03187	3.34531	2.78892	0.897629	0.750235	1.07006
2672	Th2	GFI1	3.95524	4.24185	4.08885	4.14595	4.38985	3.98343	5.79176	6.09939	6.1221	4.61708	4.40818	3.4331
3398	Th2	ID2	8.12504	8.1982	8.19803	7.60415	8.05917	8.06402	8.46496	8.60115	8.53287	7.29277	6.73191	7.71488
83861	Th2	RSPH3	2.29382	2.14234	2.4741	2.63777	2.54777	2.56465	2.87795	2.58085	2.63777	1.64729	1.31819	1.78818
8600	Th2	TNFSF11	4.62482	3.96773	4.75907	2.21833	2.50622	3.33968	5.84551	5.30821	5.84832	1.96069	2.65099	1.9091
389641	Th2	LOC389641	2.90369	3.1708	3.031	2.73927	2.87838	2.74407	3.63126	3.35835	2.96637	2.59416	1.84762	2.29369
4352	Th2	MPL	0.508118	0.692506	0.699391	0.715768	0.515761	0.630032	3.14613	3.4165	3.47174	0.897629	0.497233	0.346989
23513	Th2	SCRIB	6.39661	6.42506	6.49065	6.33192	6.40139	6.37621	6.77531	6.78446	6.74674	5.20737	5.50787	5.99078
5833	Th2	PCYT2	2.94771	2.91513	3.05347	2.79201	2.92055	2.72773	3.23247	3.35021	3.39271	2.13978	2.22185	2.24664
3797	Th2	KIF3C	2.74269	2.32029	2.6587	2.24073	2.17149	2.46191	3.07733	3.06027	3.04748	1.60614	2.0061	1.77357
55502	Th2	HES6	3.78847	3.5151	3.69259	3.14788	3.45323	2.93734	4.44173	4.18855	4.34299	3.5127	3.46205	3.6599
55686	Th2	MREG	3.27552	3.36801	3.09679	3.07672	3.48576	3.23412	4.652	4.43604	4.11382	2.12182	1.70364	1.6453
64769	Th2	MEAF6	4.08631	4.34368	4.30486	4.24236	4.40398	4.07922	4.80688	5.03724	4.86431	1.61752	2.25662	3.09761
29801	Th2	ZDHHC8	3.5703	3.28177	3.54874	3.3425	3.40694	3.36293	3.49145	3.61401	3.64491	2.48615	2.41147	3.93107
7410	Th2	VAV2	3.17961	2.7089	2.86279	2.90648	2.69724	2.90361	3.20753	3.5741	3.62515	1.27414	1.57969	3.18112
4218	Th2	RAB8A	7.36054	7.53957	7.38919	7.28689	7.38983	7.31577	7.99811	7.94022	7.84848	6.31424	6.39125	6.13751
4233	Th2	MET	1.51179	1.38567	1.14569	1.59332	1.2664	1.12936	2.90627	2.5964	2.67236	1.45547	1.43567	0.848979
84079	Th2	ANKRD27	5.98747	5.90264	5.83169	5.73793	5.64882	5.84192	6.52615	6.57211	6.41477	4.13731	4.37313	5.47551
535	Th2	ATP6V0A1	4.28981	4.45149	4.53225	4.22592	4.29217	4.12487	4.22264	4.72525	4.40896	4.29217	4.10997	3.834
84542	Th2	KIAA1841	2.89622	2.74071	2.8768	2.8812	2.89452	2.64477	3.98511	4.25069	3.83545	1.23258	1.31265	2.67618
65998	Th2	C11orf95	5.22953	5.12036	5.07735	4.73634	5.1118	4.75325	5.55556	5.69221	5.64432	3.2218	3.10747	4.01377
54955	Th2	C1orf109	6.36486	6.26621	6.39282	6.10667	6.29616	6.39409	6.99096	6.80841	6.99603	5.13466	5.43417	5.18033
30812	Th2	SOX8	2.03242	1.82557	1.82219	1.56683	1.37137	2.24777	4.01071	3.98704	4.29241	1.33935	1.6393	2.17369
83935	Th2	TMEM133	0.776351	0.335086	0.43693	0.719188	0.627113	0.198574	3.34206	2.30213	2.42526	0.289359	0.537104	0.328722
1951	Th2	CELSR3	3.02787	2.96456	3.1844	2.92553	3.03358	3.30395	3.32369	3.69814	3.5572	1.91915	2.00545	2.49801
84916	Th2	CIRH1A	8.05567	8.09034	8.02554	8.15196	8.02774	8.01401	8.59994	8.54171	8.61568	7.34475	7.80891	7.1799
57560	Th2	IFT80	6.59247	6.54723	6.65591	6.65199	6.78246	6.74537	8.00119	8.01269	8.03418	5.44076	5.63977	8.15114
91543	Th2	RSAD2	3.51672	3.15996	3.6309	4.92167	4.50339	5.20939	5.70434	5.62294	6.13846	2.74859	3.63703	3.08825
3156	Th2	HMGCR	6.77498	6.62425	6.85756	6.88006	6.59345	6.83892	7.2468	7.24025	7.37961	3.3972	3.3972	2.93718
8879	Th2	SGPL1	5.09076	4.94117	5.08657	5.35183	5.2841	5.26291	6.32445	6.47418	6.43017	4.31365	4.5651	3.9607
10166	Th2	SLC25A15	6.00449	5.89582	5.85752	5.96881	5.68791	5.80702	6.60739	6.41303	6.43489	4.0839	4.53949	4.17944
60412	Th2	EXOC4	5.80544	5.83622	5.62741	5.65215	5.6883	5.59858	6.23342	6.1523	5.95064	4.53087	4.50779	4.96424
3030	Th2	HADHA	7.75924	7.93213	7.83734	7.60894	7.69049	7.84736	7.92394	8.13948	8.06422	6.7466	7.03304	6.92789
163702	Th2	IL28RA	3.35315	4.00107	3.88234	2.58106	3.40158	2.8826	4.16745	4.76851	4.75276	2.13729	1.48042	1.48788
9839	Th2	ZEB2	1.09399	0.854012	0.989841	2.15765	2.09971	1.85278	3.05109	2.79064	2.98708	1.65414	1.31265	1.19922
3159	Th2	HMGA1	6.62607	6.60311	6.80928	6.51944	6.46461	6.75482	6.80245	7.05425	7.09503	5.91663	6.00766	6.23735
50814	Th2	NSDHL	3.8465	3.85219	3.76661	4.10553	3.67848	3.98618	4.49749	4.28981	4.36903	2.27109	2.53283	2.24664
92558	Th2	CCDC64	5.65714	5.65665	5.97798	5.49066	5.68552	5.58347	6.78542	6.4253	6.89898	4.58806	4.30981	5.85087
2161	Th2	F12	3.03861	3.03382	3.32057	3.42749	2.99778	3.18443	4.36182	3.71059	3.87801	2.52658	2.72769	3.14754
6311	Th2	ATXN2	3.9377	3.9541	3.80517	4.12281	3.96085	4.1688	4.45144	4.17376	4.15595	3.0491	3.3598	4.01275
3949	Th2	LDLR	2.86584	2.88034	2.79832	3.60422	2.68729	3.25394	3.65362	3.33671	3.58202	3.0439	2.47102	1.51679
134430	Th2	WDR36	6.93195	6.91072	7.07107	6.80573	6.93245	6.96829	7.21045	7.23432	7.36482	4.79739	5.50344	4.69032
5799	Th2	PTPRN2	3.01868	3.35843	3.031	2.20419	2.88635	3.02013	3.76854	4.07702	3.87618	1.03548	0.987518	2.32727
23640	Th2	HSPBP1	4.90524	4.91962	4.66658	4.7795	4.8371	4.7458	4.99176	5.02801	4.88989	3.86682	4.07729	4.12174
2222	Th2	FDFT1	9.13644	9.03565	9.25666	9.09214	8.92994	9.06483	9.45384	9.41179	9.57794	8.0086	8.37972	8.0875
64127	Th2	NOD2	2.4983	2.48498	2.57549	1.9938	2.49164	2.47505	3.56641	3.8069	4.30916	2.22444	1.86975	1.62978
11182	Th2	SLC2A6	3.0379	2.67069	2.9331	2.57944	2.90314	2.65589	2.99525	3.28394	3.44536	2.43071	2.92003	2.74703
2101	Th2	ESRRA	4.89062	4.72232	4.63977	4.97324	4.76727	4.79868	5.16221	4.94147	5.11827	4.31296	4.25273	4.16907
11145	Th2	PLA2G16	2.19643	1.52319	2.00055	1.7513	1.45883	1.34139	3.15548	2.80784	2.4457	1.72682	1.38885	1.52697
81577	Th2	GFOD2	3.51065	3.74687	3.44335	3.53545	3.71214	3.55834	4.13134	4.04874	4.0284	2.59428	2.82251	3.46506
23048	Th2	FNBP1	6.76014	6.2922	6.22803	6.41596	6.3586	5.79294	7.06806	7.12417	6.88748	7.44433	7.15978	6.86441
4298	Th2	MLLT1	6.02892	5.92312	6.07856	5.9873	6.10934	5.99813	6.11127	6.1478	6.21248	4.60768	5.25888	5.58971
388722	Th2	C1orf53	2.5227	2.53139	2.24664	2.5495	3.15407	2.49122	2.9881	3.53107	3.36529	0.641518	0.63093	0.659621
353189	Th2	SLCO4C1	1.95158	2.12994	1.95343	1.86537	2.202	1.78684	3.23026	2.92781	3.4788	1.24356	1.46562	1.2345
9270	Th2	ITGB1BP1	5.83858	5.2692	5.16985	5.85711	5.23467	5.17519	6.03449	5.61561	5.40121	3.74495	3.35339	4.28511
85364	Th2	ZCCHC3	6.27289	6.31712	6.46302	6.29755	6.26208	6.29075	6.62668	6.74022	6.79676	5.53472	5.63645	5.59456
197259	Th2	MLKL	4.9833	4.8735	5.12094	4.90043	4.38023	4.85101	5.60673	5.2466	5.58655	3.5992	3.46873	3.80916
10539	Th2	GLRX3	7.91559	7.87147	7.82787	8.05852	7.84107	7.85932	8.20978	7.95385	7.99761	6.21818	6.62495	6.19756
6821	Th2	SUOX	3.29279	3.12445	3.11463	2.60371	2.47274	2.567	3.54985	3.46673	4.22056	2.08771	2.12974	1.62934
23362	Th2	PSD3	1.61038	1.68583	2.0061	3.27416	2.13735	2.20244	3.29126	3.39953	2.82096	1.28342	1.16275	0.76132
23429	Th2	RYBP	7.05358	7.21099	7.28361	7.94475	7.47933	8.0258	8.55934	8.63834	8.64607	8.16331	8.58136	7.64387
3927	Th2	LASP1	7.89237	7.94009	7.79251	7.65021	7.82358	7.73842	8.22222	8.333	8.2536	7.18453	6.69743	7.3044
30845	Th2	EHD3	3.06563	3.01622	2.86618	3.00287	3.03999	2.95982	3.03999	3.17936	3.23624	2.01468	2.0061	2.20732
10623	Th2	POLR3C	5.07775	5.17997	4.99207	5.17177	5.11657	5.03081	5.49878	5.46326	5.26861	3.65008	4.24111	3.61064
29887	Th2	SNX10	6.70887	6.58851	6.68712	6.52752	6.69192	6.68752	7.42365	7.4042	7.42282	5.84805	6.06126	5.83061
23590	Th2	PDSS1	6.14734	6.1186	6.03301	6.43821	6.08318	6.08901	6.39494	6.25723	6.31808	4.60856	4.70905	4.27079
23312	Th2	DMXL2	4.52846	4.4666	4.2249	4.39414	4.27951	4.24845	4.73346	4.5416	4.71634	2.15495	2.93614	3.23406
23196	Th2	FAM120A	9.71827	9.61911	9.79603	9.66206	9.51946	9.56218	10.0024	9.76897	9.98068	8.70371	8.83772	9.07297
4712	Th2	NDUFB6	8.82807	8.73384	8.828	8.77206	8.71058	8.82618	8.98822	8.94609	8.96178	7.59974	7.71138	7.79402
11184	Th2	MAP4K1	5.2362	5.16593	5.21314	5.11882	4.92788	5.04286	5.33357	5.31952	5.63802	4.22056	3.65387	3.94664
55505	Th2	NOP10	9.67996	9.5245	9.48232	9.79796	9.64406	9.56694	9.86059	9.68781	9.72019	8.75897	8.46223	8.47115
23786	Th2	BCL2L13	5.08089	5.02012	5.14131	5.22001	5.18497	5.07734	5.40158	5.39777	5.38443	3.19822	3.51792	4.40739
3265	Th2	HRAS	4.94087	4.87152	4.86476	5.05643	5.06212	4.96909	5.35873	5.52564	5.35298	3.39398	3.78986	3.41443
2287	Th2	FKBP3	8.17161	7.94933	8.07454	8.08852	8.05374	8.03971	8.2525	8.07334	8.26913	6.85968	7.07424	7.3398
151188	Th2	ARL6IP6	5.07974	4.84784	5.28396	5.07175	5.24117	5.02553	5.6259	5.49873	5.57004	4.03029	4.42272	4.49421
4354	Th2	MPP1	4.9985	4.85602	4.89853	4.79227	4.76923	4.71234	5.64486	5.49484	5.50625	4.28421	3.92292	4.23356
136	Th2	ADORA2B	3.10494	3.03577	2.84336	3.63702	3.09107	2.83224	3.89646	3.53288	3.48242	1.76213	1.224	1.95157
334	Th2	APLP2	4.57491	4.65149	4.41304	4.60778	4.5628	4.48426	4.87884	5.02706	4.87812	3.69183	3.71638	3.31699
644	Th2	BLVRA	3.69458	3.74576	3.27029	3.84592	3.67198	3.54123	4.1926	4.36086	4.10487	2.66107	2.62117	2.38119
522	Th2	ATP5J	9.32863	9.25863	9.20425	9.41318	9.26612	9.24696	9.47036	9.33296	9.4666	8.1983	8.27229	8.59156
10627	Th2	MYL12A	4.40503	4.4122	4.57189	4.37464	4.3613	4.41123	4.86553	4.88986	4.66627	2.39155	2.28798	3.3904
29916	Th2	SNX11	4.4118	4.56691	4.55467	4.31128	4.53459	4.39751	4.88077	5.17103	5.02311	3.53659	3.23463	3.55566
27246	Th2	RNF115	6.72176	6.85096	6.74724	6.75115	6.87334	6.68376	6.9021	7.07698	7.08662	4.41329	4.56437	4.7516
8187	Th2	ZNF239	4.03781	3.87222	3.70549	3.61173	3.32867	3.53942	4.63789	4.55402	4.26812	2.34113	1.66941	2.3201
4738	Th2	NEDD8	8.46769	8.43899	8.45283	8.42087	8.28256	8.33447	8.39964	8.47052	8.45842	6.93135	6.9894	7.33535
8763	Th2	CD164	6.51556	6.83789	6.71508	7.11757	7.09602	7.18625	7.58404	7.0617	7.48669	3.9775	3.91841	3.64449
7185	Th2	TRAF1	2.77431	2.50167	2.48466	2.44453	2.70835	2.55475	3.16197	3.00368	3.02429	1.60273	1.25694	1.54562
4597	Th2	MVD	2.31264	2.74149	2.29846	2.54324	2.37116	2.35842	2.96974	2.52612	2.54956	2.11038	2.41729	1.82781
11261	Th2	CHP	7.35885	7.26354	7.28662	7.4248	7.33116	7.33527	7.56792	7.57744	7.65902	6.08656	6.55694	6.81715
10134	Th2	BCAP31	6.97687	6.91516	6.89605	7.02001	6.82854	6.80001	7.2	7.08207	6.99336	5.50355	5.74538	6.43331
25920	Th2	COBRA1	5.57912	5.52582	5.58265	5.6007	5.51896	5.6504	5.74944	5.82434	5.68785	4.41304	4.30135	5.07142
79847	Th2	TMEM180	2.84233	3.01622	3.01914	3.07672	2.92121	2.92662	3.16553	3.19759	3.27224	1.97727	1.74989	2.38396
10248	Th2	POP7	6.78046	6.75457	6.72801	6.79446	6.65079	6.62616	6.99573	6.97231	6.92802	5.41784	5.51885	5.36689
7494	Th2	XBP1	6.81682	6.86458	6.93055	7.08985	7.24237	7.198	7.5774	7.55497	7.67441	6.44649	6.12439	5.90212
23450	Th2	SF3B3	6.82949	6.8635	6.76619	6.78542	6.82083	6.7396	6.96663	6.87146	6.90313	4.69272	4.84776	4.77822
23087	Th2	TRIM35	4.70709	4.52008	4.66102	4.74409	4.6609	4.63313	4.9369	4.90515	4.90235	3.35423	3.29037	3.97719
9404	Th2	LPXN	7.8195	7.76491	7.57022	7.69591	7.54764	7.50244	8.10877	7.86279	8.03875	6.56745	6.54074	7.09804
7009	Th2	TMBIM6	8.51819	8.76421	8.5288	8.77779	8.87089	8.69451	9.04289	8.88807	8.75641	6.09133	6.4245	6.48055
617	Th2	BCS1L	5.8185	5.9458	5.75868	6.13483	6.03064	6.03711	6.21804	6.26912	6.23016	2.65234	2.84079	4.69125
4090	Th2	SMAD5	4.5441	4.83636	4.51441	4.28981	4.53545	4.27737	4.80912	4.90515	4.85737	2.40559	3.9775	3.45906
28957	Th2	MRPS28	7.11857	7.10235	7.12292	7.22295	7.21938	7.19112	7.32464	7.18255	7.33631	5.32803	5.8727	6.14285
26086	Th2	GPSM1	5.91229	5.90153	5.90171	5.70296	5.68552	5.55862	6.14311	6.16002	6.23495	4.56376	5.17791	5.3581
760	Th2	CA2	3.41798	3.49012	3.4962	3.55025	3.68298	3.38895	3.62609	3.75894	3.9009	1.75947	1.65334	1.3706
5715	Th2	PSMD9	7.79392	7.8948	7.87254	7.89878	7.95358	7.97937	7.94524	8.15808	8.06332	6.41288	6.54292	6.81547
64924	Th2	SLC30A5	2.89378	2.82391	3.04728	2.98839	3.35448	3.22071	3.50486	3.34906	3.7904	1.16401	1.48412	1.6082
8992	Th2	ATP6V0E1	8.80118	8.81496	8.81063	8.96812	8.88887	8.92592	9.10285	9.04069	9.07469	7.56563	7.67658	7.54685
10494	Th2	STK25	4.61374	4.23186	4.3594	4.47315	4.39841	4.39841	4.62479	4.58619	4.48028	3.13176	3.25582	4.11773
84260	Th2	TCHP	3.31758	3.7563	3.22993	3.54373	3.40433	3.30289	3.75592	3.55458	3.34604	2.43021	2.19572	2.67854
3032	Th2	HADHB	8.20401	8.20987	8.18146	8.24326	8.18802	8.19041	8.52929	8.54969	8.50534	7.04626	7.20533	7.54361
2782	Th2	GNB1	6.90462	7.04887	6.83341	7.29331	7.10222	7.06278	7.3509	7.18168	7.14583	4.88474	5.09521	5.29816
55974	Th2	SLC50A1	4.98682	4.93375	5.02421	5.07586	4.8865	4.87441	5.52555	5.48471	5.67929	4.41618	4.38185	4.68042
25940	Th2	FAM98A	6.32492	6.20405	6.30903	6.26775	6.2583	6.21557	6.59615	6.5182	6.6239	5.31294	5.66629	5.11197
55973	Th2	BCAP29	5.2536	4.90776	5.25599	5.78681	5.54581	5.60677	6.16236	5.97838	5.97709	3.60825	3.69767	3.7027
9690	Th2	UBE3C	6.58381	6.48767	6.55916	6.62635	6.6773	6.73045	6.70206	6.69758	6.79283	3.60066	4.3513	5.69635
94015	Th2	TTYH2	3.37148	3.85219	3.76652	3.33206	3.70544	3.32024	4.26348	4.46505	4.11638	2.49141	2.59428	3.29134
23179	Th2	RGL1	3.67888	3.65998	3.83021	3.58746	3.64019	3.84038	3.84038	4.23097	3.84376	2.99906	2.52447	3.17118
84306	Th2	PDCD2L	6.35621	6.2825	6.25173	6.31629	6.13965	6.25023	6.78385	6.62221	6.65567	4.44978	4.85624	4.36884
81892	Th2	SLIRP	8.78553	8.75893	8.80709	9.08095	8.81697	8.85485	8.8241	8.72397	8.88075	7.46447	7.77007	7.64983
143471	Th2	PSMA8	2.69704	2.83124	2.90649	2.62368	2.64941	2.76446	3.02972	3.1786	3.09292	1.45432	1.18873	1.66259
10436	Th2	EMG1	7.77674	7.84839	7.67865	7.84084	7.74872	7.57997	7.97565	7.9259	7.82042	5.90969	5.96919	6.09006
342945	Th2	ZSCAN22	2.48731	2.69105	2.65889	2.68005	2.77849	2.72782	2.61359	3.05109	2.86017	1.71333	1.84749	1.76915
65084	Th2	TMEM135	6.23248	6.09094	6.24734	6.49643	6.35382	6.41463	7.12464	6.9244	6.98459	3.02258	3.43795	4.33417
7170	Th2	TPM3	10.5431	10.4971	10.421	10.5567	10.5579	10.4794	10.6661	10.6214	10.5105	9.54271	9.60772	9.47073
311	Th2	ANXA11	8.57624	8.57361	8.61203	8.80185	8.7312	8.68598	8.79052	8.82607	8.7088	7.51232	7.54984	8.12944
116225	Th2	ZMYND19	6.7853	6.73093	6.6736	6.55148	6.60891	6.43921	6.80741	6.75005	6.78075	4.96735	5.28373	5.43175
56548	Th2	CHST7	3.72049	3.55172	3.68265	2.96816	3.39918	3.383	3.93907	4.01441	3.74401	2.45605	2.75808	2.61973
80304	Th2	C2orf44	4.10432	4.07855	4.12496	4.03887	3.9688	4.04258	4.02477	4.05044	3.97787	2.98275	3.14083	2.88395
6576	Th2	SLC25A1	3.51131	3.57794	3.5192	3.5282	3.09987	3.38394	4.07922	3.6437	4.41867	3.17051	3.28352	2.2751
80222	Th2	TARS2	4.54187	4.43332	4.55057	4.59116	4.46364	4.47572	4.89308	4.86433	4.9328	3.86527	4.09248	3.31172
5026	Th2	P2RX5	5.08061	4.97606	4.94107	6.31876	6.13089	5.87544	6.14375	6.22473	6.32838	4.24502	4.28026	4.98101
130355	Th2	C2orf76	4.66239	4.71538	4.70749	4.47643	4.77209	4.69548	5.17093	4.92201	5.0627	1.38773	2.02808	2.88543
347344	Th2	ZNF81	2.34686	2.81339	2.58534	2.91244	2.46885	2.61707	3.03995	3.09872	2.63342	1.59017	1.96387	1.81272
29922	Th2	NME7	5.81435	5.92596	5.68069	5.30019	5.42902	5.12397	6.43017	6.30824	6.02681	3.0618	3.58214	3.83304
6945	Th2	MLX	6.84723	6.7925	6.78239	6.79128	6.86774	6.80688	7.12951	6.96006	7.04638	4.86278	5.25606	5.46157
10528	Th2	NOP56	6.13162	6.34182	6.17011	6.10253	6.05381	6.28752	6.49918	6.21919	6.26347	4.20439	4.93828	4.72731
55775	Th2	TDP1	6.16862	6.2316	6.07071	6.16294	6.14894	6.05132	6.58777	6.38741	6.31768	3.01399	3.23288	2.9371
1161	Th2	ERCC8	4.9833	5.04057	4.76256	5.00145	5.19557	5.00218	5.15846	5.2466	4.98804	2.82096	2.59428	3.53849
55958	Th2	KLHL9	5.0265	5.20336	5.15846	5.14832	5.5552	5.271	5.31675	5.31345	5.26301	2.8631	3.10316	2.86319
6415	Th2	SEPW1	6.73766	6.56643	6.61479	6.36503	6.26791	6.49796	6.95677	6.76683	6.89183	4.93562	5.14898	6.12856
284611	Th2	FAM102B	6.18295	6.28178	6.43008	5.87541	5.99065	5.80549	7.54404	7.58387	7.60048	6.28937	6.26418	6.36734
1829	Th2	DSG2	3.85461	3.71643	3.92954	3.91536	3.84849	4.15688	4.36317	4.36911	4.28981	2.0845	2.73049	2.45173
84279	Th2	PRADC1	4.85321	4.76913	4.57565	4.64216	4.71987	4.73209	5.19763	4.97949	5.00077	3.48281	3.55002	3.81301
55248	Th2	TMEM206	6.05633	5.7802	5.91003	5.69739	5.45158	5.70114	6.16833	6.09212	6.17726	4.27805	4.25514	5.30797
10190	Th2	TXNDC9	7.80604	7.7238	7.7971	7.83505	7.86593	7.78855	8.14342	8.02564	8.06835	6.08737	6.18181	6.56806
51805	Th2	COQ3	5.84939	5.67745	5.61815	5.86699	5.60119	5.77386	6.09326	5.85711	6.03763	3.36053	4.22056	4.29047
79140	Th2	CCDC28B	4.25903	4.09619	4.26471	4.05837	4.26103	4.14865	5.05569	4.97934	5.20699	3.10701	3.05109	4.16802
84775	Th2	ZNF607	2.23305	2.20656	2.23305	2.06338	2.04957	2.27208	2.26826	2.35332	2.41352	1.10014	0.65765	0.828354
6730	Th2	SRP68	7.24451	7.25789	7.11563	7.47566	7.29408	7.36279	7.4753	7.31816	7.34614	6.14634	6.33197	6.12856
55529	Th2	TMEM55A	4.52538	4.58415	4.58415	4.17033	4.27731	4.25264	5.45796	5.31654	5.35354	4.23516	4.22323	4.55894
23111	Th2	SPG20	4.75087	4.87521	4.49662	4.80827	5.21246	4.80348	5.29642	5.20586	5.05294	3.05109	3.47787	3.47127
51491	Th2	NOP16	8.11197	8.00992	7.90614	8.239	7.94238	8.02193	8.23059	8.09298	8.14569	6.68322	7.14583	6.1497
7431	Th2	VIM	10.2324	10.2442	9.96156	9.54795	9.54768	9.34351	10.2654	10.5105	10.055	8.82031	8.86341	9.32906
10694	Th2	CCT8	10.3624	10.6769	10.4589	10.4629	10.5895	10.4671	10.4661	10.6969	10.5969	9.32071	9.71192	9.26467
9727	Th2	RAB11FIP3	5.57687	5.39511	5.32059	5.41934	5.44155	5.14926	5.41488	5.42154	5.45118	3.75812	4.17146	4.81543
150684	Th2	COMMD1	6.46065	6.45813	6.47975	6.75998	6.69438	6.63335	6.66603	6.68547	6.72394	4.62783	5.0465	5.61172
1337	Th2	COX6A1	9.99766	9.95007	9.95831	10.146	10.019	10.0204	10.0114	10.0334	9.99906	8.90268	8.92371	8.9428
3035	Th2	HARS	7.44781	7.61097	7.50884	7.59479	7.52983	7.47211	7.55708	7.61112	7.52614	6.23862	6.39178	6.32365
3066	Th2	HDAC2	7.93399	7.91401	7.90203	8.04876	7.92365	8.04606	8.15045	8.0886	8.18764	6.844	6.95647	7.09059
7414	Th2	VCL	5.468	5.39077	5.16142	5.66424	5.71991	5.45068	6.38166	6.40237	6.13251	4.88152	4.71918	5.87115
5605	Th2	MAP2K2	5.12486	5.08373	5.06939	5.2406	5.09269	5.0635	5.0465	5.05707	5.15974	3.43275	3.90156	4.48044
3848	Th2	KRT1	1.59702	1.65154	1.45025	1.83699	1.73137	1.83235	3.12417	2.76906	3.10167	1.60525	1.71782	2.18208
8417	Th2	STX7	3.78721	3.86589	3.75096	3.70596	3.98358	3.83705	3.98328	4.08977	4.00273	1.03364	1.50725	2.45255
84967	Th2	LSM10	6.43913	6.38114	6.48616	6.52203	6.45749	6.41408	6.74572	6.71379	6.72125	5.2328	5.33617	5.25877
80025	Th2	PANK2	6.93477	6.97117	6.89206	6.89696	6.84963	6.86173	7.03183	7.17099	6.97703	4.8929	4.91175	5.74052
55172	Th2	DNAAF2	6.23933	6.14485	6.42382	6.26906	6.30618	6.3077	6.5409	6.31165	6.63458	4.51426	4.35126	4.39389
10670	Th2	RRAGA	7.56214	7.57048	7.58432	7.61628	7.75742	7.73406	7.91107	7.9098	7.88775	6.81906	6.86647	6.43727
5281	Th2	PIGF	5.39753	5.58398	5.4651	5.44867	5.54142	5.573	5.68459	5.73095	5.58531	1.57283	1.82631	2.87813
23456	Th2	ABCB10	7.33284	7.28135	7.449	7.09203	7.13053	7.20469	7.82686	7.41062	7.64792	6.23685	6.28246	6.76494
7415	Th2	VCP	7.30828	7.32822	7.29938	7.40917	7.29817	7.28263	7.49358	7.40185	7.37201	6.29725	6.41444	6.15791
387338	Th2	NSUN4	4.23318	3.96057	4.39441	4.30371	4.21911	4.14865	4.14185	4.19379	4.31543	3.30313	2.83611	2.88543
1676	Th2	DFFA	6.4052	6.27857	6.23105	6.2608	6.188	6.22975	6.42746	6.43366	6.42589	5.03188	5.48035	5.41345
51194	Th2	IPO11	4.80875	4.85127	4.67143	4.75514	4.76061	4.85999	4.98696	4.859	4.88953	2.14786	2.79845	2.76732
23597	Th2	ACOT9	5.82389	5.35162	5.82327	5.81476	5.30272	5.78312	6.06577	5.53721	5.90108	4.68427	4.36446	3.89183
57511	Th2	COG6	6.11029	6.17731	6.13242	5.7178	6.03438	5.97778	6.25151	6.33295	6.24009	4.17706	4.41625	5.68325
4860	Th2	PNP	6.79641	6.64815	6.57579	6.76922	6.64425	6.71481	6.82292	6.71492	6.67429	4.66111	4.53252	3.84897
89782	Th2	LMLN	3.86843	3.85219	3.32471	3.76454	3.58751	3.84656	3.95507	3.89102	3.90713	1.90599	2.08227	2.90465
51126	Th2	NAA20	7.47393	7.3985	7.3522	7.58758	7.41357	7.45003	7.59604	7.41966	7.51674	6.31187	6.61581	6.23544
83695	Th2	C12orf32	7.35274	7.36038	7.38357	7.30745	7.37337	7.2841	7.37786	7.40981	7.41415	5.79272	5.98053	5.61833
9650	Th2	MTFR1	5.51459	5.34866	5.54066	5.30841	5.47101	5.48348	5.9428	5.86521	5.79254	3.57192	3.58214	3.94664
9938	Th2	ARHGAP25	5.42982	5.33759	5.38344	5.3643	5.36188	5.42587	6.03574	6.07575	6.08089	4.56025	4.55108	5.80234
55170	Th2	PRMT6	5.92059	6.03998	5.77646	5.71348	5.82914	5.77403	6.3076	6.02809	6.08855	4.11273	4.67484	4.10015
498	Th2	ATP5A1	11.2371	11.2445	11.1229	11.0906	11.071	11.0382	11.2326	11.2374	11.149	10.2393	10.4178	10.1467
221786	Th2	FAM200A	3.58214	3.70259	3.58754	3.68833	3.7209	3.66762	3.94098	3.54596	3.79878	2.23508	2.41938	2.19017
27440	Th2	CECR5	6.43446	6.4491	6.40454	6.40327	6.29095	6.1706	6.62568	6.71241	6.54394	4.91532	5.20809	5.6238
6883	Th2	TAF12	5.82885	5.98915	5.85915	5.98459	5.87703	5.91517	6.23165	6.13127	6.12718	4.81892	5.07167	5.14098
23708	Th2	GSPT2	6.74411	6.82934	6.73096	6.70261	6.64637	6.76924	7.15126	7.10652	7.09635	5.91937	6.15925	5.86495
1460	Th2	CSNK2B	8.75822	8.80798	8.6362	8.7926	8.7718	8.73882	8.8825	8.81304	8.71823	6.22907	6.12856	6.78347
112487	Th2	C14orf126	6.45475	6.27692	6.35469	6.2583	6.28868	6.30022	6.52827	6.38331	6.44954	3.98534	3.95987	5.01534
31	Th2	ACACA	3.85219	3.51298	3.82061	3.69235	3.89102	3.73918	4.36866	4.34959	4.22178	2.41029	2.35473	2.61599
23560	Th2	GTPBP4	7.70817	7.55281	7.46496	7.89948	7.62081	7.59181	8.03027	7.79572	7.75489	6.67596	7.10472	6.0702
196527	Th2	ANO6	6.61242	6.49643	6.40136	6.53689	6.58078	6.58568	6.71895	6.59318	6.45541	4.99095	5.40239	6.30149
55052	Th2	MRPL20	8.64592	8.62305	8.65694	8.48024	8.61649	8.55433	8.68652	8.59531	8.65948	6.82922	6.83292	7.15587
6834	Th2	SURF1	3.25157	3.55109	3.3083	3.33717	3.1528	3.33078	3.08551	3.09347	3.1891	5.26023	5.45985	4.75516
25949	Th2	SYF2	1.55359	1.41317	1.4369	1.80323	1.7864	1.72382	1.38686	1.38717	1.49899	3.95132	3.68996	2.59493
79796	Th2	ALG9	5.21479	5.25943	5.13884	5.17034	5.42441	5.10733	4.86509	5.17453	4.89265	5.22508	5.41866	4.71018
55294	Th2	FBXW7	4.92021	4.81058	4.928	5.1664	4.85948	5.03499	4.80609	4.65178	4.85208	5.96282	6.24907	5.54197
11100	Th2	HNRNPUL1	3.8615	3.64376	3.84476	3.73513	3.47706	3.73977	3.73977	3.48613	3.49339	4.66656	4.9833	4.28035
25871	Th2	C3orf17	1.7863	1.72135	1.6655	1.65377	2.06705	2.07198	1.90139	1.67297	1.74908	3.28435	3.47992	2.71339
51754	Th2	TMEM8B	2.91285	2.84091	3.11023	2.80627	2.7331	2.61899	3.06591	2.88523	3.06856	3.77987	3.62916	3.69075
613	Th2	BCR	3.34967	3.43036	3.34124	3.63797	3.28387	3.32938	3.1002	3.10291	3.19207	3.84045	4.1915	4.39285
158358	Th2	KIAA2026	5.3374	5.04706	5.3916	5.64437	5.56099	5.74114	5.14725	5.25043	5.22872	5.57728	5.65114	6.46233
56255	Th2	TMX4	5.02766	5.05913	4.62418	5.10054	4.66136	4.85473	4.92639	4.70881	4.50361	5.51418	5.47751	4.81573
56477	Th2	CCL28	3.74166	3.57139	3.88933	3.80027	3.9065	3.91307	3.7406	3.92009	3.88184	1.8356	2.66283	2.75069
8887	Th2	TAX1BP1	8.15506	8.28524	8.24459	8.70722	8.54105	8.74618	8.09615	8.18191	8.12049	8.95123	9.12103	8.77733
6210	Th2	RPS15A	4.40886	4.60823	4.49763	3.94348	4.29402	4.17687	4.28623	4.63898	4.48976	4.41189	4.97952	5.4674
26234	Th2	FBXL5	4.91927	4.95598	4.78781	4.85919	5.2971	5.17189	4.41142	4.65988	4.12819	6.68709	6.82095	6.58337
53344	Th2	CHIC1	4.30248	4.1206	4.08922	4.22309	4.19361	4.32802	4.1206	4.0077	4.07922	5.01178	5.31199	4.91095
51361	Th2	HOOK1	3.48157	3.13921	3.31466	3.42623	2.67356	3.35346	2.91584	2.54488	3.13954	3.59234	4.413	4.26501
11129	Th2	CLASRP	5.6551	5.64462	5.72281	5.73296	5.55073	5.66661	5.45058	5.63088	5.53826	6.551	6.88042	6.47365
9516	Th2	LITAF	7.27928	7.49728	7.28941	6.82279	7.04871	6.9432	6.53448	6.54249	6.63897	7.4738	7.59062	7.8042
196	Th2	AHR	6.72694	6.68989	6.92126	6.56447	6.95227	6.95886	6.15499	6.2626	6.25542	7.18998	6.77238	6.34765
5788	Th2	PTPRC	9.60323	9.69277	9.66744	9.58067	9.01434	9.42659	8.65725	8.23193	8.4637	9.40133	9.7988	10.2114
89781	Th2	HPS4	5.2589	5.27852	5.26672	5.44705	5.2841	5.13803	4.89653	4.92886	5.00934	4.94976	5.21176	4.51819
6817	Th2	SULT1A1	6.11097	6.04408	5.86564	6.08995	5.91704	5.61228	5.41667	5.76015	5.31377	6.22322	6.25386	6.00067
54915	Th2	YTHDF1	7.4967	7.40697	7.36724	7.60707	7.3963	7.47545	7.43711	7.49014	7.45895	8.18472	8.33452	7.76877
148867	Th2	SLC30A7	6.63952	6.48066	6.65409	6.65294	6.66847	6.58202	6.26587	6.12861	6.34558	7.50205	7.84059	7.52525
374666	Th2	WASH3P	5.88179	6.12709	6.10254	6.21072	6.14564	6.03449	5.85711	6.12198	5.94709	6.89417	7.1608	6.91245
26502	Th2	NARF	6.48795	6.23269	6.38368	7.28734	6.90984	7.13407	6.22463	6.27865	6.22201	6.99783	7.37679	6.89934
3656	Th2	IRAK2	4.20115	4.38792	4.62152	4.34058	4.61266	5.00218	3.86847	3.84662	4.0786	5.09655	5.6214	4.78664
7289	Th2	TULP3	3.13327	2.77469	3.00128	3.4869	3.13112	3.19654	3.20479	2.67431	2.90039	3.9609	4.05752	3.88699
57728	Th2	WDR19	5.49798	5.40537	5.34766	5.41852	5.23212	5.1568	4.38647	4.37674	4.15541	5.44407	5.56385	5.56426
288	Th2	ANK3	2.26507	1.39732	1.80967	2.7495	2.24164	2.32586	1.52027	1.37268	1.39732	3.59982	3.33395	4.1004
8028	Th2	MLLT10	2.15631	2.48042	2.36477	2.05849	1.84093	2.52431	1.8408	2.07198	1.93126	2.75255	3.23408	3.23408
9953	Th2	HS3ST3B1	6.18988	5.91371	6.16102	5.92027	5.42958	5.7044	4.73617	4.68545	4.87996	5.44831	5.68084	6.50666
79137	Th2	FAM134A	5.25848	5.39255	5.31554	5.29247	5.17988	5.20017	4.89131	5.06754	5.07177	6.44374	6.44015	6.19361
285464	Th2	CRIPAK	6.24152	6.13929	6.02664	6.3243	6.35886	5.90757	5.98029	6.19571	5.80143	6.78636	6.76081	6.67662
201229	Th2	C17orf108	2.56711	1.91664	2.17266	2.37756	2.3925	2.08609	1.8843	2.02274	1.89125	4.2494	3.71641	2.9461
939	Th2	CD27	7.60343	7.44196	7.33688	6.2879	6.27611	6.48785	5.29604	5.3842	5.52279	6.13661	6.0814	7.57757
23405	Th2	DICER1	6.06295	6.24672	6.26491	5.70128	6.16756	6.44098	5.8256	6.00355	6.10828	6.72571	7.47403	7.00726
9056	Th2	SLC7A7	3.01845	2.76538	2.99916	2.93093	2.85266	2.62463	2.56502	2.36898	2.54217	3.52065	4.00866	3.83391
2745	Th2	GLRX	5.54324	5.36465	5.62278	5.575	5.42106	5.63005	5.03558	4.85502	5.13409	6.09952	6.16084	6.86581
2207	Th2	FCER1G	3.03947	2.68575	2.97541	3.33264	3.1767	2.89094	1.61326	1.57092	2.27109	2.6258	3.02917	3.79105
374969	Th2	CCDC23	5.4321	5.6931	5.66473	5.51722	5.51459	5.53738	5.11731	5.25758	5.22359	6.71403	6.77527	6.43306
10600	Th2	USP16	6.22171	6.38997	6.33945	6.48587	6.24149	6.48591	6.07607	6.03988	6.16025	7.13578	7.60337	6.89103
26049	Th2	FAM169A	2.9106	2.83611	3.11574	2.95902	2.50622	3.43694	2.35576	2.09692	2.81613	3.55712	4.16755	3.91213
9874	Th2	TLK1	8.42856	8.34685	8.5036	8.29293	8.3492	8.36595	7.78785	7.73741	7.83126	8.1577	8.44425	8.74835
409	Th2	ARRB2	3.78319	3.79707	3.89307	4.10153	4.06566	3.97976	3.73704	3.60966	3.70801	4.34008	4.50866	4.63799
23113	Th2	CUL9	4.20503	4.22056	4.28981	4.41164	4.19654	4.07492	3.81448	3.60578	3.9606	4.96934	4.7918	4.67233
130502	Th2	TTC32	7.08562	6.90962	6.88098	7.08259	6.98818	6.77495	6.57862	6.34362	6.26423	7.69482	7.91005	7.52418
960	Th2	CD44	3.77569	4.15973	4.11166	3.4438	4.06387	4.00021	2.76345	2.89621	2.96993	6.62846	6.5809	5.78478
5908	Th2	RAP1B	10.2762	10.1337	10.2045	10.5396	10.2476	10.2918	10.023	9.90031	9.86782	10.612	10.6894	10.6508
23673	Th2	STX12	5.83022	5.70409	5.78185	6.21617	5.91637	6.05409	5.73188	5.76813	5.66671	6.82109	7.19769	6.21526
8450	Th2	CUL4B	3.93782	4.46314	3.85718	4.28981	4.12503	4.08542	3.80854	3.74774	3.4551	6.61296	6.54907	5.59455
6672	Th2	SP100	6.80992	6.43999	7.08043	7.07319	6.62681	7.125	5.9483	6.00232	6.01616	7.41545	7.58743	7.04765
10161	Th2	LPAR6	6.33723	6.1769	6.15404	5.98165	6.44829	6.10349	4.41176	4.27249	3.94854	6.10247	5.56237	5.93049
4947	Th2	OAZ2	5.30858	5.36401	5.30036	5.15818	5.01339	5.03597	5.07014	5.30157	5.09555	6.25035	6.16084	5.76106
3437	Th2	IFIT3	2.31501	2.23275	2.97562	2.03007	2.38156	3.42904	1.57348	1.6688	1.65797	3.40694	4.73281	2.76042
64393	Th2	ZMAT3	6.81559	6.92188	6.71536	6.58259	6.56602	6.59192	6.01937	6.08193	6.08086	7.05746	7.10537	7.43248
115825	Th2	WDFY2	4.34461	4.22885	4.28981	4.22826	4.22056	4.4096	4.04294	3.8832	4.04711	5.11883	4.83525	4.70435
25962	Th2	KIAA1429	2.60175	2.43861	2.40049	2.34709	2.63033	2.48441	2.37532	2.60275	2.48308	1.32439	0.805942	1.43862
253959	Th2	RALGAPA1	6.4537	6.40953	6.53956	6.77542	6.64669	6.58001	6.3711	6.3711	6.33586	7.33423	7.49464	7.46606
57584	Th2	ARHGAP21	5.19253	5.11545	5.16889	5.3025	5.23932	5.13292	4.80947	4.82847	4.90376	6.26664	6.30966	5.83212
83888	Th2	FGFBP2	5.4364	5.38051	5.2643	4.79296	5.07275	4.86953	2.96846	2.8397	3.13706	4.49625	4.45803	5.1274
9138	Th2	ARHGEF1	4.03534	3.9885	4.22865	4.01421	4.14795	3.9252	3.84852	3.82659	3.85704	4.41304	5.262	5.05932
3553	Th2	IL1B	3.84132	3.46797	2.95441	5.95614	5.21552	4.5086	3.43099	3.07521	2.26098	4.4984	5.3362	4.26574
26152	Th2	ZNF337	4.04371	4.16341	3.86427	3.96318	4.02383	3.93524	3.75981	3.99081	3.89128	5.05924	5.10476	4.48944
155038	Th2	GIMAP8	4.03492	4.04705	4.4481	4.94143	4.53362	5.0635	3.05109	3.03396	3.25822	3.88566	4.07345	5.16462
54414	Th2	SIAE	3.55751	3.41081	3.82325	4.07899	3.82961	3.92014	3.11227	3.37748	3.37143	3.96129	4.39454	4.82143
284900	Th2	TTC28-AS1	5.21511	5.24254	5.34453	5.33265	5.36641	5.37036	4.5999	4.947	4.94933	5.69201	6.01737	6.09024
868	Th2	CBLB	7.73245	7.72833	7.44003	8.1474	8.07914	7.8171	7.17112	7.06915	7.1963	8.41388	8.62541	8.07679
1519	Th2	CTSO	4.89251	4.95489	4.68739	4.89099	4.85283	4.87764	4.30601	4.06666	4.18087	5.56778	5.71421	5.34934
23637	Th2	RABGAP1	5.88179	5.8979	6.07617	5.9404	5.74696	5.922	5.6259	5.48338	5.59	6.78636	7.04955	6.46372
23118	Th2	TAB2	7.87323	7.81133	7.80981	7.98987	7.93743	8.06827	7.23183	7.44817	7.39753	8.31876	8.40643	8.58984
3423	Th2	IDS	3.04489	2.79672	2.85285	3.48837	3.39605	3.5468	2.62837	2.86896	2.82716	3.87591	4.00668	3.78539
2512	Th2	FTL	10.0011	10.1344	10.2317	10.6496	10.5837	10.71	9.59096	9.85474	9.8555	10.6823	10.7737	10.7578
10868	Th2	USP20	5.27482	5.25573	5.35315	5.25963	5.19195	5.11785	4.99768	5.03974	5.08737	5.99643	6.2583	6.29244
7097	Th2	TLR2	3.04253	2.8222	2.79605	2.83488	2.82485	2.62693	2.6578	2.55889	2.37418	3.71691	3.91948	3.55635
2035	Th2	EPB41	7.75496	7.7795	7.83839	7.68758	7.74644	7.62695	7.31785	7.33519	7.32987	8.27606	8.20516	9.01157
57614	Th2	KIAA1468	5.81422	5.90404	5.76283	6.00472	5.93791	5.89476	5.80915	5.55826	5.6657	6.78636	6.8069	6.45049
51191	Th2	HERC5	3.85219	3.01622	4.09728	4.88597	4.09747	5.03813	2.36451	2.59428	2.76496	3.987	5.58837	3.2898
55196	Th2	C12orf35	4.08631	4.37238	4.23035	4.06469	3.90412	4.26371	3.56129	2.76906	2.98077	5.18112	6.1039	5.81351
91316	Th2	GUSBP11	2.09592	1.68644	2.02882	1.96536	2.22947	1.78912	2.1056	1.91902	2.2192	2.59428	2.23435	2.28367
65258	Th2	MPPE1	6.31273	6.3586	6.34799	6.50395	6.34204	6.22033	6.12021	6.14924	5.96572	7.20911	7.30802	7.03308
9961	Th2	MVP	5.44174	5.35373	5.576	6.49796	6.24926	6.42971	5.02071	5.25195	5.27818	6.22312	6.58127	6.2896
944	Th2	TNFSF8	4.66577	4.35971	4.42155	5.24139	5.14924	4.93633	3.01157	2.9212	3.12742	6.97139	7.11362	6.44035
23355	Th2	VPS8	2.62423	2.8275	2.48224	3.22774	2.72874	2.68221	2.52623	2.73358	2.32135	6.8519	6.98879	5.54919
54741	Th2	LEPROT	6.01041	5.73587	5.92881	6.40233	5.91255	6.22975	5.50706	5.36052	5.39242	6.32503	6.25775	6.30586
8857	Th2	FCGBP	5.04553	5.3025	5.15365	3.19124	3.5988	3.20431	2.80152	2.74753	2.8897	3.7283	3.23463	4.68781
166793	Th2	ZBTB49	2.90714	3.07248	2.67444	2.95073	2.90714	2.81831	2.84103	2.85799	2.89657	3.96366	4.19113	3.41949
7248	Th2	TSC1	5.47975	5.52216	5.49226	5.5221	5.49332	5.43326	5.44788	5.36339	5.27187	6.38424	6.47603	6.34719
84159	Th2	ARID5B	8.17102	8.16869	8.36492	8.65749	8.50725	8.6554	6.84834	6.97124	7.1471	7.69131	8.30264	7.7049
5971	Th2	RELB	4.16851	4.15632	4.36974	5.03124	4.46232	4.74001	4.15524	4.14764	4.15316	5.34214	5.49868	4.51298
149628	Th2	PYHIN1	6.35853	6.19107	6.02413	5.26078	5.57036	5.35253	4.37915	4.50795	4.12407	5.75116	5.73121	6.43887
4636	Th2	MYL5	3.67888	3.54225	3.42459	3.75066	3.89102	3.63126	3.24802	3.57432	3.10163	4.44196	4.75246	4.07296
79830	Th2	ZMYM1	2.99047	2.97992	2.65781	2.64173	2.9869	2.58319	2.0061	2.44018	1.63353	3.35403	3.66094	3.94664
23152	Th2	CIC	4.46296	4.54294	4.59765	4.82686	4.86879	4.81939	4.27874	4.55259	4.55085	5.49351	5.42133	5.20939
203328	Th2	SUSD3	5.23738	5.0092	5.20134	5.64083	5.12746	5.48906	4.69485	4.56885	4.79863	5.30414	5.0465	6.05925
89846	Th2	FGD3	6.25181	6.21582	6.32762	6.07678	6.03287	5.96677	5.60348	5.8456	5.82744	6.44193	6.60681	7.91869
8287	Th2	USP9Y	4.08631	4.08621	4.02768	4.22249	4.1637	3.83147	3.58863	3.56763	3.29498	4.91511	5.56329	4.20824
11143	Th2	KAT7	5.62228	5.71371	5.54576	5.51741	5.57904	5.67546	5.40974	5.41725	5.39362	6.53997	6.56572	6.38511
79132	Th2	DHX58	3.72648	3.29365	3.87944	3.80003	3.45077	3.51773	3.06731	3.3997	2.81139	4.12758	4.31506	4.26501
26207	Th2	PITPNC1	2.37788	2.09092	2.22548	2.25689	2.11091	2.48886	1.4483	1.02417	1.29329	0.372467	0.343795	2.62186
340061	Th2	TMEM173	5.00893	5.09236	5.31124	5.79781	5.48985	5.8272	4.18275	4.12433	4.27082	5.0787	5.03314	4.52674
115123	Th2	2003-03-01	3.84034	3.80424	3.85554	4.19348	5.05376	4.60036	2.59428	2.67067	2.50899	4.49314	4.71563	4.39974
55636	Th2	CHD7	5.37753	5.21707	5.30335	5.54173	5.07841	5.29876	4.64144	4.33171	4.46984	6.13163	6.47516	5.7058
3665	Th2	IRF7	4.08631	2.4549	4.51739	4.8532	3.89102	4.80041	2.76345	2.64498	2.63597	3.43358	4.34332	4.54182
80833	Th2	APOL3	4.12084	3.97808	4.02474	4.18219	4.07359	4.11766	3.66162	3.67809	3.87933	4.98446	5.06057	4.59063
10964	Th2	IFI44L	5.77255	2.55714	6.42549	6.16509	4.80284	6.57101	1.44806	2.02368	1.91276	3.47044	4.1837	3.59182
140688	Th2	C20orf112	5.21937	5.15301	5.17355	5.15709	5.12452	5.01334	4.43442	4.40152	4.4635	5.66416	5.09142	6.71096
114904	Th2	C1QTNF6	2.12139	2.63342	2.74502	2.81515	2.56071	2.58341	2.28666	2.22569	1.94458	2.93582	2.56071	2.84467
5293	Th2	PIK3CD	8.68287	8.80684	8.79487	8.55996	8.68232	8.49338	7.87207	8.20809	8.2206	9.02765	8.94456	9.21464
23053	Th2	KIAA0913	4.6225	4.63128	4.72081	4.97754	4.85332	4.80503	4.38819	4.40739	4.35804	5.40651	5.36268	5.35451
940	Th2	CD28	8.20251	8.18588	8.21471	7.7446	7.61461	7.80314	6.88763	6.64881	6.70591	8.13375	8.2626	8.06787
641518	Th2	LOC641518	5.60229	5.68115	5.45981	4.88402	5.05122	4.81147	4.14185	4.22056	3.95279	5.2668	5.38219	6.40172
54809	Th2	SAMD9	4.60458	3.63299	4.20496	3.7397	3.66308	3.70245	2.79533	2.99928	2.73343	4.27055	4.59138	5.01977
9265	Th2	CYTH3	3.99817	3.90749	4.42108	4.1663	3.98511	4.20622	2.22147	2.59428	2.91032	3.9775	4.53193	4.26501
8832	Th2	CD84	4.76635	4.42096	4.18453	3.50011	3.78526	3.61867	2.55788	2.24643	2.76883	4.54931	3.74691	3.67407
151556	Th2	GPR155	4.58174	4.13889	4.36734	4.16006	3.72146	4.14713	1.31265	1.16244	1.62314	3.2258	3.43479	4.99053
4792	Th2	NFKBIA	9.21664	9.31576	9.53476	10.3064	10.052	10.3157	8.77362	8.94765	9.11827	10.273	9.93716	10.2188
5583	Th2	PRKCH	8.72508	8.35697	8.41709	8.31028	8.25661	8.31588	7.7659	7.50935	7.6767	9.02129	9.00875	8.90852
22904	Th2	SBNO2	2.51803	2.936	3.05354	3.30128	3.15124	3.68262	2.43154	2.65115	2.64879	3.47337	3.75809	2.65753
11119	Th2	BTN3A1	6.78875	6.77103	6.79286	6.59796	6.75141	6.50873	6.05727	6.3584	6.21687	7.84277	7.15222	7.58073
54816	Th2	ZNF280D	2.50979	2.54139	2.44789	2.14756	2.29277	2.68448	2.06168	2.10972	2.12562	3.2218	3.34771	2.97228
4013	Th2	VWA5A	2.98591	2.57091	2.70781	3.74775	3.1021	3.37019	1.77887	1.6973	1.54442	2.71332	3.35639	2.53147
128611	Th2	ZNF831	3.37513	2.95394	3.37188	2.30891	2.55646	2.67569	1.48821	1.27707	1.04537	3.62168	3.59991	4.65207
285704	Th2	RGMB	3.13112	3.42904	3.57391	3.31535	3.22253	3.53018	2.05616	2.26908	1.64779	3.90052	4.52176	3.45431
602	Th2	BCL3	3.0896	2.63342	3.37308	4.78878	4.50297	4.82285	2.38396	2.51918	3.03158	4.05058	4.2118	3.61911
125488	Th2	TTC39C	5.66081	5.43948	5.23308	4.99349	5.01084	4.934	3.45844	3.70783	3.87407	5.84842	5.93978	5.64677
9693	Th2	RAPGEF2	6.54953	6.46928	6.50518	6.90243	6.83186	6.66658	5.028	4.89286	4.88153	6.6491	6.85531	7.08974
4088	Th2	SMAD3	6.32628	6.27044	6.08816	6.08436	5.91374	5.74475	4.03379	4.35185	3.79369	5.7441	5.76852	5.37672
54739	Th2	XAF1	5.11838	4.40914	5.68888	5.39923	4.82128	5.75542	2.93629	3.22415	3.26861	4.88925	6.17209	6.59699
924	Th2	CD7	4.19282	3.88864	4.31595	4.37321	3.84934	4.68406	3.62143	3.68792	3.9354	4.46843	4.91421	5.03142
5168	Th2	ENPP2	2.75828	2.27444	3.01027	3.90054	3.23481	3.96847	0.622916	0.297274	0.137232	2.93159	3.24365	3.7228
25939	Th2	SAMHD1	7.09778	6.80101	7.05489	7.41374	7.14487	7.38611	6.16069	6.00812	6.50058	7.4842	7.79045	8.47945
55809	Th2	TRERF1	5.79549	5.38733	6.1211	7.6768	6.79071	7.73366	4.29949	4.24941	4.53732	4.73863	4.74333	5.94343
4599	Th2	MX1	6.81496	5.04576	7.8317	6.84319	6.1189	7.6825	4.19613	4.61228	5.04242	6.05829	7.33	5.84877
6279	Th2	S100A8	2.2878	2.88202	1.85529	2.21945	2.98309	1.48022	1.41857	1.54365	1.24785	4.58209	5.01773	7.19607
55824	Th2	PAG1	8.66646	8.38828	8.53806	8.47991	8.4589	8.40555	7.38747	7.39058	7.44527	9.0553	9.24686	9.26962
154761	Th2	LOC154761	5.71242	5.24687	6.00394	6.16717	5.71099	6.48056	4.09776	4.26019	5.02406	6.52385	6.6025	6.21526
25956	Th2	SEC31B	5.40329	4.8989	5.12297	5.94735	5.21458	5.55862	3.68907	3.85483	3.94577	5.77824	5.80073	5.4473
10370	Th2	CITED2	4.34704	4.07665	4.74742	5.8376	5.26616	5.63034	2.80621	2.86208	2.87271	5.75089	4.66523	5.45725
8848	Th2	TSC22D1	6.58278	6.32746	6.86672	7.04383	6.56572	7.49772	3.80348	3.96989	4.00494	8.58408	6.82747	7.21468
10346	Th2	TRIM22	8.5972	8.2686	8.54427	8.61108	8.51747	8.61242	6.50865	6.44098	6.69088	8.21102	8.38065	8.60826
64174	Th2	DPEP2	3.05815	3.26767	3.19759	2.72227	2.888	2.888	2.17468	2.43293	1.98689	4.77971	4.50497	6.24551
4068	Th2	SH2D1A	4.84647	4.89433	4.9201	5.35087	5.22324	5.18478	4.39601	4.26488	4.2496	6.06175	5.96593	5.41207
7227	Th2	TRPS1	2.89673	2.99626	3.01516	4.40803	3.95389	3.86691	1.62549	1.12966	2.21609	3.29573	3.94092	3.69136
83641	Th2	FAM107B	8.26699	8.23439	8.3539	8.26906	8.18179	8.35064	7.1236	7.06645	7.15539	8.8894	8.91648	8.91862
10892	Th2	MALT1	6.1808	6.42179	6.12441	7.05756	7.11516	7.0191	5.12035	5.10836	5.21757	7.17655	7.75407	6.72722
6280	Th2	S100A9	2.39703	2.6075	2.07084	2.34709	2.36645	2.50644	2.2995	2.04272	2.2603	3.75463	3.95801	5.36701
9263	Th2	STK17A	4.5668	4.46189	4.50866	4.40735	4.67414	4.54516	3.76849	3.86483	3.74926	5.18812	5.53773	5.00213
170575	Th2	GIMAP1	5.22877	5.06104	5.48068	5.14126	5.06314	5.43584	3.60787	3.65085	3.78048	5.46913	5.53635	7.09436
9750	Th2	FAM65B	5.94881	5.84408	5.82672	5.74068	5.69556	5.58678	4.23477	4.47184	4.48013	7.10579	6.55853	8.83335
50852	Th2	TRAT1	8.2476	7.89416	7.80234	6.78268	7.00044	6.75031	5.69996	4.53046	5.28859	7.64461	7.48426	7.76758
10290	Th2	SPEG	2.28628	1.90511	2.37907	2.02523	1.94763	2.07108	1.70802	1.83788	2.15009	2.64336	3.30663	3.04881
10223	Th2	GPA33	2.65724	2.65724	3.18224	3.09897	2.68729	2.92996	2.07817	2.45534	2.29491	4.45226	4.45226	6.72992
2625	Th1&2	GATA3	5.55406	5.66145	6.08106	3.81484	4.61761	4.45834	8.30562	8.29533	8.38696	6.60548	6.09979	6.46149
55303	Th1&2	GIMAP4	6.17951	6.03706	6.76237	7.02879	6.85936	7.40633	4.23545	4.24667	4.55125	5.08213	5.61653	7.0357
374383	Th1&2	B7H6	3.04182	2.87322	2.89963	1.59191	2.03368	1.43413	4.82319	4.67705	4.6532	3.71261	3.51822	2.42568
107	Th1	ADCY1	2.80867	2.6165	3.5796	4.79896	4.2134	4.3854	2.55605	2.24271	2.46029	2.02111	1.82769	1.56041
5008	Th1	OSM	4.63206	4.07341	4.39543	5.75715	5.31795	5.36306	4.25426	4.10775	4.30493	2.96973	2.98551	3.33625
6351	Th1	CCL4	3.61706	3.26106	3.9775	7.61713	6.81742	7.20158	2.72046	2.76906	3.19797	1.85116	2.80883	2.24403
57823	Th1	SLAMF7	2.36278	2.25679	2.07356	4.87732	4.30839	3.90291	1.20667	1.20667	1.66518	0.546831	0.965089	0.943973
79632	Th1	FAM184A	4.18361	3.85858	4.20125	5.76524	5.20719	5.28388	3.04741	2.82771	3.21822	1.74969	1.74969	2.75267
1497	Th2	CTNS	4.10424	4.48193	4.34013	3.80071	4.12057	3.96404	5.89801	5.85711	5.6302	1.4928	2.28798	2.4861
9455	Th2	HOMER2	1.14596	1.32799	1.17234	0.905979	0.750226	0.921852	2.88543	2.87042	2.81591	0.938017	0.905979	1.19884
9846	Th2	GAB2	3.89651	3.82155	4.60665	5.08817	4.64667	5.11373	6.79796	7.09465	6.84854	5.50995	6.05347	5.05657
168537	Th2	GIMAP7	6.46695	6.19426	6.72598	6.95805	6.70327	7.24065	4.99487	4.98006	5.44717	8.33132	7.94918	8.01787
18	Th2	ABAT	5.60865	5.88426	5.69603	4.38433	5.10565	4.46281	7.77974	7.95544	7.90533	3.68605	4.30444	4.26024
860	Th2	RUNX2	5.21246	5.16877	5.95489	4.45334	4.5628	4.66102	8.24018	8.34815	8.38515	3.1789	3.91126	4.76635
3321	Th2	IGSF3	2.82893	3.14035	3.39825	1.89133	2.34975	1.91808	5.19016	5.66907	5.94169	1.94451	1.87355	2.10804
4914	Th2	NTRK1	2.72801	2.6676	2.2828	1.55141	1.19317	1.34376	7.05541	7.02555	6.84499	1.02939	0.65765	0.937767
5774	Th2	PTPN3	3.21597	2.93913	3.33891	2.6129	2.38776	2.56985	5.88179	5.28509	5.4912	2.51703	1.36845	1.3706
6863	Th2	TAC1	3.34967	4.51662	4.09043	0.530293	2.27109	1.00686	7.88403	7.8375	7.25918	0.193742	0.383092	0.758029
8792	Th2	TNFRSF11A	2.54987	2.1202	2.31137	1.53904	1.66896	1.20407	5.24595	5.82201	5.60545	0.655813	0.15178	0.521534
90874	Th2	ZNF697	2.61451	2.62718	2.81695	2.25918	2.41731	2.18092	5.84589	6.02585	5.74348	1.10853	1.60607	1.79381
5734	Th2	PTGER4	9.35808	9.22921	9.40267	9.7803	9.72293	9.89408	8.22116	8.21062	8.47996	10.2168	9.85774	10.6244
800	Th1&2	CALD1	4.1983	4.26234	4.9851	1.78151	2.03368	2.63408	6.51783	6.02162	6.22816	0.564519	1.35523	0.785531
1756	Th1&2	DMD	4.96769	4.76405	4.92281	7.57652	7.27387	7.38862	0.501646	0.395495	0.383667	0.464583	0.292165	0.322346
2247	Th1&2	FGF2	3.11022	3.69068	3.77531	5.60897	6.06276	5.61387	1.37927	1.80283	1.90404	0.682703	0.642093	0.669941
2615	Th1&2	LRRC32	4.75635	4.68295	5.16169	2.93279	3.82114	3.77965	6.13489	5.93151	6.21929	3.2553	3.57206	3.09969
3595	Th1&2	IL12RB2	5.2466	5.05705	6.07037	8.65966	8.20703	8.53467	3.551	3.86026	4.65626	1.17376	1.17376	0.869458
8507	Th1&2	ENC1	3.8822	3.59992	4.07507	5.5433	5.42164	5.36106	1.94432	1.96602	2.42901	8.35782	8.2199	8.08399
8553	Th1&2	BHLHE40	7.909	7.73331	7.6387	8.84688	8.8024	8.55445	5.25629	5.49075	5.66456	6.33144	6.16121	6.73431
8844	Th1&2	KSR1	6.51673	6.048	6.6229	8.15395	7.60634	8.23891	4.36234	4.67724	4.95255	2.88852	3.86384	4.4613
10267	Th1&2	RAMP1	4.83963	4.22056	4.16762	2.83863	3.14428	3.0927	6.15099	5.90968	5.89217	3.4322	3.33288	2.99459
10783	Th1&2	NEK6	4.48594	4.34848	4.42997	2.02025	3.04944	3.02974	6.41549	6.20804	6.13781	1.60273	1.12873	1.68883
22822	Th1&2	PHLDA1	6.01456	6.07723	5.64018	4.17645	4.9435	3.9034	7.86886	7.81924	7.43292	1.84783	1.31427	0.966623
57464	Th1&2	FAM40B	6.34323	5.91384	6.61435	7.69458	7.2458	7.54952	3.89692	3.531	3.77292	1.0778	0.930778	1.36198
92610	Th1&2	TIFA	3.86941	3.73234	3.59944	4.94349	4.92322	5.08269	2.31351	2.63094	2.57819	2.5751	2.06426	2.18435
115362	Th1&2	GBP5	5.02417	5.33265	5.54467	6.74231	6.94612	6.95194	2.96142	3.68889	4.68572	2.70846	3.17815	2.6049
144100	Th1&2	PLEKHA7	2.5122	2.33133	2.27122	1.16056	1.12218	1.25801	3.90713	3.09248	3.1965	1.22441	1.00072	0.992274
