# Supplementary material for: Identification of global regulators of T-helper cell lineage specification
Source: Genome Med. 2015 Nov 20;7:122. doi: 10.1186/s13073-015-0237-0 (PMC4654807; doi:10.1186/s13073-015-0237-0)
Supplement: Additional file 8: Table S5. — Novel list of Th1- and Th2-specific genes in human. (XLSX 122 kb) [file 13073_2015_237_MOESM8_ESM.xlsx]

## Sheet: SI_Table4_Exp.txt
entrezID	Subtype	geneSymbol	Th0_p1	Th0_p2	Th0_p3	Th1_p1	Th1_p2	Th1_p3	Th2_p1	Th2_p2	Th2_p3	Thp_p1	Thp_p2	Thp_p3
51513	Th1	ETV7	6.90252	7.01843	7.12776	9.67071	8.97674	9.6192	6.61346	6.7006	7.07523	5.37625	6.72894	6.23598
1562	Th1	CYP2C18	6.50348	6.81338	6.80302	8.8664	8.54512	8.76856	7.02076	7.09609	7.74657	5.83897	5.37625	5.37625
22854	Th1	NTNG1	7.1497	8.53895	8.34335	7.36579	8.92106	8.77519	6.67085	8.21714	8.17535	5.37625	5.37625	6.01744
401563	Th1	C9orf139	7.99652	7.71846	8.06487	9.98227	9.3862	10.3205	7.29866	7.1344	7.43361	7.42318	7.02101	7.12505
128506	Th1	C20orf123	7.27054	7.26031	7.08956	8.0711	8.03352	7.81398	6.83795	6.86591	6.64864	5.37625	5.37625	5.37625
1080	Th1	CFTR	6.60089	6.64516	6.78287	8.2506	7.63624	8.4284	6.24459	5.99675	6.37557	5.83897	5.37625	5.37625
400696	Th1	LGALS17A	6.01646	5.73529	6.35352	8.14827	7.39281	7.9004	5.91711	6.31323	6.51321	5.37625	5.37625	5.37625
1608	Th1	DGKG	6.17255	6.18706	6.39469	9.125	7.63624	8.54847	6.10981	5.89314	6.0615	5.83897	5.84664	6.55576
4283	Th1	CXCL9	6.10116	6.33207	6.39469	7.81926	7.56248	8.04065	6.02433	6.3993	7.15914	5.83897	5.37625	5.37625
57593	Th1	EBF4	7.4503	7.555	7.75841	9.75413	8.98237	9.74867	7.27613	7.38691	7.5738	6.81335	7.53656	7.30556
909	Th1	CD1A	7.55956	7.12002	7.19876	7.80185	7.39281	7.63234	7.38292	6.8839	6.9507	5.37625	5.37625	5.37625
4625	Th1	MYH7	6.82391	6.88336	7.06294	7.59231	7.59678	8.06154	5.91711	5.74759	6.18961	5.37625	5.37625	5.84437
128553	Th1	TSHZ2	7.63513	7.36204	8.07333	9.30952	8.41927	9.41274	6.54994	6.65145	6.8354	6.78142	6.89083	6.82567
347	Th1	APOD	7.71148	7.10807	7.26374	8.6846	7.72209	8.0574	6.47858	6.14924	6.37557	6.01055	6.02033	6.01744
285180	Th1	RUFY4	7.21249	7.08357	7.61358	8.13161	8.07094	8.29747	6.61346	6.6253	7.10019	5.83897	6.14263	6.50496
54845	Th1	ESRP1	6.88372	6.99061	6.71824	7.36579	7.41806	7.22428	6.64284	6.50727	6.54293	5.37625	5.37625	5.37625
933	Th1	CD22	7.80628	6.96164	8.14263	8.75953	7.52678	9.13512	6.83795	6.50727	6.85314	6.3078	6.2396	7.08315
79895	Th1	ATP8B4	7.6495	7.10807	7.54246	8.20459	7.44257	8.01066	6.85863	6.7006	6.71727	6.01055	5.37625	6.64575
90853	Th1	SPOCD1	6.34009	6.18706	6.50234	8.00679	7.34891	7.92441	6.83795	6.21007	6.57119	6.01055	5.37625	6.38713
55092	Th1	TMEM51	6.78076	6.8493	6.82257	7.70309	7.77882	7.46093	6.35078	6.31323	6.51321	6.13145	6.02033	5.37625
149233	Th1	IL23R	7.05189	6.64516	6.99173	8.3913	7.99467	8.39858	6.54994	6.7006	6.71727	6.22736	6.79863	6.60246
7145	Th1	TNS1	7.83002	7.77424	7.92362	8.38134	8.63201	8.6477	7.25294	7.3594	7.69456	6.90074	6.86151	6.85628
80176	Th1	SPSB1	9.26765	9.17894	9.83486	10.6577	10.1967	11.0186	9.82012	9.77378	10.0609	9.34718	8.88609	8.76489
5627	Th1	PROS1	7.22445	6.81338	6.8954	7.72243	7.27329	7.57887	6.8166	6.59795	6.57119	6.13145	6.32086	5.37625
90362	Th1	FAM110B	6.01646	6.44555	6.67111	8.00204	7.58322	8.12566	7.1112	7.56495	7.30345	6.3078	6.69096	6.13933
10636	Th1	RGS14	11.9377	11.879	12.023	12.4987	12.1911	12.4341	11.2905	11.3567	11.4159	10.3068	9.92773	12.3185
20	Th1	ABCA2	12.9515	12.7581	12.6799	13.9859	13.6412	13.7201	12.0065	12.0725	11.9575	12.2542	12.3887	12.1953
10090	Th1	UST	8.22181	8.21196	8.22964	9.082	8.83393	9.02854	8.24885	8.1946	7.97954	7.27433	7.41771	7.76575
57156	Th1	TMEM63C	8.22973	8.17646	8.20762	9.2534	9.05349	8.93062	8.1617	7.93238	8.00134	7.59503	7.54879	7.6118
4286	Th1	MITF	7.54363	7.33555	7.00655	7.9227	7.58322	7.60601	7.24108	6.98281	6.9947	5.83897	6.2396	6.68614
2833	Th1	CXCR3	8.51961	8.60243	9.02674	9.07629	9.0955	9.38609	7.64709	7.56495	8.03526	7.69991	7.72455	7.93012
710	Th1	SERPING1	6.46694	6.47869	6.67111	7.49075	7.49712	7.74212	5.91711	5.99675	6.2428	6.22736	6.02033	6.317
22837	Th1	COBLL1	7.09541	6.83159	6.85999	8.17278	7.60348	7.76483	6.69762	6.72378	6.73855	6.13145	6.76474	6.64575
3569	Th1	IL6	6.98941	7.51977	7.62039	7.59231	7.92161	7.79245	6.69762	7.01286	6.88726	5.83897	7.48578	6.01744
80144	Th1	FRAS1	7.36537	7.10807	7.15218	7.81349	7.48189	7.33297	6.61346	6.50727	6.41334	6.13145	6.69096	5.84437
2242	Th1	FES	8.00145	7.63418	8.0942	9.8767	9.33893	9.86635	8.47838	8.23922	8.84732	8.19253	8.77092	8.16328
100507463	Th1	LOC100507463	12.986	13.2289	13.2839	13.5929	13.7356	13.6808	12.9251	13.2018	13.4218	12.536	12.4853	12.1687
388646	Th1	GBP7	6.86438	7.17707	7.10251	7.64247	8.03352	7.83503	6.58256	6.93514	7.04938	6.43909	6.56026	6.72402
83648	Th1	FAM167A	7.6495	7.48303	7.68574	8.1358	8.05862	8.16382	7.96712	7.44773	7.82726	6.87287	6.94589	6.79355
91653	Th1	BOC	7.08119	6.88336	6.69513	8.28749	7.92161	8.11786	7.65441	7.36867	7.44159	6.78142	6.4534	7.45256
6347	Th1	CCL2	6.84446	6.75546	6.69513	7.4655	7.87799	7.40367	6.24459	5.89314	5.87899	6.59144	6.50934	6.01744
1840	Th1	DTX1	9.08075	9.01732	9.01732	9.58535	9.26584	9.50445	8.2764	8.35324	8.3983	7.94269	8.07195	8.71911
114987	Th1	WDR31	7.71811	7.59548	7.4968	7.81349	7.81657	7.80864	7.73792	7.61465	7.48798	6.37745	6.50934	6.96635
23001	Th1	WDFY3	7.73123	7.49791	7.5716	8.23167	7.97241	7.86575	7.55419	7.4725	7.29398	6.63447	6.94589	6.9913
55075	Th1	UACA	7.76951	7.88156	8.05633	8.03946	8.07094	8.21502	7.80834	7.98496	7.87257	6.78142	6.89083	7.2024
3748	Th1	KCNC3	7.02134	7.0452	7.33333	7.70958	7.312	7.82981	7.09689	7.09609	7.43361	6.22736	6.39119	6.79355
11279	Th1	KLF8	8.69493	8.30554	8.40697	8.90159	8.61962	8.67188	8.6474	8.35324	8.30871	7.51341	7.02101	8.22469
54768	Th1	HYDIN	7.36537	7.53404	7.54246	7.66313	7.71622	7.68278	6.87868	6.9514	7.02257	6.63447	6.4534	6.55576
9746	Th1	CLSTN3	12.3175	12.5419	12.5288	12.4527	12.7825	12.7136	11.941	12.2346	12.2426	11.1256	11.7318	11.6743
401720	Th1	FIGNL2	8.12185	8.18006	8.21868	8.46175	8.34285	8.36796	8.10846	8.27152	8.26271	7.2578	7.31186	7.2024
245	Th1	ALOX12P2	7.38502	7.51255	7.4968	7.36579	7.71031	7.79788	6.89814	7.4308	7.13612	6.43909	6.14263	6.94046
100463487	Th1	MTRNR2L9	12.4325	12.8341	12.1854	12.713	12.8942	12.4979	12.4578	12.8243	12.1897	11.436	11.7532	11.5828
100462981	Th1	MTRNR2L2	14.7489	15.0744	14.6325	15.0407	15.1964	14.8662	14.8631	15.2059	14.7014	13.7987	14.0341	13.9912
9064	Th1	MAP3K6	8.78136	8.63655	8.78914	9.55537	9.23179	9.4252	8.79071	8.55704	8.51665	8.2452	8.18421	8.51662
441212	Th1	RP9P	7.28165	7.40436	7.16409	7.36579	7.54838	7.46093	7.27613	7.27075	7.14772	6.01055	6.39119	6.72402
4919	Th1	ROR1	7.67064	7.81138	7.67941	7.66313	8.16081	7.94785	6.24459	6.14924	6.62393	6.71229	6.50934	7.30556
54854	Th1	FAM83E	7.28165	7.42875	7.18738	7.79006	7.53404	7.73056	7.48626	7.48862	7.56697	6.49453	6.76474	6.55576
100507218	Th1	LOC100507218	9.02067	9.05952	9.09624	9.89013	9.62575	9.74979	9.17141	9.08663	9.22623	8.39448	8.07195	9.56189
126014	Th1	OSCAR	8.05879	7.94246	7.89379	8.68202	8.13427	8.1563	7.67602	7.38691	7.23464	7.18794	7.22667	7.33716
84875	Th1	PARP10	12.8168	12.8112	13.2553	13.0353	13.0615	13.2164	12.425	12.7272	12.7963	11.6061	11.5174	12.9712
3965	Th1	LGALS9	11.409	11.1612	12.1153	11.2633	11.6302	12.0465	9.73392	9.68263	10.553	10.5444	10.5672	10.617
139324	Th1	HDX	7.05189	7.05822	7.06294	7.28476	7.32139	7.4121	6.97085	7.04169	7.12434	6.01055	6.50934	6.317
2857	Th1	GPR34	7.49399	7.34448	7.29432	7.24093	7.7733	7.32368	6.95338	7.04169	6.62393	6.63447	6.02033	6.50496
11167	Th1	FSTL1	7.22445	7.15477	7.10251	7.34628	7.42631	7.36909	6.95338	6.9514	6.85314	6.01055	6.32086	6.64575
155054	Th1	ZNF425	8.43429	8.55964	8.72931	8.58819	8.81066	8.71193	8.53539	8.6822	8.53261	7.50109	7.74429	7.70726
5045	Th1	FURIN	14.4351	14.2904	14.8682	16.2595	16.0172	16.4015	15.1588	15.0185	15.4419	14.9846	15.9968	14.5834
376693	Th1	RPS10P7	8.2836	8.23953	8.21132	8.50742	8.45419	8.44302	8.1039	8.15593	8.0559	7.50109	7.27888	7.51734
84992	Th1	PIGY	12.2894	12.3876	12.3531	12.5043	12.5059	12.5678	12.2327	12.1648	12.2151	11.2946	11.6683	11.5131
945	Th1	CD33	7.53555	7.36204	7.44857	7.89654	7.8323	8.22213	7.69712	7.68114	8.0841	6.90074	6.65048	7.30556
6271	Th1	S100A1	7.67064	7.86695	7.80387	8.01623	7.91208	7.82981	7.66888	7.62152	7.63939	6.95324	6.79863	6.91355
51555	Th1	PEX5L	7.58292	7.555	7.43185	8.38467	8.28772	7.97526	7.66167	7.88201	7.53907	7.13102	7.26186	7.16471
144715	Th1	RAD9B	7.28165	7.35331	7.25328	7.38484	7.54124	7.38656	7.02076	7.21684	7.06242	6.43909	6.2396	6.55576
9545	Th1	RAB3D	8.97488	8.76209	8.94556	9.16671	8.67082	9.18308	8.9217	8.59491	8.74292	7.82039	7.846	8.28841
147949	Th1	ZNF583	8.7184	8.57492	8.5817	8.74245	8.80638	8.77739	8.80814	8.60815	8.58936	7.79394	7.62998	7.84714
201134	Th1	CEP112	7.82415	7.52693	7.84724	8.51338	8.26418	8.4016	8.2568	8.03932	8.06403	7.20601	7.11022	7.82079
100379571	Th1	BACE1-AS	8.18542	8.01258	8.01699	8.25434	8.06685	8.17128	8.12203	8.04373	8.02267	7.06938	7.04436	7.33716
2622	Th1	GAS8	8.40101	8.13222	8.33018	9.1774	8.68977	9.01943	8.13985	7.77834	8.06808	7.65941	8.04366	8.14414
2967	Th1	GTF2H3	11.3282	11.1437	11.2195	11.4584	11.3588	11.4158	11.4016	11.2889	11.368	10.2803	10.5672	10.3515
8578	Th1	SCARF1	8.8105	8.5232	8.62096	8.85071	8.74044	8.71655	8.41842	8.12798	8.00993	7.87119	7.69411	7.72718
55693	Th1	KDM4D	7.71811	7.9649	7.83121	7.93297	7.98137	8.02791	7.77059	7.63512	7.79047	7.18794	6.86151	6.88552
23617	Th1	TSSK2	8.26466	8.29589	8.30335	8.2124	8.38018	8.32039	8.31459	8.27152	8.29576	7.27433	7.41771	7.22057
84445	Th1	LZTS2	10.0701	10.2663	10.2566	9.73583	9.75313	9.88395	10.1987	10.2183	10.2392	10.7129	10.755	10.9065
23401	Th1	FRAT2	9.79352	9.90725	9.84686	9.46906	9.49235	9.58975	9.86035	9.77952	9.81958	10.5569	10.3979	10.599
64766	Th1	S100PBP	11.3203	11.215	11.2238	10.8277	10.8007	10.7856	11.095	11.1375	10.9781	11.7244	11.706	11.9903
54	Th1	ACP5	9.43784	9.46403	9.66036	9.0119	8.94246	9.22317	9.13506	9.22332	9.53309	9.9638	10.2441	9.98011
6605	Th1	SMARCE1	13.2134	13.1649	13.2498	13.1022	13.0582	13.1249	13.3014	13.1003	13.2392	14.1909	14.2654	13.8558
100130705	Th1	LOC100130705	7.47678	7.74677	7.6405	7.38484	7.68018	7.48432	7.37286	7.58659	7.67046	8.6162	8.76336	8.20055
80148	Th1	PQLC1	11.0031	11.1897	11.0801	11.0111	10.908	11.0033	11.487	11.4794	11.6043	12.0885	12.1908	11.6749
646471	Th1	LOC646471	9.48311	9.40251	9.43612	9.41271	9.37914	9.27291	9.43498	9.34511	9.36372	10.3901	10.3875	10.3251
84838	Th1	ZNF496	10.856	10.8569	10.8574	10.63	10.6053	10.6638	10.9538	10.8722	11.0603	12.1658	11.6893	11.0887
285973	Th1	ATG9B	9.15885	9.0191	9.09267	8.53691	8.58936	8.75967	9.24324	9.17124	9.05859	9.60578	9.17614	10.1512
339287	Th1	MSL1	12.9862	13.0268	12.939	12.8791	13.0037	12.8936	12.9579	13.086	13.0484	14.0146	14.0352	13.7743
401944	Th1	LDLRAD2	7.51917	7.7127	7.6471	6.95658	7.01636	6.9447	7.4124	7.57943	7.67654	7.54933	7.8283	8.58798
79699	Th1	ZYG11B	11.0889	10.8915	10.9355	10.9131	10.8747	11.0144	11.0144	11.0981	11.1534	12.0098	11.9419	11.9024
92340	Th1	C17orf72	10.775	10.9571	10.8591	10.2575	10.5966	10.4793	10.588	10.6753	10.7707	11.5792	11.36	11.4466
29777	Th1	ABT1	11.3335	11.6523	11.5921	11.2329	11.3818	11.4116	11.3487	11.4897	11.5101	12.3478	12.5136	12.2216
51076	Th1	CUTC	10.1603	10.0978	10.2058	10.1676	10.0558	10.1532	10.163	10.0763	10.2441	11.1093	11.1779	11.1497
120224	Th1	TMEM45B	7.03678	6.8493	6.69513	6.78757	6.57736	6.63197	6.67085	6.80879	6.8354	7.74812	7.73447	7.57756
54434	Th1	SSH1	11.6701	11.5716	11.513	11.417	11.4056	11.4137	11.7802	11.7408	11.8387	12.4609	12.5685	12.2716
84246	Th1	MED10	11.2688	11.3478	11.4577	11.333	11.2629	11.3206	11.5043	11.518	11.4297	12.3021	12.5383	12.1415
55702	Th1	CCDC94	10.4626	10.7238	10.783	10.5348	10.5723	10.6882	10.688	10.6242	10.7454	11.5933	11.6713	11.5985
23348	Th1	DOCK9	11.2319	11.3939	11.4829	11.3182	11.2965	11.3038	12.4317	12.3325	12.4794	12.207	12.0311	12.7483
677806	Th1	SNORA20	6.73448	6.50998	6.76205	6.45428	6.549	6.60608	6.51538	6.74613	6.67238	7.75746	7.43177	7.49202
64333	Th1	ARHGAP9	13.1312	12.8926	12.9671	12.4894	12.3721	12.2428	12.6891	12.1179	12.4052	13.4001	12.884	13.8932
283450	Th1	C12orf51	12.5869	12.4359	12.3313	12.5006	12.4194	12.3236	12.4754	12.5822	12.5103	13.628	13.4203	13.2749
6235	Th1	RPS29	15.5954	15.9557	15.9146	15.4756	15.5913	15.5014	15.5779	15.6505	15.7106	16.4393	16.7797	16.4333
32	Th1	ACACB	9.46667	9.46403	9.15903	9.06673	8.97862	8.74396	9.27522	9.34966	9.02679	9.92624	10.2242	9.7234
5625	Th1	PRODH	6.88372	6.64516	7.00655	6.37375	6.29606	6.60608	6.54994	6.21007	6.64864	7.50109	7.52414	7.33716
11259	Th1	FILIP1L	6.82391	6.47869	6.78287	6.37375	6.48772	6.579	7.32056	7.01286	7.34919	7.65941	7.62998	7.23832
79718	Th1	TBL1XR1	13.317	13.2339	13.2665	13.2104	13.1678	13.1989	13.2734	13.2363	13.31	14.5628	14.4056	13.6962
6643	Th1	SNX2	11.1732	11.1957	11.2472	11.0025	11.0429	11.0724	11.6318	11.3679	11.4462	12.0329	12.1735	12.0036
83933	Th1	HDAC10	11.3154	11.3654	11.4185	11.1906	11.0074	11.2313	11.2248	11.2535	11.3156	12.0385	12.0393	12.449
100130899	Th1	LOC100130899	8.52871	8.59995	8.50189	8.09747	8.26078	8.10208	8.62467	8.58152	8.59939	9.31821	9.49504	8.74601
5787	Th1	PTPRB	6.88372	6.69167	6.59275	6.49054	6.65507	6.63197	7.15255	7.3594	7.14772	7.50109	7.846	7.52972
653075	Th1	LOC653075	8.22973	8.16192	8.12674	8.04404	8.06685	7.92441	8.0901	8.13202	8.0518	9.06873	8.85472	9.21444
9092	Th1	SART1	12.8599	13.1537	13.1745	12.8739	12.9643	12.9676	12.9782	13.0106	13.0639	14.062	14.2831	13.5657
3911	Th1	LAMA5	6.9208	6.86655	6.74053	6.98902	6.74527	6.65679	7.57835	7.58659	7.49547	7.8794	8.03647	7.58912
692091	Th1	SNORD23	7.17544	7.17707	7.23193	7.24093	6.84243	7.11018	7.25294	7.20559	7.24485	8.19851	8.15886	7.95369
283987	Th1	C17orf28	7.37525	7.19874	7.37054	7.31611	7.21141	7.08512	7.25294	7.3212	7.23464	8.17437	8.44469	8.11145
6170	Th1	RPL39	15.5903	15.9151	15.8918	15.5347	15.7244	15.6364	15.7329	15.7464	15.8594	16.5957	16.8583	16.5656
100506211	Th1	MIR210HG	7.21249	7.27012	7.18738	7.27403	7.0302	7.2348	7.50375	7.48862	7.594	8.65276	8.15243	7.86432
84678	Th1	KDM2B	12.0998	12.0958	12.1111	11.9664	11.9605	11.9947	12.3465	12.3484	12.3988	13.0458	13.1551	12.8517
5294	Th1	PIK3CG	12.0006	11.9353	11.6661	10.645	11.57	10.4531	12.1955	12.0297	11.9839	12.266	11.8405	11.6927
10681	Th1	GNB5	10.7462	10.6743	10.7111	10.4713	10.4311	10.4619	10.5903	10.4701	10.4908	11.7334	11.5101	11.2585
2669	Th1	GEM	8.12185	8.27961	8.25831	7.93297	8.22965	8.34917	8.00309	8.31314	8.37429	9.38959	9.04798	9.21444
6640	Th1	SNTA1	8.53173	8.39176	8.47889	8.2692	8.29104	8.09009	8.72377	8.83364	8.75838	9.60376	9.2254	8.96882
6169	Th1	RPL38	14.5153	14.9074	14.8183	14.5413	14.6715	14.5424	14.6939	14.773	14.7589	15.5535	15.8412	15.5221
114928	Th1	GPRASP2	6.38575	6.44555	6.43295	6.37375	6.29606	6.13556	6.35078	6.74613	6.18961	7.36687	7.38884	7.22057
2302	Th1	FOXJ1	7.24784	7.24032	7.15218	7.14503	7.04378	7.07226	7.3313	7.14674	7.40918	8.70754	8.01457	7.71727
664	Th1	BNIP3	9.57685	9.63854	9.69659	9.41573	9.40024	9.5317	10.179	10.198	10.1234	10.628	10.4374	10.4718
112936	Th1	VPS26B	12.102	12.1772	12.1033	11.983	11.9637	12.0189	12.231	12.2555	12.2523	13.0118	13.1166	13.0373
901	Th1	CCNG2	11.4819	11.6087	11.599	11.2091	11.3805	11.3302	12.5993	12.8068	12.7585	13.0968	12.2834	11.7444
23608	Th1	MKRN1	12.6566	12.8859	12.8037	12.4306	12.6754	12.4551	12.7315	12.9333	12.933	13.6761	13.6545	13.4357
80312	Th1	TET1	8.46663	8.3151	8.38195	8.08876	7.97241	8.09009	8.39422	8.3792	8.35286	9.1116	8.59733	9.65276
254295	Th1	PHYHD1	7.09541	7.03194	7.11524	6.86803	6.98784	7.01839	7.1112	7.02742	7.11236	7.87119	7.96152	8.28277
27294	Th1	DHDH	7.17544	7.05822	7.04925	6.74323	6.82414	6.98984	6.85863	6.90142	7.14772	7.935	8.17793	7.6869
4363	Th1	ABCC1	13.5505	13.5721	13.4686	13.155	13.26	13.1724	13.3471	13.4547	13.4888	14.2528	14.7687	13.8141
1124	Th1	CHN2	7.84168	8.15088	7.74077	6.92253	7.23259	6.87947	8.35149	8.546	8.08807	7.91156	8.22113	8.16959
54101	Th1	RIPK4	7.22445	7.30816	7.52751	7.27403	7.12029	7.32368	7.35234	7.27075	7.75218	8.42888	8.06495	8.53939
610	Th1	HCN2	7.45922	7.53404	7.22103	7.31611	7.3025	7.2348	7.54599	7.66171	7.44159	8.14967	8.54862	8.47449
22858	Th1	ICK	11.8382	11.8415	11.7095	11.0497	11.2697	11.1976	11.4179	11.617	11.3917	12.31	12.3984	12.128
93233	Th1	CCDC114	7.43216	7.3174	7.41479	7.10569	7.08303	7.2348	7.08229	7.3014	7.55313	7.95032	8.05081	8.74221
9034	Th1	CCRL2	8.31687	8.16192	8.05203	7.90183	7.93104	7.77598	8.49129	8.30288	8.2925	9.0889	9.03572	8.81986
6915	Th1	TBXA2R	8.63283	8.39472	8.3914	7.83635	7.863	8.0063	8.04268	8.09092	8.0518	8.90219	8.74427	9.39585
10758	Th1	TRAF3IP2	10.5952	10.5661	10.5745	10.191	10.1519	10.236	10.699	10.585	10.6228	11.4753	11.4427	11.0192
93611	Th1	FBXO44	10.6363	10.7177	10.7007	10.4274	10.4289	10.3805	10.5389	10.5928	10.6824	11.3545	11.7289	11.5138
57639	Th1	CCDC146	8.12621	8.15825	8.15828	8.03023	7.82709	8.16006	8.17031	8.07826	8.16069	8.79972	8.80437	9.77625
7381	Th1	UQCRB	12.3768	12.5585	12.649	12.2419	12.4078	12.3608	12.5561	12.5446	12.6315	13.3615	13.5643	13.4503
9349	Th1	RPL23	15.3317	15.7497	15.6419	15.2148	15.4229	15.2945	15.5886	15.6679	15.6603	16.327	16.5971	16.3957
5593	Th1	PRKG2	7.43216	7.44462	7.51993	7.3058	7.25321	7.27554	7.71775	7.60073	7.4651	8.00216	8.55763	8.66752
55187	Th1	VPS13D	12.7307	12.5532	12.4934	12.3198	12.3869	12.3127	12.5575	12.6346	12.5995	13.529	13.4679	13.4168
10225	Th1	CD96	12.5519	12.7279	12.5783	11.2761	11.7125	11.6195	12.3854	12.4191	12.3697	12.1366	12.2087	13.6587
56155	Th1	TEX14	7.56741	7.64047	7.4968	7.28476	7.32139	7.4688	9.36554	9.46887	9.02679	8.60792	8.84765	8.04985
5966	Th1	REL	10.9165	10.985	10.6121	10.2459	10.6133	10.1356	11.7111	11.9301	11.6508	11.8273	11.4531	11.1472
408	Th1	ARRB1	11.335	11.1897	11.0494	10.1854	10.1615	10.2024	10.5155	10.2557	10.4129	11.0543	10.7116	12.2177
397	Th1	ARHGDIB	14.9068	14.9199	14.8219	14.1588	14.3207	14.1619	14.8635	14.6525	14.7508	15.1195	15.182	15.7848
652968	Th1	GATSL3	8.35973	8.37384	8.24407	8.09312	8.1976	8.01066	8.49129	8.54043	8.42471	8.99724	9.29114	9.46082
4650	Th1	MYO9B	13.7755	13.762	13.7355	13.5467	13.5311	13.5895	13.6799	13.751	13.8265	14.6569	14.927	14.5379
7461	Th1	CLIP2	8.83664	8.62448	8.72459	8.42707	8.38932	8.42545	8.69433	8.67225	8.80362	9.58752	9.17057	9.93864
3903	Th1	LAIR1	10.1387	10.3251	10.1306	9.33201	9.3763	9.18471	10.49	10.3115	10.2384	10.208	9.83457	11.3107
57228	Th1	SMAGP	7.53555	7.54807	7.41479	7.00469	7.39281	7.24519	7.54599	7.61465	7.48798	8.29543	8.40444	8.41078
54463	Th1	FAM134B	11.7997	11.8754	11.8274	11.3829	11.6557	11.5541	11.7594	11.8834	11.8621	12.3696	12.5358	13.1593
8567	Th1	MADD	12.7236	12.8673	12.8457	12.4936	12.6805	12.5982	12.757	12.8216	12.8733	13.879	13.8747	13.4933
256949	Th1	KANK3	8.48246	8.33399	8.41006	8.05314	7.97241	8.06978	8.5927	8.31654	8.31192	9.13394	9.29114	9.17913
57523	Th1	NYNRIN	6.93861	6.47869	6.80302	6.32847	6.29606	6.06674	6.58256	6.26425	6.64864	7.46304	7.34354	7.39688
79843	Th1	FAM124B	7.06669	6.81338	7.11524	6.67021	6.51918	6.65679	7.16585	6.91849	7.21382	7.99491	7.5961	7.78446
24142	Th1	NAT6	9.49349	9.30959	9.34593	9.19678	8.9673	9.0697	9.42389	9.48694	9.44877	10.4236	9.97489	10.3994
22807	Th1	IKZF2	12.1394	12.1135	12.1881	10.7174	11.2565	11.1172	12.3386	12.5348	12.703	11.7984	11.5503	13.3247
7764	Th1	ZNF217	12.6749	12.5684	12.5741	12.2927	12.3734	12.3319	13.0247	13.0439	13.0369	13.825	13.5571	13.2089
84254	Th1	CAMKK1	9.59632	9.64555	9.59172	9.32081	9.47251	9.29264	9.73522	9.66672	9.60945	10.3801	10.9607	10.3568
55224	Th1	ETNK2	7.61313	7.53404	7.52751	7.34628	7.33984	7.33297	7.57835	7.54275	7.56008	8.67261	8.87918	8.09132
3757	Th1	KCNH2	7.29261	7.43672	7.23193	7.11903	7.1323	6.91287	7.36266	7.67471	7.20319	8.09845	8.03647	8.65939
197358	Th1	NLRC3	12.0956	11.9476	11.9352	11.4278	11.4226	11.4904	11.8199	11.7797	11.8091	12.4016	12.1802	13.4039
91614	Th1	DEPDC7	6.93861	7.03194	6.84155	6.5246	6.70182	6.579	7.40269	7.40475	7.10019	8.23948	7.56086	7.72718
1628	Th1	DBP	9.32492	9.48615	9.4724	8.94849	8.90925	9.0697	9.15812	9.21671	9.32511	10.4113	9.99634	10.2501
79690	Th1	GAL3ST4	10.8067	10.9145	11.1055	10.3129	10.6312	10.5897	10.7033	10.8206	10.8857	11.7789	11.5034	12.0398
23416	Th1	KCNH3	7.93539	7.88156	7.78708	7.48241	7.44257	7.49197	8.79571	8.67475	8.58178	8.79616	8.72488	8.72685
3339	Th1	HSPG2	9.11175	9.46796	9.17092	8.07997	8.28439	8.32039	8.91261	9.03101	8.99972	8.9663	9.06013	10.4973
9696	Th1	CROCC	11.0872	11.3466	11.4502	10.7967	10.922	11.0452	11.1852	11.2692	11.3971	12.0822	12.0981	12.443
9023	Th1	CH25H	6.5378	6.91576	6.92904	6.37375	6.70182	6.34167	7.37286	7.90247	7.3312	7.46304	7.90548	7.91408
8497	Th1	PPFIA4	7.66365	7.4207	7.35215	7.09209	6.65507	6.96008	7.34189	7.15888	7.31281	8.23948	8.16525	8.23656
23239	Th1	PHLPP1	9.62507	9.71955	9.72966	9.1774	9.44021	9.32838	9.55338	9.82474	9.95295	10.9816	10.7592	10.1964
1292	Th1	COL6A2	10.3832	10.6509	10.7805	9.47632	9.70913	10.1285	10.8785	11.0347	11.3073	10.7719	10.8917	11.6761
374403	Th1	TBC1D10C	13.1074	13.2311	13.229	12.5577	12.651	12.6768	13.2156	13.1314	13.2012	13.8837	13.6674	14.3665
114783	Th1	LMTK3	7.84168	7.51977	7.69202	7.19448	7.08303	7.36909	7.77699	7.60073	7.74094	8.63258	8.45453	8.84473
440270	Th1	GOLGA8B	13.0667	12.4253	12.509	12.4841	11.9849	11.9438	13.3956	13.0256	12.9397	14.1448	13.5807	13.2381
55534	Th1	MAML3	9.41157	9.43091	9.11044	8.11894	8.24013	8.04486	9.0777	8.85541	8.78443	9.40806	9.18724	10.4767
1397	Th1	CRIP2	7.03678	7.15477	6.76205	6.71984	6.9581	6.89638	7.1112	7.24963	6.9507	8.64875	8.98234	10.2291
1183	Th2	CLCN4	6.5702	6.50998	6.46872	7.61415	6.87757	6.13556	11.0498	11.2507	10.866	6.13145	6.2396	6.317
89858	Th2	SIGLEC12	6.73448	6.28815	6.53408	6.98902	6.60441	6.24906	10.8929	9.5545	9.25843	6.3078	5.84664	5.37625
4978	Th2	OPCML	5.76084	5.73529	5.74546	6.69552	6.19432	5.98519	9.0594	9.28943	9.17092	5.37625	5.37625	5.37625
136227	Th2	EMID2	5.91027	6.86655	6.74053	6.8867	6.13437	5.37625	8.99445	9.38997	9.27651	6.13145	5.84664	6.44917
386653	Th2	IL31	5.37625	5.37625	5.74546	6.49054	6.06563	5.98519	8.41499	8.45366	8.34666	5.83897	5.37625	5.37625
7075	Th2	TIE1	7.17544	6.81338	7.02107	7.06412	6.80531	6.86213	8.65581	8.41393	8.72503	6.01055	6.14263	5.37625
2571	Th2	GAD1	7.29261	7.35331	7.14007	7.34628	6.98784	6.84431	9.46777	9.21339	8.90923	6.71229	6.56026	6.38713
9388	Th2	LIPG	7.09541	6.86655	7.0353	7.09209	6.80531	6.92897	7.93521	7.87161	8.11926	5.83897	5.37625	5.37625
51760	Th2	SYT17	5.91027	6.12752	6.35352	6.09176	6.06563	5.37625	8.12651	7.9709	7.97954	5.83897	5.37625	5.84437
64843	Th2	ISL2	6.68449	6.50998	6.69513	7.03502	6.65507	6.63197	8.0901	8.06974	7.82209	6.22736	5.37625	5.37625
8787	Th2	RGS9	6.73448	6.66886	6.64611	7.00469	6.84243	6.826	8.47187	8.55429	8.45052	6.49453	5.84664	6.317
7079	Th2	TIMP4	6.42784	6.66886	6.67111	6.74323	6.72392	6.68063	7.80834	7.58659	7.53907	5.37625	5.37625	5.37625
143872	Th2	ARHGAP42	7.71811	7.39607	7.29432	7.69655	7.29288	7.20279	9.35058	9.11896	8.95713	6.97805	6.69096	7.0154
5139	Th2	PDE3A	6.5378	6.88336	6.69513	5.37625	6.29606	5.88311	7.89098	7.8974	7.54613	5.37625	5.37625	6.01744
953	Th2	ENTPD1	10.8489	10.594	10.7363	10.7744	10.618	10.6553	11.9445	11.8807	11.8371	9.46658	9.20917	10.5283
3645	Th2	INSRR	6.34009	6.28815	6.56415	6.4155	6.38104	5.98519	7.83269	7.99883	7.91583	6.13145	5.84664	5.37625
100128993	Th2	LOC100128993	6.65789	6.89976	6.78287	7.29535	6.78592	6.65679	7.69712	7.4308	7.39248	5.37625	5.37625	5.37625
10512	Th2	SEMA3C	6.5702	6.62049	6.84155	6.90485	6.72392	6.68063	7.71093	7.77256	7.44159	5.37625	5.37625	5.84437
1946	Th2	EFNA5	6.60089	6.66886	6.50234	6.49054	6.38104	5.88311	8.12651	8.44764	8.20409	6.43909	6.2396	5.84437
57520	Th2	HECW2	7.39466	7.00466	7.16409	7.14503	7.04378	7.07226	8.0901	8.41082	8.14206	6.01055	6.2396	6.13933
1392	Th2	CRH	5.37625	5.37625	5.74546	5.90285	5.88224	5.88311	7.24108	7.40475	7.72956	5.37625	5.37625	5.37625
118738	Th2	ZNF488	7.1497	7.05822	7.02107	6.97299	6.72392	6.70357	8.11301	7.90247	8.22515	5.83897	5.37625	6.79355
51166	Th2	AADAT	7.41363	7.15477	7.06294	7.34628	7.04378	7.09776	7.38292	7.4308	7.49547	5.37625	5.37625	5.37625
8512	Th2	MBL1P	6.93861	6.73491	6.78287	7.13215	6.9581	6.84431	7.69014	7.57943	7.4651	5.83897	5.37625	5.37625
257194	Th2	NEGR1	7.38502	7.15477	7.24268	6.84883	6.19432	6.60608	8.70512	8.01251	8.34666	6.01055	6.14263	6.82567
286223	Th2	C9orf47	7.20034	7.10807	7.0353	7.04972	7.48189	6.9447	7.72452	7.87683	7.92984	6.22736	5.37625	5.84437
140738	Th2	TMEM37	6.38575	6.77536	6.43295	6.67021	6.80531	6.34167	8.81061	8.94308	8.4702	6.49453	5.84664	7.8028
375057	Th2	C1orf95	6.93861	7.46019	6.92904	6.16246	6.67889	6.52077	7.93521	7.98496	7.76878	5.37625	6.02033	6.317
8854	Th2	ALDH1A2	5.91027	6.18706	6.43295	6.22407	6.13437	6.29743	7.6172	8.06974	7.52478	5.37625	6.2396	6.01744
574029	Th2	DUSP5P	7.23623	6.97628	6.97658	7.25212	6.82414	6.97512	7.57038	7.45607	7.40087	6.13145	5.37625	5.37625
388662	Th2	SLC6A17	7.18799	7.28937	7.07637	6.78757	6.80531	6.89638	7.53771	7.52763	7.2844	5.37625	6.14263	5.37625
9630	Th2	GNA14	7.41363	7.00466	7.02107	6.74323	6.34026	6.45593	8.61314	7.95183	8.05997	6.63447	6.14263	6.44917
140469	Th2	MYO3B	6.68449	6.53965	6.71824	6.76579	6.549	6.579	8.65301	8.37598	8.25597	6.67462	6.50934	6.82567
320	Th2	APBA1	7.68445	7.67127	7.62039	7.42165	7.46638	7.16938	8.8519	8.85757	8.74736	7.09051	7.02101	7.08315
22874	Th2	PLEKHA6	7.58292	7.61504	7.61358	7.53911	7.33067	7.68278	9.23423	9.12074	9.11504	7.53752	7.45921	7.39688
9420	Th2	CYP7B1	6.42784	6.37261	6.46872	6.32847	6.549	6.42044	7.69014	8.20968	7.60063	6.3078	6.02033	6.13933
643965	Th2	TMEM88B	7.20034	7.00466	7.0353	6.67021	6.63027	6.97512	7.50375	7.3014	7.42554	5.83897	5.37625	6.01744
80380	Th2	PDCD1LG2	7.17544	7.0452	7.44025	7.20636	7.27329	7.34215	7.73125	7.71881	7.98394	6.3078	6.32086	5.84437
2047	Th2	EPHB1	6.9208	6.53965	6.78287	7.13215	6.72392	6.97512	7.21681	7.3212	7.61374	5.37625	5.37625	6.50496
1363	Th2	CPE	6.01646	5.73529	6.26009	6.45428	5.98419	6.13556	7.53771	7.80113	7.84766	6.43909	5.37625	6.55576
25791	Th2	NGEF	6.34009	6.05927	6.35352	5.75509	5.37625	6.06674	7.5209	7.41352	7.51025	6.22736	5.37625	6.13933
55753	Th2	OGDHL	7.00556	7.07101	6.64611	6.6438	6.51918	6.55062	8.288	7.8923	7.98394	6.49453	6.69096	6.317
144404	Th2	TMEM120B	13.2841	13.4755	13.5881	13.3499	13.4456	13.5376	14.1305	14.4107	14.3391	12.7305	12.5633	12.933
649	Th2	BMP1	9.24514	9.29352	9.18438	9.27843	9.11434	9.17493	10.0382	10.2548	10.0251	8.48092	8.51189	8.70346
2781	Th2	GNAZ	7.31408	7.23014	6.8954	7.10569	6.80531	6.78775	7.66888	7.3594	7.29398	6.01055	5.37625	6.38713
2583	Th2	B4GALNT1	6.82391	6.79465	6.8954	6.92253	7.09566	6.98984	7.3313	7.51997	7.29398	6.22736	5.37625	6.01744
55504	Th2	TNFRSF19	6.2901	6.59476	6.67111	6.32847	6.80531	6.42044	7.50375	7.99423	7.74094	6.13145	6.14263	6.50496
51087	Th2	YBX2	7.1497	7.2798	7.18738	6.93977	7.07018	6.86213	7.43148	7.44773	7.20319	6.01055	6.2396	5.37625
349667	Th2	RTN4RL2	6.98941	7.0452	6.97658	7.35609	7.12029	7.29515	7.36266	7.51224	7.32206	5.37625	6.14263	6.23598
480	Th2	ATP1A4	6.2901	6.28815	6.39469	6.37375	6.48772	6.13556	7.80834	8.09092	7.3312	6.22736	6.32086	6.317
9024	Th2	BRSK2	7.37525	7.3174	7.20998	7.14503	7.16722	7.14626	8.19993	8.11578	8.00993	6.37745	6.76474	6.82567
85415	Th2	RHPN2	7.17544	7.15477	7.23193	7.20636	7.04378	7.25544	7.89098	7.72494	7.80642	6.54501	6.32086	6.23598
642273	Th2	FAM110C	5.37625	5.73529	5.74546	6.32847	5.98419	5.37625	7.55419	7.70017	7.61374	6.3078	6.2396	6.01744
83643	Th2	CCDC3	6.5702	6.75546	6.85999	6.92253	6.82414	7.00426	7.44087	7.54275	7.53196	6.22736	5.84664	6.13933
6300	Th2	MAPK12	7.78193	7.87185	7.85778	8.1606	7.85288	7.83503	8.41842	8.54043	8.39533	6.92749	7.43177	6.72402
400793	Th2	C1orf226	7.10936	7.166	7.23193	7.17016	7.27329	7.30477	7.4124	7.42221	7.36678	5.37625	6.32086	6.23598
54810	Th2	GIPC2	6.98941	6.64516	6.53408	6.4155	6.70182	6.3825	7.63971	7.66171	7.4728	6.13145	6.14263	6.23598
8671	Th2	SLC4A4	7.12305	7.05822	7.00655	7.24093	7.40973	7.11018	7.72452	7.57222	7.4174	6.01055	6.14263	6.317
154796	Th2	AMOT	8.17301	8.16192	8.04338	7.26315	7.22207	7.26555	9.1037	9.28785	8.85751	7.38132	7.4726	8.15694
4145	Th2	MATK	11.284	11.2904	11.3748	10.6039	10.6404	10.7367	11.7103	11.7172	11.7833	9.93448	10.1615	10.9253
5980	Th2	REV3L	11.7561	11.5479	11.5481	11.6105	11.4764	11.5787	12.1761	12.1408	12.1266	10.6731	10.5017	11.1005
2747	Th2	GLUD2	7.29261	7.20935	7.22103	7.04972	7.1323	7.18068	8.71314	8.65717	8.50318	7.29052	7.29554	7.12505
5825	Th2	ABCD3	11.7975	11.5801	11.7191	11.743	11.5542	11.6257	13.476	12.9343	13.4012	12.1658	12.1212	11.3914
402665	Th2	IGLON5	6.42784	6.33207	6.53408	6.45428	6.29606	6.19557	7.50375	7.57943	7.4174	6.49453	6.2396	5.84437
51162	Th2	EGFL7	7.36537	7.26031	7.47303	7.25212	7.3025	7.07226	7.85055	7.65513	7.58732	6.22736	6.56026	6.38713
9462	Th2	RASAL2	7.27054	6.9314	7.04925	6.86803	6.63027	6.68063	7.47737	7.86637	7.51755	6.13145	6.32086	6.50496
693220	Th2	MIR635	7.20034	7.29882	7.14007	7.57743	7.40973	7.14626	7.55419	7.60772	7.37544	5.83897	6.2396	6.55576
11326	Th2	VSIG4	6.10116	6.24013	6.20609	6.27892	5.73916	5.37625	7.47737	7.3212	7.97954	6.13145	6.2396	6.50496
286262	Th2	TPRN	9.58105	9.70165	9.59808	9.51353	9.51454	9.379	9.98993	10.0288	9.99604	8.48553	8.66482	9.00671
25825	Th2	BACE2	6.97289	6.71367	6.64611	6.49054	6.70182	6.45593	7.63227	7.61465	7.51025	6.22736	6.14263	6.55576
170685	Th2	NUDT10	7.75693	7.7127	7.62714	7.53911	7.65534	7.77598	7.99294	8.05681	8.31512	7.02518	6.91891	6.60246
165904	Th2	XIRP1	6.75804	6.8493	7.12776	6.49054	6.74527	6.70357	7.46839	7.38691	7.55313	6.13145	6.32086	6.13933
283871	Th2	PGP	11.304	11.4147	11.366	11.3635	11.3018	11.3459	11.5864	11.6878	11.7118	10.2219	10.2313	10.7425
112939	Th2	NACC1	12.4312	12.5967	12.5642	12.7307	12.699	12.7525	13.0108	13.0445	13.0493	11.7602	12.0037	11.5522
7161	Th2	TP73	8.19361	8.16557	8.11465	8.11894	8.29435	8.20064	8.51983	8.77524	8.72277	7.30638	7.31186	7.62292
9208	Th2	LRRFIP1	14.2589	14.4265	14.4525	14.2911	14.5097	14.461	15.5041	15.5623	15.4671	13.8898	14.571	14.3396
2978	Th2	GUCA1A	5.91027	5.97841	5.99358	6.00792	5.88224	5.37625	7.60187	7.4806	7.53907	6.59144	6.4534	5.84437
65055	Th2	REEP1	7.12305	7.30816	7.15218	7.10569	6.98784	7.13443	8.09472	8.44158	8.0841	6.92749	6.69096	7.28928
55244	Th2	SLC47A1	7.09541	7.01843	7.07637	6.4155	6.34026	6.3825	7.45014	7.62835	7.4651	6.13145	6.39119	6.317
7122	Th2	CLDN5	6.42784	6.24013	6.35352	6.71984	5.98419	6.24906	8.41499	8.42323	8.49229	7.09051	7.26186	7.28928
9738	Th2	CCP110	11.8067	11.7876	11.8144	11.8618	11.9309	11.9947	12.2038	12.1943	12.1043	10.8654	10.9223	11.0412
440829	Th2	SHISA8	6.97289	7.18798	7.25328	7.45691	7.08303	7.54372	7.20438	7.43931	7.65816	6.22736	6.39119	6.01744
10536	Th2	LEPREL2	7.31408	7.32653	7.44857	6.93977	7.0571	6.98984	7.85055	7.8611	7.8577	6.59144	6.76474	6.55576
3131	Th2	HLF	6.86438	7.0452	7.31406	7.06412	7.09566	7.42044	7.26462	7.4308	7.81167	6.13145	6.60708	6.13933
51148	Th2	CERCAM	7.1497	7.14337	6.96109	6.49054	6.74527	6.7257	7.70405	7.65513	7.50289	6.22736	6.56026	6.44917
84000	Th2	TMPRSS13	7.55956	7.46787	7.84193	7.80769	7.87799	8.02362	8.81061	8.7935	8.77364	7.40946	7.35892	7.98428
148252	Th2	DIRAS1	7.21249	7.29882	7.44857	7.70309	7.42631	7.38656	7.79592	7.77834	7.75774	6.54501	6.56026	6.60246
6483	Th2	ST3GAL2	11.0349	10.9151	10.905	10.8045	10.7591	10.8	11.3115	11.3522	11.2938	9.97185	9.56736	10.801
83871	Th2	RAB34	9.24863	8.98478	9.15903	9.15054	8.89932	8.94423	9.59517	9.26399	9.33234	8.39448	8.41464	7.8028
57596	Th2	BEGAIN	8.94707	8.71565	8.49045	8.67166	8.50467	8.35547	9.34557	8.95914	8.84732	8.23948	7.73447	7.70726
440028	Th2	LOC440028	7.5274	7.39607	7.66663	7.3263	7.36676	7.42044	8.11301	7.9709	7.80642	7.02518	6.76474	6.64575
25885	Th2	POLR1A	12.5371	12.344	12.3072	12.5444	12.3631	12.3756	12.7778	12.5705	12.6707	11.5767	11.7359	11.2577
10725	Th2	NFAT5	13.2146	12.8799	12.9244	13.542	13.4154	13.309	14.1095	13.8885	14.1613	13.0308	12.8025	12.9031
55349	Th2	CHDH	7.12305	7.12002	7.10251	7.1577	7.01636	7.21361	7.94596	7.51997	7.53907	6.59144	6.56026	6.44917
79729	Th2	SH3D21	7.8758	7.96046	8.07333	7.72879	7.67403	8.03642	8.66694	8.52641	8.68844	7.24092	7.66261	7.58912
202333	Th2	CMYA5	8.17716	8.27303	8.38511	8.71763	8.69447	8.83962	8.95967	9.15403	9.53939	8.28996	7.90548	8.0708
388011	Th2	C14orf64	9.08075	9.12547	9.10867	8.87529	8.90727	8.91687	9.40147	9.51025	9.43268	7.82905	7.81933	9.32296
56950	Th2	SMYD2	10.7134	10.611	10.5404	10.3198	10.1562	10.3142	11.0646	11.0412	11.0577	9.65932	9.51067	10.6338
100130311	Th2	C17orf107	9.1736	9.29499	9.1332	9.125	9.21762	9.10279	9.35558	9.30823	9.33953	8.71136	8.22716	7.70726
400916	Th2	CHCHD10	9.12889	9.26384	9.10867	9.25844	8.97862	9.08198	9.83365	9.77952	9.77798	8.60376	8.7131	8.73071
100132707	Th2	LOC100132707	10.1397	10.1946	10.1205	10.2241	10.2386	10.1488	10.3488	10.4155	10.3135	9.14498	9.04186	9.55976
9486	Th2	CHST10	9.61828	9.60541	9.72498	9.63451	9.58791	9.65406	9.95394	9.75875	9.91665	8.65276	8.89979	8.75737
116988	Th2	AGAP3	10.3521	10.5432	10.3974	10.0924	10.1449	10.0401	10.5284	10.5715	10.5476	9.24063	9.37606	9.73297
92312	Th2	MEX3A	7.6566	7.80092	7.62039	7.80769	7.71031	7.85562	7.99294	8.07826	8.14206	7.42318	6.60708	6.88552
26574	Th2	AATF	12.579	12.7118	12.7482	12.6013	12.6624	12.6992	12.9556	12.7868	12.9194	11.5156	11.8274	12.0345
29954	Th2	POMT2	9.28812	9.42554	9.37856	9.5867	9.61364	9.64691	9.65653	9.76917	9.71742	8.2452	8.36271	9.27486
23428	Th2	SLC7A8	8.22181	7.56871	7.46495	7.22958	6.70182	6.826	9.1939	8.77753	8.87164	7.94269	7.41771	8.23656
847	Th2	CAT	11.4617	11.375	11.2916	11.043	11.0232	10.9776	12.4507	12.288	12.2166	10.9983	10.9393	11.7722
150726	Th2	FBXO41	12.0677	11.8173	11.8942	11.7019	11.4015	11.5537	12.1181	11.8372	12.0976	10.519	10.4969	11.7968
136853	Th2	SRCRB4D	7.17544	7.46787	7.22103	7.29535	7.51946	7.43687	7.58626	7.4725	7.61374	6.43909	6.14263	6.85628
196264	Th2	MPZL3	10.4162	10.5641	10.5224	10.3421	10.6279	10.3213	11.8454	11.7093	11.5124	11.0381	10.8878	9.93528
1616	Th2	DAXX	12.6245	12.6776	12.7	12.6983	12.6886	12.7033	12.8465	12.7159	12.8086	11.7005	11.7295	11.7461
2282	Th2	FKBP1AP1	8.384	8.87223	8.77103	8.33715	8.74044	8.72576	8.59565	9.04419	8.90533	7.52555	7.77314	8.07768
2907	Th2	GRINA	11.5531	11.6177	11.4722	12.0653	12.1413	12.0037	12.0208	12.2479	12.1985	11.0364	11.1698	11.1005
284837	Th2	LOC284837	8.59912	8.54675	8.41928	8.85521	8.9578	8.61803	9.10766	9.15403	8.97952	8.11795	8.13944	7.82965
113178	Th2	SCAMP4	11.0267	11.1541	11.1351	11.3728	11.3203	11.3953	11.4552	11.5338	11.4712	10.2736	10.3784	10.6679
220906	Th2	LOC220906	12.809	12.8477	12.7871	13.0792	13.0536	13.0297	13.2087	13.1414	13.1733	12.1523	12.2684	11.9641
10220	Th2	GDF11	9.97352	9.99685	10.0833	9.79011	9.74308	9.81773	10.0777	9.98593	10.2186	8.76366	9.12801	9.25413
8633	Th2	UNC5C	5.91027	6.33207	6.43295	6.37375	6.74527	6.826	7.36266	7.45607	7.2844	6.59144	6.14263	6.23598
123	Th2	PLIN2	11.6824	11.7763	11.6565	11.8761	11.9203	11.7798	13.2076	13.0536	13.1097	12.3501	12.1575	11.7364
100132077	Th2	LOC100132077	9.06894	9.01553	8.89272	9.23307	9.1824	9.1782	9.71558	9.82697	9.56186	8.62031	8.5621	8.8018
192683	Th2	SCAMP5	8.14774	7.9825	7.62039	7.88587	7.73372	7.29515	8.85667	8.67225	8.30548	7.36687	7.5961	7.75626
83660	Th2	TLN2	8.71322	8.81731	8.5104	8.42386	8.58936	8.33647	8.96626	9.08845	8.9286	7.74812	7.83719	8.28841
6526	Th2	SLC5A3	12.5609	12.271	12.5361	12.3136	12.2684	12.4079	13.1997	13.0374	13.2537	12.4031	12.1912	11.7895
90353	Th2	CTU1	9.77757	10.0303	9.89821	10.0126	9.86073	10.0734	10.0468	10.083	10.0223	8.85538	9.12512	9.07353
154092	Th2	LOC154092	7.4042	7.40436	7.43185	7.62842	7.00224	7.4688	8.26468	7.8923	8.04769	7.16944	6.99685	6.94046
90529	Th2	C1orf201	8.85763	8.84405	8.95548	9.2055	9.31842	9.23576	9.25219	9.43637	9.4594	8.22793	8.22113	8.60942
158135	Th2	TTLL11	8.47931	8.53372	8.47306	8.65595	8.73592	8.66708	8.74735	8.74263	8.8267	7.29052	7.29554	8.64296
652276	Th2	LOC652276	9.88831	9.64671	9.71321	9.79721	9.72846	9.66472	10.0403	9.78639	10.013	8.88899	8.93343	8.92984
2342	Th2	FNTB	7.55163	7.76335	7.85253	7.51527	7.51946	7.55086	7.72452	7.90247	7.8577	7.09051	6.4534	6.85628
10428	Th2	CFDP1	10.4949	10.8387	10.7629	10.5141	10.8575	10.8078	10.7705	10.9597	10.8558	9.22512	9.54363	10.7394
554251	Th2	FBXO48	8.72869	8.65563	8.71984	8.69995	8.91714	8.74847	8.86616	8.95714	8.84322	7.8794	7.76363	7.9459
6689	Th2	SPIB	6.78076	6.77536	6.67111	6.8867	6.86023	7.00426	7.27613	7.40475	7.44159	6.01055	6.39119	6.64575
79613	Th2	TMCO7	10.7014	10.6874	10.7749	10.6788	10.6618	10.7862	10.9033	10.8536	10.976	9.4376	9.53709	10.6874
116224	Th2	FAM122A	10.7531	10.7262	10.7905	10.7836	10.8007	10.86	10.9481	11.0287	10.9934	10.1119	9.96156	9.83101
23396	Th2	PIP5K1C	11.4531	11.6604	11.6431	11.3926	11.6079	11.4912	11.5102	11.7952	11.7216	10.208	10.0716	11.6826
100129534	Th2	LOC100129534	7.95103	8.21544	7.85778	8.0711	8.10309	8.12177	8.08545	8.22086	8.0841	6.63447	6.91891	7.77515
2798	Th2	GNRHR	7.34525	7.15477	7.19876	7.3058	7.29288	7.1224	7.27613	7.40475	7.20319	6.54501	5.84664	6.44917
441951	Th2	ZNFX1-AS1	13.5351	13.9856	13.9891	13.7953	13.9123	13.8967	13.8703	14.061	13.9899	12.9638	13.1743	12.7437
27175	Th2	TUBG2	8.74143	8.76643	8.67387	8.36116	8.39839	8.52434	8.82777	8.8204	8.77797	7.44996	7.27888	8.66346
219736	Th2	STOX1	8.6356	8.49104	8.05633	8.19277	8.25394	7.77598	8.77811	8.52923	7.99268	7.35217	7.53656	7.38236
10656	Th2	KHDRBS3	7.06669	6.96164	6.96109	7.14503	7.12029	6.92897	7.20438	7.36867	7.32206	6.13145	6.2396	6.50496
125206	Th2	SLC5A10	8.50428	8.68601	8.84413	8.73505	8.7427	8.89297	9.2142	9.05725	9.19647	8.07856	8.22716	8.14414
4245	Th2	MGAT1	12.7327	12.9652	12.9485	12.7451	12.8489	12.8614	13.6007	13.7586	13.5966	12.6305	12.6138	12.6989
478	Th2	ATP1A3	8.4111	8.50186	8.46721	8.06216	7.96337	7.99753	9.15048	9.16953	9.06902	7.95789	7.90548	8.52121
253635	Th2	CCDC75	9.69539	9.68923	9.74015	9.63189	9.77743	9.7453	9.89726	9.69356	9.71292	8.68825	8.70519	8.90991
121536	Th2	AEBP2	11.604	11.5654	11.7958	11.9865	11.8455	12.0112	11.623	11.5574	11.6402	12.5998	12.8234	12.3985
100129387	Th2	LOC100129387	11.8245	11.4929	11.4443	11.5968	11.5362	11.3776	11.3944	11.2824	11.1207	12.5939	12.1947	12.0104
3101	Th2	HK3	7.76951	7.54108	7.66663	7.34628	7.45058	7.36909	6.67085	6.72378	6.77907	7.38132	7.32786	8.47449
84815	Th2	MGC12916	8.5135	8.44672	8.48757	8.09747	7.87302	8.07387	7.74455	7.51997	7.8426	8.82785	8.43476	8.85524
9897	Th2	KIAA0196	11.7341	11.6069	11.7013	11.8208	11.7517	11.8686	11.7115	11.6109	11.6999	12.8647	12.9685	12.2014
100133161	Th2	LOC100133161	7.00556	7.2798	7.18738	7.20636	7.09566	7.1224	6.98788	6.998	6.9947	7.91156	8.10625	7.97672
128308	Th2	MRPL55	9.69928	9.7251	9.79607	9.63712	9.59407	9.71127	9.59233	9.56505	9.68797	10.5294	10.6482	10.682
196403	Th2	DTX3	10.8811	11.032	11.042	11.0654	11.01	11.1403	10.5604	10.5325	10.7921	11.6164	11.7567	11.5328
26575	Th2	RGS17	6.70999	6.50998	6.67111	6.55676	6.89446	6.579	6.64284	6.43768	6.18961	7.53752	7.4034	7.35251
1785	Th2	DNM2	13.8164	13.9276	13.9722	13.8281	13.8312	13.9311	13.7489	13.7789	13.86	14.6291	14.9735	14.8101
81669	Th2	CCNL2	13.7493	13.9151	13.8573	13.9294	13.9902	13.9369	13.5881	13.7083	13.6197	14.7039	14.9159	14.3218
147808	Th2	ZNF784	9.43016	9.53321	9.5199	9.14329	9.25355	9.32396	9.09973	9.22662	9.18535	10.3751	10.191	9.9719
8717	Th2	TRADD	10.28	10.212	10.2768	10.8353	10.8073	10.8914	10.0703	10.1621	10.2522	11.0853	11.0137	11.4154
54825	Th2	CDHR2	7.43216	7.5822	7.3614	7.43947	7.37553	7.34215	7.22904	7.12185	7.13612	8.19851	8.47397	7.85577
127700	Th2	OSCP1	7.4042	7.20935	7.27407	7.4655	7.33067	7.4121	7.29866	7.15888	6.93538	8.28996	8.46914	7.67655
6007	Th2	RHD	7.60567	7.40436	7.37959	7.59965	7.53404	7.57887	7.38292	7.4806	7.37544	8.59119	8.41464	8.28277
7349	Th2	UCN	7.22445	7.21981	7.16409	7.13215	7.08303	7.11018	7.05218	7.15888	7.00877	8.1559	8.30825	7.81184
100507346	Th2	LOC100507346	7.89789	7.88639	7.71061	7.61415	7.52678	7.54372	7.62477	7.60772	7.384	8.75999	8.59298	8.32165
137994	Th2	LETM2	7.8702	7.98686	7.83121	7.78412	7.7733	7.81398	7.82059	7.64184	7.67654	9.31577	8.82619	8.05688
440248	Th2	HERC2P9	9.14582	9.02976	8.97121	9.09898	9.04458	8.84589	9.06756	8.92887	8.83292	10.0896	9.99797	9.80751
221442	Th2	LOC221442	9.67317	9.89233	9.75633	9.96105	9.95478	9.79721	9.67961	9.82585	9.7219	10.8125	10.7799	10.7024
79772	Th2	MCTP1	9.51839	9.41068	9.08549	8.7025	9.08338	8.50247	8.43539	8.52359	8.24238	9.53564	9.34664	9.3911
729359	Th2	PLIN4	8.34207	8.23612	8.36923	8.38467	8.4281	8.35547	7.96712	8.05681	8.04769	9.25343	9.22809	8.66346
79741	Th2	C10orf68	7.41363	7.15477	7.3428	7.22958	7.2006	7.38656	7.20438	7.26026	7.25492	8.48092	8.10625	8.20664
25966	Th2	C2CD2	9.64396	9.54941	9.45855	9.1685	9.17101	9.24046	9.18457	9.04044	9.22468	10.2384	10.1689	10.1258
27158	Th2	NDOR1	12.7892	12.8551	12.896	12.9079	12.8163	12.9249	12.7004	12.7507	12.7457	14.0188	14.1649	13.0975
1235	Th2	CCR6	8.23366	7.83704	7.89882	7.57743	7.42631	7.56498	7.21681	7.26026	7.18148	8.28996	8.28569	8.16959
7273	Th2	TTN	11.9357	11.7824	11.6036	11.7237	11.7751	11.4796	11.5503	11.6627	11.4838	12.6159	12.2747	12.9073
219333	Th2	USP12	11.8775	11.7873	11.859	12.482	12.4961	12.5281	11.5739	11.7269	11.7911	12.8863	12.8785	12.4322
5770	Th2	PTPN1	13.1475	13.079	13.2919	14.1012	13.8998	14.1837	13.0149	13.0491	13.2022	14.1704	14.4726	13.7291
55632	Th2	G2E3	11.0724	10.886	10.9615	11.0469	11.0978	11.1354	10.8877	10.8445	10.8364	12.2217	12.0116	11.4507
440594	Th2	FLJ31662	6.68449	6.50998	6.62003	6.84883	6.70182	6.80716	6.51538	6.31323	6.41334	7.50109	7.41771	7.43898
728294	Th2	D2HGDH	11.3035	11.4559	11.1341	11.0581	11.0032	10.7796	10.8345	10.8656	10.6786	11.7957	12.0566	11.6442
3111	Th2	HLA-DOA	8.22181	8.08602	8.15049	7.1577	7.24297	7.35123	7.1112	6.96728	7.06242	8.27339	8.05081	7.93804
1471	Th2	CST3	8.16465	8.29265	8.09006	7.85314	8.04196	7.85052	7.96187	7.71881	7.88235	8.78901	8.78589	9.11154
171017	Th2	ZNF384	12.6956	12.8552	12.7262	12.7574	12.8416	12.7774	12.5798	12.6511	12.6299	13.8256	14.0191	13.1488
7178	Th2	TPT1	17.7583	17.9554	17.9793	17.8929	17.9971	17.9968	17.7827	17.7786	17.8367	18.8196	18.9535	18.7657
6990	Th2	DYNLT3	9.86045	9.70278	9.70611	9.94711	9.97335	9.90849	9.6483	9.58072	9.60101	10.8691	10.8555	10.2529
221302	Th2	ZUFSP	10.216	10.2202	10.2785	10.5723	10.7518	10.6436	10.167	10.0706	10.17	11.3992	11.4987	10.6581
10307	Th2	APBB3	10.5337	10.6253	10.5012	10.5438	10.5288	10.4243	10.2604	10.3759	10.3794	11.4319	11.4012	11.3329
402415	Th2	XKRX	6.5378	6.73491	6.71824	6.97299	6.9581	6.74707	6.4392	6.6253	6.59815	7.68995	7.51154	7.6118
7409	Th2	VAV1	12.4129	12.327	12.4006	12.7136	12.429	12.6289	12.0191	11.7724	12.031	12.925	13.2056	12.8436
84612	Th2	PARD6B	8.63836	8.53372	8.43447	8.59652	8.43686	8.51072	8.29184	8.32667	8.22515	9.59566	9.53053	8.86913
64135	Th2	IFIH1	10.8299	10.4727	11.0738	10.9746	10.9749	11.2538	9.91831	10.0258	10.1155	11.1625	11.219	10.8319
143630	Th2	UBQLNL	6.50348	6.50998	6.64611	6.16246	6.34026	6.48928	5.91711	6.59795	6.12993	7.33719	7.26186	7.2024
653635	Th2	WASH7P	7.35537	6.9314	6.76205	7.36579	6.78592	6.96008	7.17891	6.7006	6.73855	8.09186	7.90548	7.78446
790952	Th2	ESRG	7.69807	7.72419	7.54246	7.7721	7.61013	7.67043	7.5209	7.52763	7.45734	8.62442	8.5304	8.51662
6795	Th2	AURKC	7.09541	7.5822	7.54984	7.14503	7.60348	7.48432	7.22904	7.3014	7.44159	8.53955	8.66482	7.93804
54464	Th2	XRN1	13.3495	13.2164	13.4411	13.9363	13.9268	14.0832	12.9281	13.0292	13.1811	14.3058	14.2138	13.7992
51004	Th2	COQ6	9.81894	9.78813	9.75403	9.84032	9.80352	9.75091	9.66743	9.79322	9.65095	10.7829	11.0719	10.4397
2810	Th2	SFN	6.95596	6.97628	7.38853	7.00469	6.91094	7.48432	6.85863	6.91849	7.04938	7.96541	8.31936	7.73697
9414	Th2	TJP2	9.97243	9.88231	9.8436	11.1901	10.5162	10.8988	9.7965	9.53454	9.48175	11.0986	10.5342	10.3763
59343	Th2	SENP2	11.0067	10.9014	10.9189	11.094	11.1807	11.1132	10.8844	10.9171	10.8167	12.0713	12.1691	11.5828
114824	Th2	PNMA5	6.88372	6.79465	6.67111	6.58722	6.60441	6.3825	6.47858	6.21007	6.44866	7.50109	7.41771	7.42519
24138	Th2	IFIT5	10.172	9.89632	10.3207	10.0973	10.1466	10.4138	9.50289	9.50616	9.72302	10.5051	10.7212	10.7131
255783	Th2	PRR24	9.10983	9.22587	9.3369	9.47487	9.51842	9.56352	8.91716	9.12957	8.9869	10.2108	10.3561	9.67864
9444	Th2	QKI	12.538	12.3925	12.5509	12.6278	12.6977	12.8249	12.3543	12.4182	12.3849	13.4684	13.5361	13.366
8292	Th2	COLQ	7.60567	7.4207	7.46495	7.4655	7.40973	7.28541	7.19175	7.3212	7.25492	8.20446	8.19045	8.58798
1326	Th2	MAP3K8	8.20579	8.03352	8.0859	8.87308	8.93472	9.03398	7.30969	7.29132	7.66433	8.51734	8.40955	8.55729
140901	Th2	STK35	11.8782	11.933	11.9189	12.1522	12.0926	12.1597	11.7563	11.8465	11.8292	13.0383	13.1828	12.4318
3687	Th2	ITGAX	9.29993	8.98478	9.06922	10.0864	9.37346	9.77973	8.74215	8.62644	8.83705	9.99418	10.0732	9.35985
55810	Th2	FOXJ2	12.0596	12.1064	12.0735	12.0492	12.0904	12.0926	11.8388	11.9799	11.9596	13.1036	13.1788	12.7263
3097	Th2	HIVEP2	12.8842	12.7903	12.7983	12.6831	12.6721	12.7084	12.2668	11.9762	12.2664	13.0769	12.9834	13.6806
7166	Th2	TPH1	7.6495	7.5822	7.44025	7.59231	7.72209	7.50708	7.43148	7.36867	7.34919	8.81387	8.5621	8.01395
7226	Th2	TRPM2	9.04903	8.3464	8.57369	8.58539	8.30749	8.52434	7.5941	7.58659	7.58732	8.39946	8.31382	9.31797
7038	Th2	TG	7.78193	7.56188	7.69202	8.56282	8.1188	8.55376	7.20438	7.0694	7.06242	8.27339	8.18421	8.14414
7035	Th2	TFPI	7.98659	7.72989	7.66016	7.45691	7.51946	7.4121	7.02076	6.9514	6.90368	7.67989	7.94583	8.52121
56931	Th2	DUS3L	11.8779	12.1201	12.1366	12.0258	11.9936	12.1692	11.7211	11.8869	11.9683	13.0029	13.3065	12.5475
57654	Th2	KIAA1530	10.7919	10.624	10.5019	10.827	10.753	10.5761	10.6515	10.5636	10.3583	11.8442	11.4798	11.5425
11213	Th2	IRAK3	8.20174	7.93333	7.98069	7.97303	8.00343	7.92441	7.50375	7.37784	7.40918	8.49471	8.78217	8.31618
5900	Th2	RALGDS	12.4132	12.4727	12.4083	12.5284	12.5766	12.5727	12.2494	12.3413	12.357	13.3995	13.459	13.401
112483	Th2	SAT2	9.55856	9.656	9.57633	9.73705	9.77523	9.65049	9.23242	9.26078	9.25387	10.2682	10.4298	10.3737
1230	Th2	CCR1	7.74417	7.58886	7.29432	7.4126	7.54838	7.40367	6.85863	7.04169	7.08782	8.30628	8.05791	7.95369
5641	Th2	LGMN	8.48561	8.5311	8.71508	8.71512	8.40738	8.9149	7.49505	7.78981	7.58059	8.44331	8.62308	9.13727
8878	Th2	SQSTM1	13.3569	13.6774	13.6014	13.8825	14.2189	13.9981	13.1801	13.3764	13.2789	14.6609	14.6145	13.9085
1896	Th2	EDA	7.51086	7.6773	7.70445	7.02002	7.44257	7.67663	6.61346	6.7006	6.73855	7.47591	7.69411	8.23656
6594	Th2	SMARCA1	7.63513	7.21981	7.40613	7.45691	6.87757	7.4287	7.09689	6.74613	7.1704	8.27894	8.08581	8.02123
22977	Th2	AKR7A3	6.70999	6.71367	6.78287	6.71984	6.70182	6.78775	6.3004	6.59795	6.64864	7.76672	7.8972	7.25568
57217	Th2	TTC7A	13.4596	13.7583	13.6842	13.4002	13.7107	13.555	13.1147	13.3134	13.2717	14.5421	14.5206	14.0133
653677	Th2	SEC1	7.89789	7.94246	7.98069	7.72243	7.91208	7.76483	7.3313	7.39587	7.4174	8.62031	8.58424	8.33252
22898	Th2	DENND3	8.671	8.69521	8.95152	9.67454	9.60389	9.79504	8.39771	8.50074	8.7407	9.73359	9.75863	9.54908
26145	Th2	IRF2BP1	11.1108	11.3228	11.1919	11.1531	11.2332	11.2639	10.6982	10.7851	10.7974	11.9998	12.1458	11.5399
9993	Th2	DGCR2	11.9787	12.1402	12.0618	12.0199	12.0323	12.1125	11.7345	11.8163	11.8244	12.9577	13.0695	12.7667
1026	Th2	CDKN1A	9.91343	10.3374	10.7247	10.995	11.2207	11.6542	9.63449	9.79436	10.0269	11.0466	10.7768	11.0526
153743	Th2	PPP1R2P3	7.09541	6.9314	7.07637	6.69552	6.84243	6.80716	6.47858	6.50727	6.67238	7.68995	7.5961	7.82079
1564	Th2	CYP2D7P1	8.43429	8.52055	8.51323	8.50742	8.53179	8.51072	8.12203	8.45965	8.42471	9.67098	9.59285	9.20367
9934	Th2	P2RY14	7.98659	7.74118	7.9382	8.2506	8.13427	8.36173	6.8166	6.86591	6.79839	7.69991	8.09948	8.14414
91748	Th2	C14orf43	12.819	12.8594	12.8473	13.2921	13.1473	13.305	12.5922	12.608	12.6247	14.2738	13.8706	13.1857
2131	Th2	EXT1	9.68497	9.53696	9.69897	9.75776	9.61364	9.81987	9.30996	9.17637	9.38752	10.5352	10.3797	10.4657
100137049	Th2	PLA2G4B	7.29261	7.42875	7.42337	7.31611	7.27329	7.36909	7.00451	7.09609	6.96568	8.01648	8.23316	8.33791
84141	Th2	FAM176A	7.78808	7.67127	7.56441	7.29535	7.40131	7.57887	7.06739	7.31137	7.04938	8.07856	7.92182	8.95272
3123	Th2	HLA-DRB1	8.2836	7.85211	8.37879	8.1606	7.76216	7.99753	7.60187	7.45607	8.18982	8.45282	8.84765	9.49673
55243	Th2	KIRREL	7.29261	7.14337	7.23193	7.09209	7.14412	7.16938	6.83795	6.65145	6.93538	8.29543	8.22113	7.47907
9651	Th2	PLCH2	8.7028	8.71565	8.65649	8.42707	8.30749	8.48299	7.92434	7.99883	8.09202	8.879	8.96624	9.76507
55301	Th2	OLAH	8.58191	8.28289	8.49045	8.11894	7.9679	8.08201	7.12524	6.90142	7.14772	8.45755	8.67707	7.64476
3064	Th2	HTT	13.8235	13.6368	13.7578	14.1811	13.9305	14.1809	13.1964	13.1955	13.25	14.6439	14.7092	13.903
51455	Th2	REV1	11.3592	11.4103	11.3974	11.2859	11.3889	11.3978	11.0617	11.107	11.1501	12.264	12.4923	12.194
2099	Th2	ESR1	8.46023	8.39176	8.32019	8.08876	8.49087	8.20785	7.44087	7.40475	7.43361	8.77459	8.54862	8.60089
5265	Th2	SERPINA1	8.29108	8.45516	8.0859	8.68717	8.62954	8.27744	7.39287	7.48862	7.21382	8.34866	8.22113	9.25152
3008	Th2	HIST1H1E	6.78076	7.44462	6.87793	6.90485	7.18963	7.1579	6.77165	6.78858	6.8354	8.62442	7.58451	7.92213
10437	Th2	IFI30	8.48874	8.46632	8.45244	9.05903	8.94631	8.79269	8.07139	8.14404	8.34042	9.32065	9.28856	9.68651
130916	Th2	MTERFD2	11.776	11.8851	11.8217	11.7169	11.9161	11.8097	11.5463	11.6063	11.4997	12.6808	12.8166	12.9448
91	Th2	ACVR1B	10.9924	11.1168	11.0711	11.0748	11.0413	11.168	10.6761	10.6304	10.6157	12.006	12.1718	11.5464
10867	Th2	TSPAN9	7.55956	7.37068	7.4568	7.82499	7.37553	7.52192	7.44087	7.04169	6.9507	8.73029	8.52118	7.99178
765	Th2	CA6	9.23815	8.81939	8.86759	8.01152	8.30749	8.12177	7.09689	7.02742	7.00877	8.07856	7.71451	9.15975
387914	Th2	SHISA2	9.0042	8.99026	8.93556	7.72879	7.91686	7.63234	7.45014	7.14674	7.20319	8.77459	8.17793	8.68363
266747	Th2	RGL4	11.2759	11.1032	11.1081	11.0452	10.9631	10.8179	10.5919	10.5083	10.5132	11.8615	11.6482	11.9419
50614	Th2	GALNT9	7.1497	7.49791	7.30425	8.08876	7.87799	8.14491	6.93546	7.04169	7.00877	8.30087	8.24506	8.30515
285847	Th2	LOC285847	7.69128	7.32653	7.15218	7.43947	7.26331	7.25544	7.20438	6.7006	6.90368	8.42403	8.40444	7.93804
683	Th2	BST1	7.79419	7.72419	7.76422	7.68997	7.49712	7.60601	7.39287	7.01286	7.13612	8.52182	8.61456	8.42082
79161	Th2	C7orf23	11.2729	11.2507	11.3122	11.1625	11.0756	11.2437	10.5707	10.5586	10.5739	11.943	11.9476	11.9282
7479	Th2	WNT8B	7.27054	7.18798	7.12776	7.64941	6.9581	7.34215	6.67085	6.7006	6.67238	8.08523	8.22716	7.90596
9788	Th2	MTSS1	11.917	11.9014	11.3721	10.8768	10.8929	10.4713	10.5453	10.6012	9.90171	12.0324	11.6779	11.5184
770	Th2	CA11	9.93595	10.009	10.0287	9.91118	10.1554	10.0605	8.988	8.87044	9.08453	10.5705	10.3719	10.2914
6614	Th2	SIGLEC1	6.60089	6.05927	6.97658	6.97299	6.57736	6.826	6.24459	5.37625	5.87899	7.52555	7.4456	7.16471
3267	Th2	AGFG1	14.0281	13.9765	13.8829	13.7012	13.9495	13.8139	13.1986	13.2708	13.2608	15.2018	15.0751	14.1586
3673	Th2	ITGA2	8.76156	8.33711	8.57903	8.34406	8.17198	8.29416	7.22904	6.90142	7.15914	9.56283	9.25469	8.5966
404550	Th2	C16orf74	6.10116	6.44555	5.89039	6.27892	6.06563	6.06674	6.18185	5.89314	5.98044	7.74812	7.73447	8.89307
3280	Th2	HES1	6.68449	6.9314	7.10251	6.74323	6.89446	7.03224	6.18185	6.3993	6.18961	8.19851	7.99218	9.20906
10411	Th2	RAPGEF3	8.24539	8.23612	8.09006	7.89122	7.82709	7.71293	9.49532	9.5545	9.68339	7.18794	7.06699	7.28928
1236	Th2	CCR7	13.8201	14.0733	14.1298	14.2215	14.3726	14.4928	12.6558	12.9814	13.3112	15.2586	15.5155	15.2598
23105	Th2	FSTL4	8.10422	7.81138	7.85778	7.7721	7.40131	7.01839	11.3842	11.2051	10.9434	5.37625	5.37625	5.84437
2334	Th2	AFF2	9.81774	9.86614	9.72732	9.20724	9.34764	9.30165	10.8955	11.0095	10.7467	8.53072	8.17793	9.57249
50486	Th2	G0S2	8.4211	8.40062	8.32686	10.0695	9.41275	9.46602	7.19175	6.86591	7.25492	10.3303	10.5961	9.35498
6753	Th2	SSTR3	8.58767	8.34949	8.98483	9.42175	8.77823	9.61067	7.53771	7.14674	7.65816	10.2329	10.0061	10.431
1890	Th1&2	TYMP	10.9134	10.6812	11.6169	12.2078	12.1725	12.6354	9.62894	9.65931	10.0564	7.89561	8.22113	8.7536
