# Supplementary material for: Identification of global regulators of T-helper cell lineage specification
Source: Genome Med. 2015 Nov 20;7:122. doi: 10.1186/s13073-015-0237-0 (PMC4654807; doi:10.1186/s13073-015-0237-0)
Supplement: Additional file 9: Table S6. — List of Th1- and Th2-specific long non-coding RNAs. (XLSX 97 kb) [file 13073_2015_237_MOESM9_ESM.xlsx]

## Sheet: SI_Table5_Exp.txt
lncRNAID	Subtype	Th0_p1	Th0_p2	Th0_p3	Th1_p1	Th1_p2	Th1_p3	Th2_p1	Th2_p2	Th2_p3	Thp_p1	Thp_p2	Thp_p3
ENSG00000206028.1	Th1	9.60865	9.13	9.87833	13.4279	11.404	13.0799	7.71193	7.00376	7.89729	8.86868	8.8966	7.78728
ENSG00000225783.2	Th1	5.84067	5.67368	5.98662	7.722	6.68244	7.40003	5.11656	5.08947	5.36877	5.48362	4.53897	5.18175
ENSG00000267607.1	Th1	8.40886	8.3747	8.63546	10.0328	10.105	10.1259	8.64954	8.51503	9.15962	7.72783	8.2012	8.03898
ENSG00000234389.1	Th1	6.03532	4.91631	5.2931	7.76904	7.64331	6.98073	6.16871	5.90216	5.74125	5.48362	5.53183	5.71707
ENSG00000258082.1	Th1	5.8767	5.95076	5.89267	6.82676	6.84371	6.77301	5.76146	5.61954	6.29685	5.16444	4.53897	5.18175
ENSG00000269460.1	Th1	5.21051	4.91631	5.19988	6.60076	5.93341	6.31717	5.23713	4.93198	4.92669	4.53897	4.53897	4.53897
ENSG00000231467.2	Th1	5.84067	5.82526	5.82298	6.88865	6.29572	6.5628	5.11656	5.29919	5.49971	5.16444	4.53897	5.00055
ENSG00000240350.1	Th1	5.21051	5.27133	5.70405	6.69126	5.7255	6.66617	5.55355	5.66764	5.69946	4.53897	4.53897	5.00055
ENSG00000253931.1	Th1	5.84067	5.0682	5.61158	7.07658	6.01939	6.46497	5.61196	5.20535	5.69946	5.29302	4.53897	5.00055
ENSG00000259704.1	Th1	6.00602	6.1547	6.32344	7.17422	7.23825	6.99121	6.36086	6.10753	6.42997	5.29302	5.74523	5.77454
ENSG00000257202.1	Th1	5.51796	5.62993	5.50369	6.58487	6.21289	6.43009	5.33445	5.3789	5.49971	4.53897	5.01381	5.18175
ENSG00000266970.1	Th1	5.09386	5.27133	5.55994	7.40343	6.69575	7.62789	6.08443	5.90216	6.06505	5.68937	6.00041	5.58516
ENSG00000180139.9	Th1	8.11717	8.2862	8.24019	9.25319	9.04283	9.21694	8.36574	8.54385	8.41053	7.5655	7.68104	7.91916
ENSG00000256967.1	Th1	9.28055	9.82229	9.85816	10.0527	10.3368	10.3076	9.36907	9.80519	9.8388	8.50164	9.04845	8.83648
ENSG00000269481.1	Th1	7.61474	7.31905	7.9418	8.07168	8.06849	8.02065	7.22368	7.38819	7.52568	6.35609	6.46198	7.06629
ENSG00000233485.1	Th1	5.21051	5.71476	5.19988	6.28853	6.31531	5.74133	5.11656	5.20535	5.19692	4.53897	4.53897	5.00055
ENSG00000235191.1	Th1	9.91479	10.0732	10.1294	10.5111	10.6142	10.6084	9.46864	9.67241	9.787	8.99203	9.50158	9.0429
ENSG00000233922.1	Th1	5.30492	5.27133	5.2931	6.82676	6.01939	6.6939	5.33445	4.93198	5.28981	5.16444	5.19942	5.00055
ENSG00000254287.1	Th1	5.09386	5.27133	5.19988	5.97993	5.93341	5.81813	5.61196	4.93198	5.74125	4.53897	4.53897	4.53897
ENSG00000205885.3	Th1	7.78402	7.77462	7.91239	7.9816	8.32539	8.41412	7.37802	7.97512	8.00683	6.66374	6.8291	7.12069
ENSG00000254338.1	Th1	5.97562	5.41665	5.44169	6.76115	5.7255	6.09132	5.92172	5.08947	5.19692	4.98761	4.53897	5.00055
ENSG00000260787.1	Th1	8.79979	8.84841	8.77694	9.1398	9.33915	9.05151	8.60996	8.73336	8.73063	7.96396	7.6173	8.01327
ENSG00000254545.1	Th1	4.53897	4.91631	5.19988	6.17294	5.68414	6.11669	5.23713	5.3789	5.36877	4.53897	4.53897	5.00055
ENSG00000237352.1	Th1	5.09386	5.34878	5.2931	5.76664	5.76454	5.95131	4.53897	4.53897	4.53897	4.53897	4.53897	4.53897
ENSG00000267025.1	Th1	8.61631	8.38127	8.3661	8.7874	8.79796	8.67575	8.30879	8.59672	8.30843	7.4942	7.42588	7.4937
ENSG00000259260.1	Th1	10.892	10.7849	11.3532	12.7993	12.5597	13.021	11.759	11.5378	12.0233	11.2719	12.4116	10.988
ENSG00000251230.1	Th1	5.30492	5.34878	5.2931	6.03977	5.90253	5.9813	4.95201	4.53897	5.36877	5.16444	4.53897	4.53897
ENSG00000260755.1	Th1	7.17667	7.65559	7.73757	8.02977	7.8079	7.83647	7.24291	7.18927	7.25953	6.64461	6.75355	6.6073
ENSG00000270127.1	Th1	9.55017	9.34603	9.66769	10.1779	10.1747	10.1929	9.35515	9.56176	9.70162	8.62834	8.45181	9.80046
ENSG00000228843.2	Th1	7.99285	8.15722	8.44517	8.31819	8.52058	8.54642	8.20975	8.10779	8.43074	6.93079	6.88252	7.94674
ENSG00000267128.1	Th1	7.08003	7.32648	7.3407	7.62884	7.59557	7.73361	7.35218	7.09536	7.44325	6.18666	5.95572	7.2465
ENSG00000254416.1	Th1	5.84067	5.53245	5.78549	6.03977	5.96311	5.95131	4.53897	4.53897	5.0823	4.53897	4.53897	5.31312
ENSG00000238107.1	Th1	5.9111	5.85864	6.01561	6.09556	6.19093	6.16531	6.16871	5.56761	5.88754	5.16444	5.19942	4.53897
ENSG00000261185.1	Th1	5.38509	5.47735	5.44169	5.8067	5.7255	6.03814	4.53897	5.08947	5.19692	4.98761	4.53897	4.53897
ENSG00000253194.1	Th1	7.18591	6.98543	7.24319	7.79193	7.54594	7.83126	6.91444	6.68693	7.00144	6.64461	6.43564	6.58586
ENSG00000267940.1	Th1	6.79486	6.69171	6.55403	6.67671	6.98421	7.06196	6.68976	6.68693	6.54702	6.08814	5.44111	5.71707
ENSG00000228408.1	Th1	5.30492	5.1803	5.55994	6.09556	5.93341	6.14134	5.41698	4.93198	5.49971	5.16444	4.53897	5.00055
ENSG00000261644.1	Th1	8.21878	8.39758	8.40448	8.5336	8.89443	8.64163	7.81819	8.13793	8.57667	7.64114	7.25029	7.72406
ENSG00000267765.1	Th1	6.92938	6.82572	7.20883	7.27297	7.07212	7.5779	6.36086	6.43098	6.03804	6.32993	6.22759	5.92387
ENSG00000238058.1	Th1	6.5631	6.7547	6.56973	6.76115	6.82042	6.90452	6.36086	6.51814	6.73406	5.29302	5.44111	6.31336
ENSG00000263316.1	Th1	5.67538	5.41665	5.19988	5.63052	5.7255	5.65504	5.48913	5.20535	5.0823	4.53897	4.53897	4.53897
ENSG00000236525.1	Th1	5.09386	4.53897	4.53897	6.39122	6.38982	6.35632	5.41698	5.3789	5.28981	5.16444	5.01381	5.58516
ENSG00000267049.1	Th1	8.38016	8.43596	8.30828	8.54662	8.68373	8.65024	8.21865	8.4856	8.43074	7.43789	7.27524	7.80262
ENSG00000251393.3	Th1	5.45526	5.34878	5.37232	5.88078	5.48642	5.60735	4.53897	5.20535	4.92669	4.53897	4.53897	4.53897
ENSG00000234883.1	Th1	6.09099	6.13175	6.0707	6.56874	6.425	6.31717	6.16871	6.25091	6.14124	5.3963	5.44111	5.18175
ENSG00000268687.1	Th1	6.9178	6.9953	6.87791	7.11663	7.13612	6.90452	6.67402	6.8323	6.60825	5.55984	6.19363	6.12294
ENSG00000225163.3	Th1	6.36635	6.39227	6.28246	6.28853	6.49176	6.62313	6.38231	6.51814	6.18853	5.6278	4.53897	5.96778
ENSG00000249492.1	Th1	8.00725	8.00596	7.98472	8.19845	8.0936	8.19831	7.86532	7.99896	8.03397	7.31683	7.14486	6.7827
ENSG00000254936.3	Th1	6.09099	5.62993	5.2931	5.91525	6.01939	6.01022	5.66555	5.99661	5.49971	4.98761	4.53897	5.18175
ENSG00000258458.1	Th1	5.97562	6.03323	5.95653	6.06813	6.21289	5.9813	5.99078	5.93492	5.69946	5.16444	5.33363	4.53897
ENSG00000253704.1	Th1	6.36635	6.56778	6.74157	6.58487	6.7347	6.84669	6.14152	6.61362	6.51496	5.29302	5.68141	5.96778
ENSG00000267322.1	Th1	5.76283	5.47735	5.74595	5.84466	5.80155	5.65504	5.41698	5.08947	5.36877	4.53897	4.53897	5.00055
ENSG00000249593.2	Th1	7.91838	7.96194	8.04883	8.12999	8.0936	8.25268	8.09806	7.9703	8.02047	6.60526	7.19876	7.45416
ENSG00000267576.1	Th1	7.4416	7.20992	7.14616	7.60936	7.01428	7.57151	7.36947	7.05555	7.33175	6.0526	6.26032	6.66907
ENSG00000257550.1	Th1	10.1082	9.99157	9.97535	10.2826	10.2621	10.1899	10.1365	10.1938	10.1455	8.88836	8.97451	9.67219
ENSG00000253352.4	Th1	9.89825	9.75374	9.77064	9.96647	10.1255	9.97996	9.97343	9.94686	9.9242	8.99505	8.92898	8.95001
ENSG00000231365.1	Th1	9.45362	9.50321	9.73251	9.70477	9.67915	9.79381	9.53209	9.57273	9.64479	8.76604	8.46173	8.75549
ENSG00000266993.1	Th1	10.1554	10.119	10.1347	10.3569	10.3243	10.2658	10.0808	10.2617	10.2462	9.10008	9.19188	9.49359
ENSG00000235215.2	Th1	5.38509	5.27133	5.44169	5.72419	5.42527	5.60735	4.95201	4.53897	5.36877	4.53897	4.53897	4.53897
ENSG00000254814.1	Th1	6.59505	6.52291	6.32344	6.85194	6.31531	6.82268	6.83553	6.37468	6.41205	5.3963	6.04277	5.4185
ENSG00000259396.1	Th1	5.57483	5.0682	5.37232	5.52118	5.7255	5.49978	5.41698	5.3789	5.43791	4.53897	4.53897	4.53897
ENSG00000239467.1	Th1	5.62703	5.75354	5.44169	6.0104	6.04614	5.74133	5.957	5.79441	5.69946	4.98761	4.53897	5.18175
ENSG00000258382.1	Th1	5.72049	5.82526	5.55994	5.97993	6.07204	6.06515	5.80491	5.86794	5.69946	4.98761	4.53897	5.50752
ENSG00000269825.1	Th1	9.29975	9.25628	9.22122	9.40932	9.3698	9.33562	9.14957	9.31976	9.28095	8.31903	8.1084	8.61212
ENSG00000229956.4	Th1	5.51796	5.95076	5.55994	5.38797	5.96311	6.09132	5.92172	5.29919	5.78067	4.53897	4.53897	5.31312
ENSG00000259540.1	Th1	7.26593	7.24214	7.09924	7.99624	7.83843	7.74483	7.27118	7.59831	7.45738	6.58501	6.58411	7.36023
ENSG00000236066.1	Th1	6.38597	5.71476	5.95653	6.30999	5.99174	6.06515	6.05438	6.05392	6.09121	4.53897	5.01381	5.77454
ENSG00000261220.2	Th1	7.77834	8.04436	7.95626	8.21091	8.24627	8.1499	8.1504	8.11214	8.06057	7.27362	7.41494	6.88549
ENSG00000260043.1	Th1	7.13898	6.7547	6.96742	6.93578	6.89987	7.1005	6.88876	6.88067	6.99106	5.97657	5.85787	6.08677
ENSG00000261574.1	Th1	5.09386	4.91631	5.2931	4.53897	5.0739	5.08234	5.11656	5.3789	5.43791	6.27529	5.85787	5.58516
ENSG00000266998.1	Th1	7.47821	7.80525	7.77668	7.30694	7.48764	7.22614	7.36086	7.50467	7.76131	8.15866	8.26543	8.62048
ENSG00000246582.2	Th1	7.10988	7.14271	6.92357	6.51873	6.70889	6.72093	7.27118	7.23354	7.3625	7.42825	7.86289	7.69124
ENSG00000232504.4	Th1	5.38509	5.34878	5.2931	4.93674	5.35688	5.08234	5.55355	5.20535	5.36877	6.01547	6.00041	6.39556
ENSG00000223725.2	Th1	6.30492	6.4266	6.45431	6.17294	6.29572	6.25517	6.73561	6.71487	7.20884	7.38891	7.46871	6.90172
ENSG00000248150.1	Th1	5.21051	5.1803	5.08481	4.93674	4.53897	5.08234	5.11656	5.08947	5.49971	5.89254	6.19363	5.50752
ENSG00000263424.1	Th1	5.30492	4.91631	5.08481	4.93674	4.92051	4.92673	4.95201	4.93198	5.19692	6.18666	5.68141	5.96778
ENSG00000254429.1	Th1	8.03559	7.93937	7.85151	7.13615	7.35465	7.30035	7.5149	7.29286	7.21744	7.9318	8.04948	8.86834
ENSG00000267667.1	Th1	4.53897	4.91631	5.08481	4.53897	4.53897	4.53897	5.23713	4.53897	4.92669	5.48362	5.44111	5.77454
ENSG00000225329.1	Th1	5.21051	4.53897	4.92855	4.53897	4.53897	5.08234	4.95201	5.20535	5.0823	5.93569	6.00041	5.31312
ENSG00000259007.1	Th1	10.6372	10.3562	10.3787	10.0643	10.1194	9.96598	10.338	10.0241	10.2097	11.2107	11.0278	11.0051
ENSG00000259475.1	Th1	5.76283	5.75354	5.55994	5.72419	5.64008	5.08234	5.55355	5.83209	5.55579	6.86991	6.32246	6.36894
ENSG00000174083.13	Th1	5.21051	5.53245	5.37232	4.93674	5.27882	5.28987	5.41698	5.20535	5.28981	5.89254	6.12151	6.6073
ENSG00000241084.1	Th1	5.38509	5.62993	5.2931	4.93674	4.53897	4.53897	5.48913	5.20535	4.92669	5.3963	5.85787	5.87732
ENSG00000266895.1	Th1	5.21051	5.27133	5.2931	5.09591	5.18703	5.08234	5.23713	5.20535	5.28981	6.30301	6.35204	5.82773
ENSG00000235875.1	Th1	4.93522	4.91631	4.92855	4.93674	4.53897	4.53897	4.95201	4.53897	4.92669	5.6278	5.85787	5.65438
ENSG00000260273.1	Th1	5.8767	6.03323	5.85863	5.8067	6.07204	5.60735	6.02319	6.13312	6.11659	6.64461	6.67225	7.30471
ENSG00000244179.1	Th1	4.93522	4.91631	5.2931	5.30759	4.53897	5.08234	5.11656	5.08947	4.92669	6.01547	6.00041	6.04899
ENSG00000269934.1	Th1	7.64667	7.49874	7.40898	7.31528	7.27041	7.20033	7.36086	7.36505	7.57773	8.02602	8.16484	8.73258
ENSG00000269480.1	Th1	8.65257	8.87871	8.93198	8.65572	8.58581	8.67855	8.7378	8.94668	8.91539	9.52498	10.0557	9.48442
ENSG00000233175.2	Th1	12.5009	12.673	12.7041	12.5096	12.5495	12.5513	12.771	12.8761	12.8573	13.666	13.7151	13.3747
ENSG00000261113.1	Th1	7.92856	7.98413	7.86185	7.17422	7.33977	7.31623	8.16894	8.12079	8.09094	8.21248	8.51986	8.25595
ENSG00000237400.1	Th1	4.93522	5.0682	4.92855	4.53897	4.92051	4.53897	5.23713	4.93198	4.92669	5.79808	5.53183	5.82773
ENSG00000267396.1	Th1	5.30492	5.34878	5.19988	5.30759	5.35688	4.53897	5.11656	5.08947	5.60728	5.89254	6.46198	6.0094
ENSG00000255125.1	Th1	6.4785	6.37464	6.43667	6.42938	6.40757	6.27631	6.62534	6.567	6.3938	7.84431	6.91674	7.52254
ENSG00000264125.1	Th1	4.53897	4.91631	4.53897	4.53897	4.53897	4.53897	4.53897	4.53897	5.28981	5.3963	5.74523	5.65438
ENSG00000267251.1	Th1	4.53897	5.0682	4.53897	4.53897	4.53897	4.53897	4.95201	4.53897	4.53897	5.3963	5.90835	5.50752
ENSG00000236682.1	Th1	6.99641	7.62109	7.66162	6.67671	7.17116	7.1378	6.70526	7.34938	7.28409	8.07366	8.44682	7.66606
ENSG00000268802.1	Th1	7.19507	7.32648	6.90097	6.6164	6.97401	6.68013	7.57441	7.43317	7.29217	7.85125	7.27524	8.36024
ENSG00000231711.1	Th1	5.21051	4.53897	5.08481	4.93674	4.53897	4.53897	5.11656	4.53897	4.92669	5.79808	5.74523	5.71707
ENSG00000237851.1	Th1	4.93522	4.53897	4.53897	4.53897	4.53897	4.53897	4.95201	4.53897	4.53897	5.74583	5.53183	5.58516
ENSG00000243926.1	Th1	5.51796	5.9792	5.65941	5.38797	5.59287	5.08234	5.33445	5.66764	5.60728	6.40636	6.53702	6.36894
ENSG00000262999.1	Th1	5.38509	5.27133	5.19988	4.53897	4.92051	4.53897	4.95201	4.93198	5.0823	5.68937	5.68141	5.87732
ENSG00000267138.1	Th1	6.44253	6.40959	6.45431	6.37155	6.2757	6.31717	6.59156	6.50131	6.41205	7.42825	7.6173	7.17265
ENSG00000219665.4	Th1	8.84741	8.78583	8.96711	8.52375	8.70786	8.64163	8.73167	8.8981	8.9529	9.96164	9.85237	9.33707
ENSG00000267520.1	Th1	11.0872	11.2764	11.0378	10.4323	10.9751	10.5519	11.9331	12.1707	11.9857	12.0983	11.8848	11.2775
ENSG00000265342.1	Th1	4.93522	5.0682	4.53897	4.53897	4.53897	4.53897	4.53897	4.53897	4.92669	5.89254	5.61092	5.4185
ENSG00000225306.1	Th1	5.62703	5.27133	5.50369	5.30759	5.27882	5.36883	5.33445	5.51104	5.49971	6.71913	6.46198	6.08677
ENSG00000265840.1	Th1	9.20318	9.38079	9.35138	9.05827	9.20412	8.99867	9.44436	9.54594	9.57362	10.4759	10.4259	9.69634
ENSG00000231858.1	Th1	8.29028	8.50367	8.33749	8.11232	8.34963	8.06514	8.87467	9.2023	8.91301	9.27747	9.95384	8.64116
ENSG00000232295.3	Th1	6.7551	6.71735	6.81805	6.67671	6.55432	6.62313	7.18426	6.84459	6.92669	8.03207	7.7669	7.4133
ENSG00000232645.1	Th1	6.09099	6.65202	6.23957	6.17294	6.16842	6.18864	6.52046	6.48419	6.2762	7.30617	7.45814	7.1339
ENSG00000225434.2	Th1	5.09386	4.91631	5.08481	4.53897	4.53897	4.53897	4.53897	4.53897	5.0823	5.79808	5.68141	5.50752
ENSG00000264954.1	Th1	5.94402	5.58305	5.82298	5.63052	5.76454	5.28987	5.61196	5.90216	5.65496	6.77176	6.75355	6.56396
ENSG00000263276.1	Th1	6.8457	6.55305	6.56973	6.48395	6.35329	6.25517	6.75047	6.68693	6.42997	7.15814	7.56971	7.83274
ENSG00000248703.2	Th1	5.62703	5.71476	5.82298	4.53897	5.27882	5.08234	5.23713	5.56761	5.19692	5.79808	6.26032	6.34156
ENSG00000226667.2	Th1	4.93522	4.91631	5.50369	4.53897	4.92051	4.53897	5.11656	4.93198	4.92669	5.97657	5.53183	6.04899
ENSG00000258449.1	Th1	8.65257	8.58535	8.56977	8.09441	8.10186	7.97463	8.6133	8.71101	8.47679	9.40179	9.54199	8.89608
ENSG00000204815.4	Th1	4.93522	4.91631	5.08481	4.53897	4.53897	4.92673	4.95201	5.08947	5.0823	5.97657	6.22759	5.50752
ENSG00000227082.1	Th1	5.84067	5.79029	5.44169	4.93674	5.48642	5.19697	5.80491	6.37468	5.55579	6.54325	6.43564	6.36894
ENSG00000248358.2	Th1	5.57483	5.92126	5.82298	5.30759	5.0739	5.19697	5.84591	5.79441	5.60728	6.64461	6.60686	6.08677
ENSG00000264177.1	Th1	5.30492	5.1803	5.2931	4.53897	4.53897	5.28987	5.11656	5.29919	5.19692	6.18666	6.43564	5.58516
ENSG00000269952.1	Th1	6.59505	6.22015	6.30317	5.97993	6.2757	5.81813	6.64182	6.53469	6.83461	7.17021	7.35868	7.40287
ENSG00000269890.1	Th1	8.39099	8.20283	8.16441	7.9367	7.74997	7.76699	8.3253	8.10343	8.17009	8.8981	8.80263	9.61429
ENSG00000235545.1	Th1	5.51796	5.71476	5.2931	4.93674	5.0739	4.92673	5.23713	5.61954	5.43791	6.45414	6.12151	6.25425
ENSG00000237914.1	Th1	7.84486	7.25792	7.01994	6.55234	6.66896	6.3753	7.17419	6.67267	6.93768	8.03207	6.94995	8.55219
ENSG00000253632.1	Th1	5.45526	5.41665	5.2931	5.21291	4.53897	4.53897	4.95201	5.20535	5.43791	6.64461	6.00041	5.65438
ENSG00000227678.2	Th1	7.73202	7.79003	7.39413	7.40343	7.30944	6.88175	7.6856	7.71517	7.59671	8.66689	8.58927	8.55655
ENSG00000260196.1	Th1	7.3649	7.53672	7.37911	6.53568	6.88887	6.33695	8.71624	8.83239	8.7414	8.2944	8.45678	7.36023
ENSG00000244203.2	Th1	6.16819	5.79029	5.82298	5.30759	5.42527	5.43798	6.08443	6.05392	6.03804	7.09583	6.60686	6.85229
ENSG00000235007.2	Th1	6.90611	6.71735	6.80567	5.67898	5.27882	5.19697	7.06842	6.70099	6.59328	6.9455	6.8472	6.8353
ENSG00000225936.1	Th1	5.84067	5.71476	5.2931	5.21291	5.0739	5.08234	5.84591	5.71251	5.36877	7.14594	6.62912	6.22319
ENSG00000234663.1	Th1	6.34631	6.08393	6.0707	5.45832	5.87036	5.49978	6.48293	6.51814	6.31706	6.80548	6.94995	7.84017
ENSG00000243836.1	Th1	5.21051	5.0682	5.50369	4.53897	5.18703	5.36883	4.95201	5.29919	5.55579	6.30301	6.43564	7.27013
ENSG00000245954.2	Th1	8.04025	8.04436	8.06218	7.21109	7.29398	7.55215	7.69883	7.30928	7.68753	8.697	8.72684	10.0958
ENSG00000257607.1	Th1	7.85025	7.86924	7.95626	6.95862	7.10912	7.05211	8.70378	8.4889	8.69507	8.61262	8.57566	9.41619
ENSG00000232354.2	Th1	6.98551	6.6247	6.63022	6.51873	6.66896	6.53124	6.60859	6.65822	6.85836	8.37639	8.13378	9.54746
ENSG00000232310.1	Th2	5.21051	5.1803	5.2931	6.06813	5.35688	4.53897	9.55148	9.49747	9.37583	5.29302	5.19942	4.53897
ENSG00000232638.1	Th2	6.21611	6.13175	6.36269	6.24405	5.93341	5.60735	9.10049	9.1596	9.13736	5.29302	5.19942	5.77454
ENSG00000253389.2	Th2	5.57483	6.26127	6.36269	5.8067	6.14532	5.65504	8.1316	8.38276	8.14971	5.3963	5.01381	5.31312
ENSG00000228216.1	Th2	4.53897	5.34878	4.92855	5.09591	5.0739	5.08234	7.45238	7.14327	7.33175	4.53897	5.19942	4.53897
ENSG00000235934.1	Th2	5.45526	5.53245	5.2931	5.21291	5.27882	5.19697	6.83553	6.88067	6.54702	4.53897	4.53897	4.53897
ENSG00000238258.1	Th2	5.94402	6.28115	5.89267	5.72419	5.90253	5.78076	7.84784	7.63639	7.12844	5.48362	5.19942	5.31312
ENSG00000231971.1	Th2	4.53897	4.53897	4.53897	5.30759	4.53897	5.19697	7.12252	7.35724	6.82254	4.98761	5.44111	4.53897
ENSG00000233705.2	Th2	5.09386	4.91631	4.53897	5.30759	5.48642	5.49978	7.05729	6.86878	6.56267	5.16444	4.53897	4.53897
ENSG00000257298.1	Th2	5.76283	5.47735	5.65941	5.38797	5.35688	5.49978	7.34345	7.18022	6.83461	5.6278	5.01381	4.53897
ENSG00000249534.1	Th2	5.84067	5.89059	5.74595	5.63052	5.68414	5.36883	7.09037	7.06564	7.01173	4.98761	4.53897	5.50752
ENSG00000246526.2	Th2	7.65296	7.52419	7.45245	7.06635	7.25444	6.92683	9.05462	8.91773	9.0513	6.98851	6.865	7.0381
ENSG00000248245.1	Th2	4.93522	5.0682	5.2931	5.09591	5.18703	4.53897	6.76512	6.567	6.66603	4.53897	4.53897	5.00055
ENSG00000249955.1	Th2	5.21051	5.1803	5.08481	5.45832	5.48642	5.19697	6.42381	6.59831	6.49853	4.53897	4.53897	4.53897
ENSG00000229056.1	Th2	8.05415	7.97972	7.76563	8.13874	8.3078	7.95576	9.75284	9.759	8.90347	7.02995	6.79199	8.84362
ENSG00000231187.2	Th2	5.94402	5.53245	5.95653	5.88078	5.83675	5.49978	6.77957	6.92702	6.74715	5.3963	4.53897	5.18175
ENSG00000253619.1	Th2	4.53897	5.0682	4.53897	5.21291	4.53897	4.53897	6.08443	6.41258	6.33684	4.53897	4.53897	4.53897
ENSG00000250244.1	Th2	5.09386	5.34878	5.08481	4.53897	5.0739	4.92673	6.53871	6.10753	6.06505	4.53897	4.53897	4.53897
ENSG00000231681.1	Th2	5.57483	5.27133	5.44169	5.38797	5.27882	5.36883	6.59156	6.43098	6.42997	4.98761	4.53897	5.00055
ENSG00000223808.1	Th2	4.93522	4.53897	4.53897	4.53897	4.53897	4.53897	6.38231	6.20565	5.8536	4.53897	4.53897	4.53897
ENSG00000257433.1	Th2	7.11966	7.26574	7.10878	6.74753	7.09998	6.79813	7.84197	7.97992	7.87728	6.27529	6.22759	6.39556
ENSG00000269243.1	Th2	12.221	12.2989	12.3545	12.1998	12.2635	12.3135	12.9706	12.9499	12.9644	11.4207	11.5875	11.1124
ENSG00000267905.1	Th2	5.57483	5.67368	5.74595	5.57819	5.48642	5.36883	6.36086	6.35516	6.48184	4.98761	4.53897	5.00055
ENSG00000243797.2	Th2	5.09386	5.58305	5.19988	5.30759	5.0739	5.08234	6.02319	6.37468	5.81804	4.53897	4.53897	4.53897
ENSG00000249044.1	Th2	7.38063	6.9953	6.99923	7.50712	7.57719	7.44342	8.01808	8.23645	7.9316	6.18666	6.7338	6.66907
ENSG00000248774.1	Th2	8.11717	8.10197	8.1888	8.22734	8.04291	8.1292	9.23441	8.93228	9.18549	7.4942	7.59848	7.70776
ENSG00000259758.1	Th2	13.9488	13.9643	13.9929	13.7336	13.8489	13.7974	14.6552	14.7181	14.6375	12.9962	13.3454	13.1611
ENSG00000254139.1	Th2	4.93522	5.1803	4.53897	4.93674	4.92051	4.53897	6.08443	6.37468	5.98121	5.16444	4.53897	4.53897
ENSG00000267372.1	Th2	5.62703	5.1803	5.37232	5.09591	5.48642	5.55587	6.11345	6.15797	5.92003	4.53897	4.53897	5.00055
ENSG00000265784.1	Th2	10.9472	11.1396	11.1626	10.8534	11.0812	11.0573	11.5401	11.6081	11.6894	10.2527	10.1274	10.3509
ENSG00000227200.1	Th2	5.21051	4.91631	5.37232	5.09591	5.35688	5.43798	6.11345	5.99661	5.60728	4.53897	4.53897	4.53897
ENSG00000259953.1	Th2	7.06991	7.02443	6.71482	7.02447	7.09077	6.79813	7.54501	7.74422	7.60297	6.30301	6.12151	6.39556
ENSG00000232426.1	Th2	4.53897	4.91631	4.53897	4.53897	4.53897	4.53897	6.22069	5.71251	5.69946	4.53897	4.53897	4.53897
ENSG00000253364.1	Th2	4.53897	4.53897	4.92855	5.21291	4.53897	4.53897	5.92172	5.56761	6.09121	4.53897	4.53897	4.53897
ENSG00000258749.1	Th2	8.37653	8.4328	8.33388	8.12118	8.27919	8.14166	8.58975	8.80102	8.8866	7.25141	7.3815	7.68291
ENSG00000268355.1	Th2	8.42299	8.82706	8.12698	8.7116	9.02802	8.14578	9.37697	9.49747	8.55542	8.48008	7.57937	7.4339
ENSG00000243350.1	Th2	4.93522	5.0682	4.92855	5.09591	4.53897	4.53897	6.05438	6.22857	6.16521	4.98761	5.01381	4.53897
ENSG00000262903.1	Th2	7.48541	7.6499	7.69137	7.53521	7.52036	7.52585	8.86351	8.77703	8.77845	7.34825	7.64501	7.54141
ENSG00000234961.1	Th2	13.3099	13.3937	13.1286	12.6158	12.749	12.5138	13.4571	13.8354	13.5031	12.3004	12.1488	12.4989
ENSG00000267291.1	Th2	10.4933	10.5018	10.5396	10.3444	10.2889	10.4419	10.7235	10.8329	10.8406	9.3972	9.36541	9.84634
ENSG00000261183.1	Th2	5.62703	5.27133	5.74595	5.8067	5.76454	5.43798	5.99078	6.18213	6.14124	4.98761	4.53897	5.00055
ENSG00000248668.1	Th2	7.28301	7.74324	7.57438	7.5762	7.76603	7.56509	7.88826	7.96546	7.98378	6.27529	6.75355	7.0381
ENSG00000253358.1	Th2	7.28301	7.4793	7.48754	7.4264	7.48764	7.42192	8.29207	8.20034	7.88231	6.91588	6.79199	6.90172
ENSG00000231083.1	Th2	5.21051	5.47735	4.92855	4.53897	5.18703	4.92673	5.80491	6.20565	5.36877	4.53897	4.53897	4.53897
ENSG00000257023.1	Th2	5.09386	4.53897	5.37232	5.09591	5.0739	5.08234	5.80491	5.44868	6.09121	4.53897	4.53897	4.53897
ENSG00000255362.1	Th2	5.30492	5.53245	5.44169	5.88078	5.27882	4.92673	5.80491	5.86794	5.65496	4.53897	4.53897	4.53897
ENSG00000214870.4	Th2	5.67538	5.85864	5.37232	5.63052	5.59287	5.36883	5.99078	6.05392	5.74125	4.53897	4.53897	5.00055
ENSG00000232233.1	Th2	6.09099	5.53245	6.01561	5.94826	6.16842	5.85369	6.55663	6.08115	6.2762	5.29302	5.44111	4.53897
ENSG00000254615.2	Th2	8.35085	8.39758	8.49442	7.95684	8.0472	7.91719	9.24951	8.67104	8.98494	7.9055	7.56971	7.82528
ENSG00000233429.5	Th2	6.97451	6.59664	6.92357	7.13615	6.5842	6.90452	7.31686	6.79456	7.20884	5.84681	5.68141	6.19102
ENSG00000257086.1	Th2	6.71381	6.7789	6.94571	6.74753	6.74737	6.7075	7.41163	7.3958	7.62771	6.08814	6.56084	6.19102
ENSG00000260879.1	Th2	7.58861	7.90711	7.83057	7.94681	7.93999	7.90737	8.24936	8.28698	8.25629	6.93079	7.07377	7.19779
ENSG00000256914.1	Th2	6.16819	6.08393	6.09694	6.33096	6.09718	6.27631	6.59156	6.31485	6.54702	5.29302	5.01381	5.58516
ENSG00000227844.1	Th2	5.21051	5.62993	5.2931	5.21291	5.27882	4.92673	6.08443	6.39382	6.14124	4.53897	5.01381	5.50752
ENSG00000228742.5	Th2	4.53897	4.91631	4.53897	4.53897	4.53897	4.92673	6.02319	5.71251	5.43791	4.53897	4.53897	4.53897
ENSG00000256940.1	Th2	6.85805	6.6247	6.78049	6.94725	6.82042	6.79813	7.46037	7.4907	7.66394	6.27529	6.29191	6.49526
ENSG00000264666.1	Th2	6.71381	6.98543	7.04029	6.91246	7.01428	6.91573	7.24291	7.2678	7.10979	5.79808	6.00041	6.28428
ENSG00000255224.1	Th2	7.834	8.13382	8.18072	8.02503	8.0936	7.89747	8.34971	8.2044	8.31208	7.21729	7.08834	7.02373
ENSG00000268520.1	Th2	6.03532	6.24094	6.19454	6.0104	6.07204	6.23354	6.40328	6.76865	6.69377	5.48362	5.19942	5.65438
ENSG00000226526.1	Th2	7.60826	7.6499	7.61875	7.62238	7.61368	7.6877	8.00773	8.06801	8.02047	6.64461	6.51263	7.4133
ENSG00000264235.1	Th2	11.6743	11.5528	11.6007	11.582	11.4578	11.5255	11.9115	11.7752	11.7773	10.4497	10.5175	11.0093
ENSG00000256988.1	Th2	6.09099	5.75354	5.85863	5.21291	5.18703	5.43798	6.11345	6.15797	5.92003	4.98761	5.19942	4.53897
ENSG00000227676.1	Th2	5.45526	5.27133	5.37232	5.52118	5.35688	5.60735	5.76146	5.61954	5.69946	4.53897	4.53897	4.53897
ENSG00000232821.1	Th2	5.09386	5.34878	5.44169	5.21291	5.54192	5.65504	5.71517	5.75465	5.60728	4.53897	4.53897	4.53897
ENSG00000233290.1	Th2	5.21051	5.47735	5.55994	4.53897	5.18703	5.28987	6.05438	5.56761	5.43791	4.53897	4.53897	4.53897
ENSG00000225541.1	Th2	5.30492	5.53245	5.37232	4.93674	5.48642	5.08234	5.84591	6.10753	5.55579	4.53897	4.53897	5.00055
ENSG00000229227.3	Th2	4.93522	4.91631	5.08481	5.21291	5.0739	4.53897	5.84591	5.66764	5.98121	4.53897	4.53897	5.00055
ENSG00000245213.2	Th2	7.76117	7.85475	7.83057	7.47108	7.75535	7.52585	8.1316	8.30592	8.08665	6.73696	6.8472	7.53201
ENSG00000237096.1	Th2	5.84067	5.82526	5.55994	5.52118	5.64008	5.43798	6.31645	6.18213	6.03804	4.53897	5.19942	5.4185
ENSG00000228162.1	Th2	5.72049	5.27133	5.37232	5.38797	5.18703	5.19697	5.66555	5.61954	5.69946	4.53897	4.53897	4.53897
ENSG00000260037.1	Th2	7.7142	7.53672	7.70308	7.80323	7.74458	7.72796	8.00773	8.01773	7.91701	6.43054	6.67225	7.47409
ENSG00000259799.1	Th2	6.61066	6.45976	6.74157	6.51873	6.78451	6.63767	6.99995	6.92702	6.94856	5.48362	6.12151	5.92387
ENSG00000265490.1	Th2	7.72017	7.60938	7.50131	7.73985	7.63154	7.50575	7.83606	7.71517	7.68753	6.56434	6.46198	6.88549
ENSG00000261658.1	Th2	5.76283	5.47735	5.37232	5.63052	5.0739	5.49978	5.66555	5.83209	5.43791	4.53897	4.53897	4.53897
ENSG00000246859.2	Th2	8.26292	7.75378	7.92226	7.87964	7.63744	7.7504	8.51662	8.29838	8.14559	6.70099	7.01355	7.93302
ENSG00000267475.1	Th2	6.87026	6.7424	6.63022	6.95862	6.88887	6.82268	7.39494	7.17109	7.20884	6.21718	6.15831	6.08677
ENSG00000254739.1	Th2	6.97451	6.53809	6.96742	6.80099	6.83213	6.95948	7.22368	7.08554	7.06181	6.12224	5.74523	6.19102
ENSG00000254528.3	Th2	5.38509	5.62993	5.95653	5.52118	5.27882	4.92673	6.40328	6.46677	6.88161	5.68937	5.33363	5.4185
ENSG00000265148.1	Th2	7.31644	7.64419	7.37152	7.33179	7.33977	7.29233	7.79396	7.59831	7.57135	6.60526	6.32246	6.72741
ENSG00000176728.3	Th2	6.36635	6.44332	6.36269	6.26656	6.38982	6.46497	6.42381	6.64356	6.46485	5.48362	5.33363	5.4185
ENSG00000258395.1	Th2	5.38509	5.67368	5.50369	5.21291	5.80155	5.36883	5.41698	5.99661	5.49971	4.53897	4.53897	4.53897
ENSG00000260588.1	Th2	7.09007	7.28122	7.37152	7.00294	7.05316	7.1193	7.44434	7.60473	7.50558	6.43054	6.40858	6.42146
ENSG00000230408.3	Th2	6.82058	7.28122	7.22614	7.32356	7.27832	7.30832	7.38651	7.44051	7.55847	6.15505	6.56084	6.39556
ENSG00000260896.1	Th2	5.51796	5.62993	5.74595	5.72419	5.76454	5.43798	5.71517	5.86794	5.74125	4.53897	4.53897	5.00055
ENSG00000231724.1	Th2	5.21051	5.27133	5.08481	5.45832	5.27882	5.28987	5.80491	5.61954	5.43791	4.53897	4.53897	4.53897
ENSG00000256879.1	Th2	4.93522	5.0682	4.92855	4.53897	4.53897	4.53897	5.55355	5.86794	5.43791	4.53897	4.53897	4.53897
ENSG00000237422.1	Th2	4.53897	5.62993	5.08481	5.38797	5.0739	5.19697	5.48913	5.3789	5.98121	4.53897	4.53897	4.53897
ENSG00000249790.2	Th2	5.51796	5.79029	5.50369	5.38797	5.76454	5.49978	5.76146	6.43098	6.18853	4.53897	5.44111	5.18175
ENSG00000267353.1	Th2	7.06991	7.32648	7.20008	7.13615	7.23825	7.1193	7.46831	7.38052	7.30816	6.30301	6.51263	6.12294
ENSG00000264739.1	Th2	6.36635	6.31967	6.30317	6.60076	6.425	6.27631	6.57425	6.64356	6.81034	5.48362	5.74523	5.58516
ENSG00000236790.1	Th2	5.21051	5.34878	4.92855	5.30759	5.35688	5.55587	5.61196	5.51104	5.69946	4.53897	4.53897	4.53897
ENSG00000269937.1	Th2	8.27079	8.07347	7.91239	8.24358	8.1223	8.07386	8.28363	8.35762	8.23332	7.05676	7.21186	7.40287
ENSG00000255557.1	Th2	5.30492	5.47735	5.19988	5.38797	5.54192	5.43798	5.80491	5.51104	5.49971	4.53897	4.53897	4.53897
ENSG00000261898.2	Th2	7.51378	7.73793	7.76007	7.56946	7.68365	7.72796	7.57441	7.77262	7.86715	6.18666	6.60686	7.2224
ENSG00000250039.3	Th2	5.67538	5.1803	5.2931	5.09591	5.48642	5.28987	5.48913	5.61954	5.69946	4.53897	4.53897	4.53897
ENSG00000260111.1	Th2	8.235	8.37799	8.1603	8.10339	8.23512	8.32678	8.67532	8.63288	8.62406	7.42825	7.33543	7.98043
ENSG00000263154.1	Th2	5.51796	5.27133	5.19988	5.09591	5.48642	4.53897	5.84591	5.66764	5.28981	4.53897	4.53897	4.53897
ENSG00000258378.1	Th2	6.8078	6.9953	6.91233	6.93578	6.87775	7.05211	7.1119	7.18927	7.37759	5.89254	6.35204	6.25425
ENSG00000251637.2	Th2	5.57483	5.79029	5.78549	5.63052	5.54192	5.49978	5.92172	6.05392	6.03804	4.98761	4.53897	5.31312
ENSG00000264272.1	Th2	6.62603	7.03397	6.81805	6.90062	7.23007	6.72093	7.39494	7.66727	7.3625	6.18666	6.38073	6.68888
ENSG00000224086.3	Th2	8.1303	8.40082	8.21276	8.09891	8.14643	7.9605	8.36972	8.47232	8.36219	7.09583	7.37014	7.5783
ENSG00000232832.1	Th2	7.10002	6.84839	6.76767	7.13615	7.33977	6.95948	7.46037	7.31741	7.37007	6.0526	6.08305	6.86901
ENSG00000232485.2	Th2	6.36635	6.31967	6.21734	6.09556	6.29572	6.11669	6.60859	6.10753	6.57809	5.16444	5.33363	5.65438
ENSG00000225979.1	Th2	5.51796	5.79029	5.61158	5.63052	5.42527	5.19697	5.80491	5.99661	6.03804	5.16444	4.53897	5.00055
ENSG00000265194.1	Th2	8.80248	8.77348	8.68983	8.80101	8.83003	8.61256	8.93184	8.80893	8.84481	7.68128	7.68989	8.08895
ENSG00000229267.1	Th2	5.57483	5.71476	5.65941	5.21291	5.90253	5.81813	5.55355	5.79441	5.8536	4.53897	4.53897	5.00055
ENSG00000257286.1	Th2	7.31644	7.39833	7.46661	7.41113	7.27041	7.38522	7.60314	7.44781	7.73343	6.78875	6.62912	6.25425
ENSG00000227640.1	Th2	4.93522	5.41665	5.37232	5.52118	5.54192	5.28987	5.61196	5.44868	5.65496	4.53897	4.53897	4.53897
ENSG00000254003.1	Th2	7.66545	8.04855	8.11427	7.94176	7.77663	8.00243	8.35775	8.27933	8.39002	7.02995	7.6173	7.28177
ENSG00000263327.2	Th2	7.22215	7.4529	7.40898	7.4264	7.46757	7.28425	7.38651	7.72687	7.65797	6.62513	6.22759	6.8353
ENSG00000259519.1	Th2	6.00602	5.71476	5.95653	5.67898	5.83675	5.65504	5.957	5.99661	5.81804	5.16444	4.53897	5.00055
ENSG00000261043.1	Th2	5.57483	5.53245	5.37232	5.57819	5.48642	4.53897	5.41698	5.56761	5.69946	4.53897	4.53897	4.53897
ENSG00000267150.1	Th2	6.30492	6.31967	6.21734	6.4661	6.19093	5.9813	6.48293	6.27273	6.59328	5.29302	5.68141	5.31312
ENSG00000248968.1	Th2	5.38509	5.75354	5.37232	5.30759	5.48642	5.81813	5.55355	5.83209	5.28981	4.53897	4.53897	4.53897
ENSG00000245248.3	Th2	5.09386	5.71476	5.2931	5.38797	5.27882	5.36883	5.80491	5.75465	5.74125	5.16444	4.53897	4.53897
ENSG00000225792.1	Th2	7.52077	7.29649	7.59359	7.69782	7.44718	7.65815	8.07357	8.11647	8.12484	7.10856	7.18552	6.96438
ENSG00000236173.1	Th2	4.93522	5.0682	5.50369	5.57819	5.64008	5.60735	5.76146	5.86794	5.69946	4.53897	5.19942	4.53897
ENSG00000237356.1	Th2	6.06362	6.00666	5.78549	5.84466	5.7255	5.28987	6.08443	6.08115	6.06505	4.98761	4.53897	5.65438
ENSG00000223477.2	Th2	4.93522	4.53897	4.53897	4.93674	4.53897	4.53897	5.80491	5.29919	5.55579	4.53897	4.53897	4.53897
ENSG00000251580.1	Th2	7.16736	7.08963	6.96742	6.83942	6.74737	6.97016	7.50725	7.01431	7.22598	5.93569	6.04277	6.72741
ENSG00000251224.1	Th2	7.7142	7.82528	7.88736	7.72798	7.78713	7.75596	7.92746	7.73267	7.90225	6.60526	7.11695	6.80052
ENSG00000229848.1	Th2	5.94402	5.95076	6.01561	6.19728	6.09718	6.03814	6.36086	6.29403	6.48184	5.48362	5.19942	5.4185
ENSG00000236733.1	Th2	5.62703	5.1803	5.08481	5.09591	4.92051	5.08234	6.05438	5.44868	5.78067	4.53897	4.53897	5.18175
ENSG00000254420.1	Th2	7.33281	7.40529	7.50813	7.35614	7.27832	7.53907	7.42809	7.4977	7.64596	6.58501	6.32246	6.64889
ENSG00000259031.1	Th2	6.7551	6.7424	6.67337	6.83942	6.72187	6.60837	7.39494	6.94948	7.01173	6.32993	6.19363	5.82773
ENSG00000266527.1	Th2	8.30184	8.03168	8.17259	8.27154	8.30071	8.39022	7.88256	7.95574	7.95557	8.99203	8.99845	8.8039
ENSG00000233953.1	Th2	5.21051	4.91631	5.08481	5.09591	5.18703	5.08234	5.11656	4.53897	4.53897	5.68937	5.68141	5.82773
ENSG00000242628.1	Th2	7.61474	7.72725	7.77117	7.83653	7.87317	7.82602	7.59602	7.69144	7.79398	8.74819	8.99505	8.35016
ENSG00000254602.1	Th2	6.23914	6.37464	6.26126	5.88078	6.23431	6.29697	6.11345	5.83209	5.78067	7.36875	6.89976	6.47127
ENSG00000246740.2	Th2	4.93522	4.91631	5.08481	5.09591	5.18703	5.19697	4.95201	4.53897	4.53897	6.01547	5.53183	5.50752
ENSG00000262298.1	Th2	4.93522	5.1803	4.92855	5.30759	5.18703	5.08234	4.53897	5.08947	5.0823	6.01547	5.95572	5.77454
ENSG00000254942.1	Th2	4.53897	4.53897	4.92855	4.53897	5.18703	4.53897	4.53897	4.53897	4.53897	5.68937	5.33363	5.65438
ENSG00000245711.2	Th2	6.5132	6.33835	6.19454	6.50149	6.55432	6.39392	6.31645	6.27273	6.06505	7.52142	7.18552	7.00918
ENSG00000261215.1	Th2	7.77264	8.01888	8.2363	8.01071	8.09774	8.16216	7.75675	7.72103	7.99765	9.06302	8.66402	8.81121
ENSG00000184441.4	Th2	10.8622	11.011	10.9225	10.9257	10.9091	10.9488	10.6857	10.7128	10.7471	11.6853	11.9859	11.55
ENSG00000228655.2	Th2	5.45526	5.27133	5.2931	5.8067	5.0739	5.49978	4.53897	5.29919	4.92669	5.93569	5.85787	6.04899
ENSG00000262319.1	Th2	5.94402	5.82526	5.78549	5.94826	5.99174	5.65504	5.61196	5.29919	5.69946	6.40636	6.40858	6.88549
ENSG00000214353.3	Th2	5.45526	5.1803	5.08481	5.09591	5.35688	5.43798	5.11656	4.93198	5.36877	6.43054	6.00041	6.08677
ENSG00000255521.1	Th2	5.76283	5.62993	5.65941	5.30759	5.7255	5.49978	4.53897	5.29919	4.92669	6.18666	5.85787	5.82773
ENSG00000270175.1	Th2	6.85805	7.11647	6.87791	6.91246	6.99432	6.7075	6.73561	6.48419	6.85836	7.91212	8.13378	7.14696
ENSG00000258473.1	Th2	4.53897	4.91631	4.53897	4.93674	4.53897	4.53897	4.53897	4.53897	4.53897	5.6278	5.53183	5.58516
ENSG00000241657.1	Th2	8.31711	8.47022	8.21276	7.54214	7.77663	7.52585	7.30786	6.85675	6.67999	7.9703	7.49988	8.50775
ENSG00000235126.1	Th2	5.09386	5.27133	5.37232	5.45832	4.92051	4.92673	4.95201	4.93198	5.0823	5.93569	5.74523	6.44668
ENSG00000228397.1	Th2	5.51796	5.58305	5.19988	5.30759	5.35688	5.55587	5.11656	5.08947	5.43791	6.40636	6.43564	5.96778
ENSG00000261889.1	Th2	5.09386	4.91631	5.08481	5.30759	5.0739	5.08234	5.11656	4.53897	4.53897	5.74583	5.74523	5.87732
ENSG00000265413.1	Th2	5.09386	5.41665	5.37232	5.63052	5.27882	5.28987	5.11656	5.08947	4.53897	5.89254	5.74523	6.28428
ENSG00000226070.1	Th2	5.38509	5.47735	5.44169	4.93674	4.92051	5.28987	4.53897	4.93198	4.53897	5.29302	5.74523	6.15765
ENSG00000225643.1	Th2	6.09099	5.79029	5.95653	5.8067	5.87036	5.69955	5.76146	5.51104	5.55579	6.52171	6.65091	6.85229
ENSG00000264924.1	Th2	5.9111	5.27133	5.65941	5.72419	5.59287	5.36883	5.11656	5.08947	5.0823	5.97657	6.19363	6.36894
ENSG00000256249.1	Th2	6.06362	6.33835	6.40039	6.37155	6.14532	6.21137	5.76146	5.75465	5.60728	6.98851	7.10273	6.28428
ENSG00000260613.1	Th2	5.51796	5.75354	5.85863	5.63052	5.83675	5.74133	5.55355	5.61954	5.36877	6.60526	6.75355	6.44668
ENSG00000225442.2	Th2	4.93522	5.0682	4.92855	5.21291	5.0739	5.08234	4.53897	5.08947	4.92669	5.79808	6.19363	5.82773
ENSG00000227195.2	Th2	8.12156	8.48552	8.03083	8.39619	8.31134	8.19831	7.94935	8.0814	8.11223	9.35284	9.11568	8.95001
ENSG00000249825.1	Th2	6.7551	6.87061	6.60042	6.76115	6.53904	6.81048	6.29343	6.6287	6.33684	7.19399	7.19876	8.17215
ENSG00000255443.1	Th2	10.4296	10.698	10.5533	10.3202	10.5209	10.386	10.1234	10.2814	10.1487	11.3339	11.4071	11.2039
ENSG00000269990.1	Th2	8.38378	8.47636	8.49119	8.42123	8.42317	8.51214	8.22308	8.13793	8.27888	9.23188	9.63959	9.16202
ENSG00000233108.1	Th2	5.62703	5.71476	5.70405	5.38797	5.27882	5.55587	5.41698	5.3789	4.92669	6.78875	6.15831	6.19102
ENSG00000254872.1	Th2	5.72049	5.75354	5.61158	6.17294	6.12159	5.49978	5.66555	5.3789	5.55579	7.08295	7.07377	5.87732
ENSG00000177757.1	Th2	5.76283	5.82526	5.89267	6.03977	5.54192	6.01022	6.08443	5.20535	5.65496	7.06993	6.93347	6.39556
ENSG00000225187.1	Th2	5.76283	5.34878	5.92526	5.63052	5.59287	5.60735	5.55355	5.3789	5.19692	6.70099	6.26032	6.6283
ENSG00000260425.1	Th2	7.7379	7.44621	7.57438	7.54903	7.64915	7.47151	7.46831	7.38052	7.30816	8.52707	8.91108	8.20629
ENSG00000239203.1	Th2	5.57483	5.34878	5.19988	5.57819	5.18703	5.19697	5.11656	5.08947	5.19692	6.2467	6.48763	6.15765
ENSG00000255343.1	Th2	4.53897	5.1803	5.08481	4.93674	5.0739	4.53897	4.53897	4.53897	4.92669	6.12224	5.61092	5.77454
ENSG00000263798.1	Th2	5.30492	5.41665	5.37232	5.45832	5.27882	5.49978	5.11656	5.08947	5.19692	6.45414	6.26032	6.22319
ENSG00000250764.1	Th2	6.06362	5.79029	5.74595	5.8067	6.14532	5.85369	5.66555	5.71251	5.55579	6.83817	6.94995	6.72741
ENSG00000267731.1	Th2	6.34631	6.24094	6.38173	6.19728	6.2757	6.44769	5.99078	5.90216	5.88754	7.13361	6.77294	7.48393
ENSG00000225632.1	Th2	6.23914	5.92126	6.12239	6.09556	5.68414	5.92012	5.11656	5.3789	5.55579	6.66374	6.53702	6.47127
ENSG00000226091.3	Th2	7.61474	6.76687	6.79315	6.22097	6.12159	6.01022	6.02319	5.66764	5.74125	7.46637	7.13099	6.49526
ENSG00000232912.1	Th2	6.61066	6.49184	6.48867	6.44791	6.79661	6.29697	6.05438	6.22857	6.06505	7.37887	7.47919	7.19779
ENSG00000229980.4	Th2	4.93522	5.0682	4.92855	5.21291	4.92051	4.92673	4.53897	4.53897	4.53897	5.97657	5.80373	5.58516
ENSG00000254340.1	Th2	6.21611	6.6247	6.19454	6.66196	6.2757	6.39392	5.76146	6.29403	6.06505	7.17021	7.44748	7.25838
ENSG00000254777.1	Th2	6.68536	6.24094	6.30317	7.01376	6.52353	6.66617	5.33445	5.08947	4.53897	6.21718	6.00041	6.51869
ENSG00000233593.1	Th2	5.09386	5.0682	5.08481	5.21291	4.92051	5.28987	4.53897	4.53897	5.0823	6.08814	6.08305	5.77454
ENSG00000235237.1	Th2	7.56864	7.68363	7.59993	8.02503	7.93533	8.18636	6.97618	7.2678	7.28409	8.35753	8.61611	8.36024
ENSG00000236188.1	Th2	5.09386	5.0682	4.92855	4.53897	5.27882	4.92673	4.53897	4.53897	4.53897	5.68937	6.19363	5.58516
ENSG00000260556.1	Th2	7.75539	7.80525	7.93694	7.90068	7.82325	8.01612	7.19424	7.08554	7.19144	8.35753	8.58927	8.44779
ENSG00000263069.1	Th2	5.21051	5.1803	5.08481	5.21291	5.35688	5.08234	4.95201	4.53897	5.19692	6.08814	5.85787	6.72741
ENSG00000251136.3	Th2	7.76117	8.06935	7.9418	7.87964	8.41664	8.154	7.13304	7.46944	7.84149	8.95829	9.03528	8.76681
ENSG00000258889.1	Th2	7.94868	7.8596	7.92226	8.19008	8.01242	8.22188	7.24291	7.37281	7.30816	8.92692	8.63809	8.85427
ENSG00000232021.2	Th2	8.51149	8.72038	8.42498	7.82552	7.95847	7.98396	7.22368	7.41089	7.20017	8.8217	8.53402	9.09172
ENSG00000267320.1	Th2	4.53897	5.0682	5.55994	5.38797	4.92051	5.85369	4.53897	4.53897	4.53897	6.15505	6.04277	7.2933
ENSG00000226423.1	Th2	6.34631	6.40959	6.01561	5.63052	5.80155	5.9813	5.23713	5.20535	5.49971	7.40874	7.5101	8.82931
