# Supplementary material for: Identification of global regulators of T-helper cell lineage specification
Source: Genome Med. 2015 Nov 20;7:122. doi: 10.1186/s13073-015-0237-0 (PMC4654807; doi:10.1186/s13073-015-0237-0)
Supplement: Additional file 11: Table S7. — List of lineage-specific lncRNAs in the vicinity of lineage-specific protein coding genes. (XLSX 42 kb) [file 13073_2015_237_MOESM11_ESM.xlsx]

## Sheet: Th1
entrezID	lncRNAID
2242	ENSG00000259260.1
3383	ENSG00000267607.1
4924	ENSG00000235191.1
5045	ENSG00000259260.1
9545	ENSG00000267576.1
9746	ENSG00000256967.1
9827	ENSG00000228843.2
55092	ENSG00000233485.1
55332	ENSG00000257202.1
64374	ENSG00000249593.2
90853	ENSG00000254545.1
164656	ENSG00000231467.2
400696	ENSG00000269460.1
440823	ENSG00000206028.1
440823	ENSG00000225783.2
100507218	ENSG00000267128.1
408	ENSG00000254429.1
2302	ENSG00000267128.1
3903	ENSG00000268802.1
4650	ENSG00000269480.1
5966	ENSG00000267520.1
92340	ENSG00000264954.1
124460	ENSG00000261644.1
374383	ENSG00000260196.1

## Sheet: Th2
entrezID	lncRNAID
286	ENSG00000253389.2
286	ENSG00000260588.1
2571	ENSG00000235934.1
2625	ENSG00000232638.1
2625	ENSG00000243350.1
3265	ENSG00000254739.1
3927	ENSG00000265784.1
4218	ENSG00000269243.1
4649	ENSG00000260037.1
5139	ENSG00000256879.1
5172	ENSG00000233705.2
6483	ENSG00000260111.1
7431	ENSG00000234961.1
8829	ENSG00000238258.1
9848	ENSG00000249955.1
10627	ENSG00000264235.1
10725	ENSG00000260111.1
11184	ENSG00000267291.1
23513	ENSG00000255343.1
29887	ENSG00000214870.4
29887	ENSG00000225792.1
51809	ENSG00000245213.2
51809	ENSG00000248774.1
55529	ENSG00000253358.1
55973	ENSG00000233705.2
57520	ENSG00000229056.1
57596	ENSG00000259031.1
84079	ENSG00000267475.1
89782	ENSG00000232832.1
94015	ENSG00000264272.1
125206	ENSG00000262319.1
140469	ENSG00000235934.1
147645	ENSG00000267905.1
147645	ENSG00000268520.1
154092	ENSG00000231971.1
154092	ENSG00000232310.1
399717	ENSG00000243350.1
399717	ENSG00000232638.1
402665	ENSG00000267905.1
409	ENSG00000261898.2
960	ENSG00000255443.1
960	ENSG00000255521.1
57217	ENSG00000225187.1
114904	ENSG00000235237.1
125488	ENSG00000264924.1
201229	ENSG00000266527.1
641518	ENSG00000232021.2
