# Supplementary material for: Identification of global regulators of T-helper cell lineage specification
Source: Genome Med. 2015 Nov 20;7:122. doi: 10.1186/s13073-015-0237-0 (PMC4654807; doi:10.1186/s13073-015-0237-0)
Supplement: Additional file 14: Table S9. — Predicted GO terms of lineage-specific lncRNAs. (XLSX 380 kb) [file 13073_2015_237_MOESM14_ESM.xlsx]

## Sheet: Sheet1
lncRNAID	GO Accession	GO Term
ENSG00000206028.1	GO:0001869	negative regulation of complement activation, lectin pathway
ENSG00000206028.1	GO:0002443	leukocyte mediated immunity
ENSG00000206028.1	GO:0006887	exocytosis
ENSG00000206028.1	GO:0015798	myo-inositol transport
ENSG00000206028.1	GO:0016539	intein-mediated protein splicing
ENSG00000206028.1	GO:0023056	positive regulation of signaling
ENSG00000206028.1	GO:0030168	platelet activation
ENSG00000206028.1	GO:0030704	vitelline membrane formation
ENSG00000206028.1	GO:0032383	regulation of intracellular cholesterol transport
ENSG00000206028.1	GO:0032735	positive regulation of interleukin-12 production
ENSG00000206028.1	GO:0034341	response to interferon-gamma
ENSG00000206028.1	GO:0035722	interleukin-12-mediated signaling pathway
ENSG00000206028.1	GO:0035723	interleukin-15-mediated signaling pathway
ENSG00000206028.1	GO:0035772	interleukin-13-mediated signaling pathway
ENSG00000206028.1	GO:0036003	positive regulation of transcription from RNA polymerase II promoter in response to stress
ENSG00000206028.1	GO:0038155	interleukin-23-mediated signaling pathway
ENSG00000206028.1	GO:0043922	negative regulation by host of viral transcription
ENSG00000206028.1	GO:0043988	histone H3-S28 phosphorylation
ENSG00000206028.1	GO:0043990	histone H2A-S1 phosphorylation
ENSG00000206028.1	GO:0045058	T cell selection
ENSG00000206028.1	GO:0046638	positive regulation of alpha-beta T cell differentiation
ENSG00000206028.1	GO:0048074	negative regulation of eye pigmentation
ENSG00000206028.1	GO:0048211	Golgi vesicle docking
ENSG00000206028.1	GO:0050798	activated T cell proliferation
ENSG00000206028.1	GO:0050850	positive regulation of calcium-mediated signaling
ENSG00000206028.1	GO:0060220	camera-type eye photoreceptor cell fate commitment
ENSG00000206028.1	GO:0060466	activation of meiosis involved in egg activation
ENSG00000206028.1	GO:0070498	interleukin-1-mediated signaling pathway
ENSG00000206028.1	GO:0080154	regulation of fertilization
ENSG00000206028.1	GO:0090240	positive regulation of histone H4 acetylation
ENSG00000206028.1	GO:0090303	positive regulation of wound healing
ENSG00000206028.1	GO:0097192	extrinsic apoptotic signaling pathway in absence of ligand
ENSG00000206028.1	GO:2000438	negative regulation of monocyte extravasation
ENSG00000206028.1	GO:2000503	positive regulation of natural killer cell chemotaxis
ENSG00000206028.1	GO:2000560	positive regulation of CD24 biosynthetic process
ENSG00000206028.1	GO:2001243	negative regulation of intrinsic apoptotic signaling pathway
ENSG00000225783.2	GO:0001869	negative regulation of complement activation, lectin pathway
ENSG00000225783.2	GO:0002522	leukocyte migration involved in immune response
ENSG00000225783.2	GO:0002548	monocyte chemotaxis
ENSG00000225783.2	GO:0002729	positive regulation of natural killer cell cytokine production
ENSG00000225783.2	GO:0035556	intracellular signal transduction
ENSG00000225783.2	GO:0006468	protein phosphorylation
ENSG00000225783.2	GO:0006649	phospholipid transfer to membrane
ENSG00000225783.2	GO:0006730	one-carbon metabolic process
ENSG00000225783.2	GO:0006887	exocytosis
ENSG00000225783.2	GO:0007205	protein kinase C-activating G-protein coupled receptor signaling pathway
ENSG00000225783.2	GO:0007520	myoblast fusion
ENSG00000225783.2	GO:0007611	learning or memory
ENSG00000225783.2	GO:0008016	regulation of heart contraction
ENSG00000225783.2	GO:0008360	regulation of cell shape
ENSG00000225783.2	GO:0009967	positive regulation of signal transduction
ENSG00000225783.2	GO:0010818	T cell chemotaxis
ENSG00000225783.2	GO:0014808	release of sequestered calcium ion into cytosol by sarcoplasmic reticulum
ENSG00000225783.2	GO:0015701	bicarbonate transport
ENSG00000225783.2	GO:0016539	intein-mediated protein splicing
ENSG00000225783.2	GO:0019935	cyclic-nucleotide-mediated signaling
ENSG00000225783.2	GO:0030049	muscle filament sliding
ENSG00000225783.2	GO:0030168	platelet activation
ENSG00000225783.2	GO:0030502	negative regulation of bone mineralization
ENSG00000225783.2	GO:0030704	vitelline membrane formation
ENSG00000225783.2	GO:0032383	regulation of intracellular cholesterol transport
ENSG00000225783.2	GO:0033373	maintenance of protease location in mast cell secretory granule
ENSG00000225783.2	GO:0033382	maintenance of granzyme B location in T cell secretory granule
ENSG00000225783.2	GO:0035723	interleukin-15-mediated signaling pathway
ENSG00000225783.2	GO:0038203	TORC2 signaling
ENSG00000225783.2	GO:0042246	tissue regeneration
ENSG00000225783.2	GO:0042327	positive regulation of phosphorylation
ENSG00000225783.2	GO:0042730	fibrinolysis
ENSG00000225783.2	GO:0043922	negative regulation by host of viral transcription
ENSG00000225783.2	GO:0043990	histone H2A-S1 phosphorylation
ENSG00000225783.2	GO:0045661	regulation of myoblast differentiation
ENSG00000225783.2	GO:0048074	negative regulation of eye pigmentation
ENSG00000225783.2	GO:0050850	positive regulation of calcium-mediated signaling
ENSG00000225783.2	GO:0051928	positive regulation of calcium ion transport
ENSG00000225783.2	GO:0060220	camera-type eye photoreceptor cell fate commitment
ENSG00000225783.2	GO:0060341	regulation of cellular localization
ENSG00000225783.2	GO:0060466	activation of meiosis involved in egg activation
ENSG00000225783.2	GO:0060588	negative regulation of lipoprotein lipid oxidation
ENSG00000225783.2	GO:0070498	interleukin-1-mediated signaling pathway
ENSG00000225783.2	GO:1900016	negative regulation of cytokine production involved in inflammatory response
ENSG00000225783.2	GO:1902943	positive regulation of voltage-gated chloride channel activity
ENSG00000225783.2	GO:2000098	negative regulation of smooth muscle cell-matrix adhesion
ENSG00000225783.2	GO:2000405	negative regulation of T cell migration
ENSG00000225783.2	GO:2000438	negative regulation of monocyte extravasation
ENSG00000225783.2	GO:2000503	positive regulation of natural killer cell chemotaxis
ENSG00000225783.2	GO:2000560	positive regulation of CD24 biosynthetic process
ENSG00000267607.1	GO:0001798	positive regulation of type IIa hypersensitivity
ENSG00000267607.1	GO:0001912	positive regulation of leukocyte mediated cytotoxicity
ENSG00000267607.1	GO:0001970	positive regulation of activation of membrane attack complex
ENSG00000267607.1	GO:0002262	myeloid cell homeostasis
ENSG00000267607.1	GO:0002302	CD8-positive, alpha-beta T cell differentiation involved in immune response
ENSG00000267607.1	GO:0002456	T cell mediated immunity
ENSG00000267607.1	GO:0002522	leukocyte migration involved in immune response
ENSG00000267607.1	GO:0002548	monocyte chemotaxis
ENSG00000267607.1	GO:0002687	positive regulation of leukocyte migration
ENSG00000267607.1	GO:0002729	positive regulation of natural killer cell cytokine production
ENSG00000267607.1	GO:0002762	negative regulation of myeloid leukocyte differentiation
ENSG00000267607.1	GO:0006954	inflammatory response
ENSG00000267607.1	GO:0006955	immune response
ENSG00000267607.1	GO:0006958	complement activation, classical pathway
ENSG00000267607.1	GO:0007610	behavior
ENSG00000267607.1	GO:0010390	histone monoubiquitination
ENSG00000267607.1	GO:0010477	response to sulfur dioxide
ENSG00000267607.1	GO:0010818	T cell chemotaxis
ENSG00000267607.1	GO:0010888	negative regulation of lipid storage
ENSG00000267607.1	GO:0010968	regulation of microtubule nucleation
ENSG00000267607.1	GO:0019373	epoxygenase P450 pathway
ENSG00000267607.1	GO:0021700	developmental maturation
ENSG00000267607.1	GO:0030098	lymphocyte differentiation
ENSG00000267607.1	GO:0030816	positive regulation of cAMP metabolic process
ENSG00000267607.1	GO:0031341	regulation of cell killing
ENSG00000267607.1	GO:0031640	killing of cells of other organism
ENSG00000267607.1	GO:0032496	response to lipopolysaccharide
ENSG00000267607.1	GO:0032653	regulation of interleukin-10 production
ENSG00000267607.1	GO:0032735	positive regulation of interleukin-12 production
ENSG00000267607.1	GO:0032740	positive regulation of interleukin-17 production
ENSG00000267607.1	GO:0032816	positive regulation of natural killer cell activation
ENSG00000267607.1	GO:0034341	response to interferon-gamma
ENSG00000267607.1	GO:0035494	SNARE complex disassembly
ENSG00000267607.1	GO:0038155	interleukin-23-mediated signaling pathway
ENSG00000267607.1	GO:0042102	positive regulation of T cell proliferation
ENSG00000267607.1	GO:0042510	regulation of tyrosine phosphorylation of Stat1 protein
ENSG00000267607.1	GO:0042511	positive regulation of tyrosine phosphorylation of Stat1 protein
ENSG00000267607.1	GO:0042512	negative regulation of tyrosine phosphorylation of Stat1 protein
ENSG00000267607.1	GO:0042517	positive regulation of tyrosine phosphorylation of Stat3 protein
ENSG00000267607.1	GO:0042522	regulation of tyrosine phosphorylation of Stat5 protein
ENSG00000267607.1	GO:0042527	negative regulation of tyrosine phosphorylation of Stat6 protein
ENSG00000267607.1	GO:0042738	exogenous drug catabolic process
ENSG00000267607.1	GO:0043403	skeletal muscle tissue regeneration
ENSG00000267607.1	GO:0043922	negative regulation by host of viral transcription
ENSG00000267607.1	GO:0043950	positive regulation of cAMP-mediated signaling
ENSG00000267607.1	GO:0043990	histone H2A-S1 phosphorylation
ENSG00000267607.1	GO:0045408	regulation of interleukin-6 biosynthetic process
ENSG00000267607.1	GO:0045429	positive regulation of nitric oxide biosynthetic process
ENSG00000267607.1	GO:0045661	regulation of myoblast differentiation
ENSG00000267607.1	GO:0045670	regulation of osteoclast differentiation
ENSG00000267607.1	GO:0045672	positive regulation of osteoclast differentiation
ENSG00000267607.1	GO:0045824	negative regulation of innate immune response
ENSG00000267607.1	GO:0050823	peptide antigen stabilization
ENSG00000267607.1	GO:0048250	mitochondrial iron ion transport
ENSG00000267607.1	GO:0048304	positive regulation of isotype switching to IgG isotypes
ENSG00000267607.1	GO:0050718	positive regulation of interleukin-1 beta secretion
ENSG00000267607.1	GO:0050850	positive regulation of calcium-mediated signaling
ENSG00000267607.1	GO:0050894	determination of affect
ENSG00000267607.1	GO:0051092	positive regulation of NF-kappaB transcription factor activity
ENSG00000267607.1	GO:0051155	positive regulation of striated muscle cell differentiation
ENSG00000267607.1	GO:0051281	positive regulation of release of sequestered calcium ion into cytosol
ENSG00000267607.1	GO:0051607	defense response to virus
ENSG00000267607.1	GO:0055072	iron ion homeostasis
ENSG00000267607.1	GO:0060334	regulation of interferon-gamma-mediated signaling pathway
ENSG00000267607.1	GO:0060550	positive regulation of fructose 1,6-bisphosphate 1-phosphatase activity
ENSG00000267607.1	GO:0060552	positive regulation of fructose 1,6-bisphosphate metabolic process
ENSG00000267607.1	GO:0070104	negative regulation of interleukin-6-mediated signaling pathway
ENSG00000267607.1	GO:0071222	cellular response to lipopolysaccharide
ENSG00000267607.1	GO:0071347	cellular response to interleukin-1
ENSG00000267607.1	GO:0071356	cellular response to tumor necrosis factor
ENSG00000267607.1	GO:0071976	cell gliding
ENSG00000267607.1	GO:0072308	negative regulation of metanephric nephron tubule epithelial cell differentiation
ENSG00000267607.1	GO:0072574	hepatocyte proliferation
ENSG00000267607.1	GO:0072676	lymphocyte migration
ENSG00000267607.1	GO:0090207	regulation of triglyceride metabolic process
ENSG00000267607.1	GO:0098908	regulation of neuronal action potential
ENSG00000267607.1	GO:1901740	negative regulation of myoblast fusion
ENSG00000267607.1	GO:1902042	negative regulation of extrinsic apoptotic signaling pathway via death domain receptors
ENSG00000267607.1	GO:1902206	negative regulation of interleukin-2-mediated signaling pathway
ENSG00000267607.1	GO:1902212	negative regulation of prolactin signaling pathway
ENSG00000267607.1	GO:1902215	negative regulation of interleukin-4-mediated signaling pathway
ENSG00000267607.1	GO:1902227	negative regulation of macrophage colony-stimulating factor signaling pathway
ENSG00000267607.1	GO:1902233	negative regulation of positive thymic T cell selection
ENSG00000267607.1	GO:1902943	positive regulation of voltage-gated chloride channel activity
ENSG00000267607.1	GO:1903522	regulation of blood circulation
ENSG00000267607.1	GO:2000309	positive regulation of tumor necrosis factor (ligand) superfamily member 11 production
ENSG00000267607.1	GO:2000503	positive regulation of natural killer cell chemotaxis
ENSG00000267607.1	GO:2000587	negative regulation of platelet-derived growth factor receptor-beta signaling pathway
ENSG00000234389.1	GO:0000075	cell cycle checkpoint
ENSG00000234389.1	GO:0002931	response to ischemia
ENSG00000234389.1	GO:0015734	taurine transport
ENSG00000234389.1	GO:0018027	peptidyl-lysine dimethylation
ENSG00000234389.1	GO:0051488	activation of anaphase-promoting complex activity
ENSG00000234389.1	GO:0051567	histone H3-K9 methylation
ENSG00000234389.1	GO:0070734	histone H3-K27 methylation
ENSG00000234389.1	GO:0071316	cellular response to nicotine
ENSG00000258082.1	GO:0001845	phagolysosome assembly
ENSG00000258082.1	GO:0001909	leukocyte mediated cytotoxicity
ENSG00000258082.1	GO:0002037	negative regulation of L-glutamate transport
ENSG00000258082.1	GO:0002449	lymphocyte mediated immunity
ENSG00000258082.1	GO:0002729	positive regulation of natural killer cell cytokine production
ENSG00000258082.1	GO:0002737	negative regulation of plasmacytoid dendritic cell cytokine production
ENSG00000258082.1	GO:0002831	regulation of response to biotic stimulus
ENSG00000258082.1	GO:0006833	water transport
ENSG00000258082.1	GO:0006919	activation of cysteine-type endopeptidase activity involved in apoptotic process
ENSG00000258082.1	GO:0006954	inflammatory response
ENSG00000258082.1	GO:0006955	immune response
ENSG00000258082.1	GO:0007205	protein kinase C-activating G-protein coupled receptor signaling pathway
ENSG00000258082.1	GO:0019835	cytolysis
ENSG00000258082.1	GO:0008285	negative regulation of cell proliferation
ENSG00000258082.1	GO:0008625	extrinsic apoptotic signaling pathway via death domain receptors
ENSG00000258082.1	GO:0042493	response to drug
ENSG00000258082.1	GO:0010524	positive regulation of calcium ion transport into cytosol
ENSG00000258082.1	GO:0010888	negative regulation of lipid storage
ENSG00000258082.1	GO:0010968	regulation of microtubule nucleation
ENSG00000258082.1	GO:0014843	growth factor dependent regulation of skeletal muscle satellite cell proliferation
ENSG00000258082.1	GO:0030890	positive regulation of B cell proliferation
ENSG00000258082.1	GO:0031295	T cell costimulation
ENSG00000258082.1	GO:0032103	positive regulation of response to external stimulus
ENSG00000258082.1	GO:0032496	response to lipopolysaccharide
ENSG00000258082.1	GO:0033209	tumor necrosis factor-mediated signaling pathway
ENSG00000258082.1	GO:0034120	positive regulation of erythrocyte aggregation
ENSG00000258082.1	GO:0036371	protein localization to T-tubule
ENSG00000258082.1	GO:0042113	B cell activation
ENSG00000258082.1	GO:0042118	endothelial cell activation
ENSG00000258082.1	GO:0042508	tyrosine phosphorylation of Stat1 protein
ENSG00000258082.1	GO:0042512	negative regulation of tyrosine phosphorylation of Stat1 protein
ENSG00000258082.1	GO:0042516	regulation of tyrosine phosphorylation of Stat3 protein
ENSG00000258082.1	GO:0042527	negative regulation of tyrosine phosphorylation of Stat6 protein
ENSG00000258082.1	GO:0043097	pyrimidine nucleoside salvage
ENSG00000258082.1	GO:0043123	positive regulation of I-kappaB kinase/NF-kappaB signaling
ENSG00000258082.1	GO:0043900	regulation of multi-organism process
ENSG00000258082.1	GO:0043950	positive regulation of cAMP-mediated signaling
ENSG00000258082.1	GO:0045072	regulation of interferon-gamma biosynthetic process
ENSG00000258082.1	GO:0045087	innate immune response
ENSG00000258082.1	GO:0045556	positive regulation of TRAIL biosynthetic process
ENSG00000258082.1	GO:0045599	negative regulation of fat cell differentiation
ENSG00000258082.1	GO:0045650	negative regulation of macrophage differentiation
ENSG00000258082.1	GO:0045661	regulation of myoblast differentiation
ENSG00000258082.1	GO:0045779	negative regulation of bone resorption
ENSG00000258082.1	GO:0046092	deoxycytidine metabolic process
ENSG00000258082.1	GO:0046622	positive regulation of organ growth
ENSG00000258082.1	GO:0048266	behavioral response to pain
ENSG00000258082.1	GO:0050706	regulation of interleukin-1 beta secretion
ENSG00000258082.1	GO:0050715	positive regulation of cytokine secretion
ENSG00000258082.1	GO:0050778	positive regulation of immune response
ENSG00000258082.1	GO:0051209	release of sequestered calcium ion into cytosol
ENSG00000258082.1	GO:0051607	defense response to virus
ENSG00000258082.1	GO:0051650	establishment of vesicle localization
ENSG00000258082.1	GO:0060766	negative regulation of androgen receptor signaling pathway
ENSG00000258082.1	GO:0061048	negative regulation of branching involved in lung morphogenesis
ENSG00000258082.1	GO:0071976	cell gliding
ENSG00000258082.1	GO:0072567	chemokine (C-X-C motif) ligand 2 production
ENSG00000258082.1	GO:0072619	interleukin-21 secretion
ENSG00000258082.1	GO:0072678	T cell migration
ENSG00000258082.1	GO:1901509	regulation of endothelial tube morphogenesis
ENSG00000258082.1	GO:1901740	negative regulation of myoblast fusion
ENSG00000258082.1	GO:1902206	negative regulation of interleukin-2-mediated signaling pathway
ENSG00000258082.1	GO:1902212	negative regulation of prolactin signaling pathway
ENSG00000258082.1	GO:1902215	negative regulation of interleukin-4-mediated signaling pathway
ENSG00000258082.1	GO:1902227	negative regulation of macrophage colony-stimulating factor signaling pathway
ENSG00000258082.1	GO:1902233	negative regulation of positive thymic T cell selection
ENSG00000258082.1	GO:1902943	positive regulation of voltage-gated chloride channel activity
ENSG00000258082.1	GO:2000312	regulation of kainate selective glutamate receptor activity
ENSG00000258082.1	GO:2000587	negative regulation of platelet-derived growth factor receptor-beta signaling pathway
ENSG00000258082.1	GO:2001239	regulation of extrinsic apoptotic signaling pathway in absence of ligand
ENSG00000269460.1	GO:0001910	regulation of leukocyte mediated cytotoxicity
ENSG00000269460.1	GO:0002230	positive regulation of defense response to virus by host
ENSG00000269460.1	GO:0002253	activation of immune response
ENSG00000269460.1	GO:0002293	alpha-beta T cell differentiation involved in immune response
ENSG00000269460.1	GO:0002438	acute inflammatory response to antigenic stimulus
ENSG00000269460.1	GO:0002449	lymphocyte mediated immunity
ENSG00000269460.1	GO:0002460	adaptive immune response based on somatic recombination of immune receptors built from immunoglobulin superfamily domains
ENSG00000269460.1	GO:0002708	positive regulation of lymphocyte mediated immunity
ENSG00000269460.1	GO:0002729	positive regulation of natural killer cell cytokine production
ENSG00000269460.1	GO:0002875	negative regulation of chronic inflammatory response to antigenic stimulus
ENSG00000269460.1	GO:0002902	regulation of B cell apoptotic process
ENSG00000269460.1	GO:0006666	3-keto-sphinganine metabolic process
ENSG00000269460.1	GO:0006954	inflammatory response
ENSG00000269460.1	GO:0007166	cell surface receptor signaling pathway
ENSG00000269460.1	GO:0007522	visceral muscle development
ENSG00000269460.1	GO:0007585	respiratory gaseous exchange
ENSG00000269460.1	GO:0008016	regulation of heart contraction
ENSG00000269460.1	GO:0042493	response to drug
ENSG00000269460.1	GO:0010390	histone monoubiquitination
ENSG00000269460.1	GO:0010477	response to sulfur dioxide
ENSG00000269460.1	GO:0010818	T cell chemotaxis
ENSG00000269460.1	GO:0010968	regulation of microtubule nucleation
ENSG00000269460.1	GO:0031343	positive regulation of cell killing
ENSG00000269460.1	GO:0032496	response to lipopolysaccharide
ENSG00000269460.1	GO:0032602	chemokine production
ENSG00000269460.1	GO:0032655	regulation of interleukin-12 production
ENSG00000269460.1	GO:0032680	regulation of tumor necrosis factor production
ENSG00000269460.1	GO:0032693	negative regulation of interleukin-10 production
ENSG00000269460.1	GO:0032729	positive regulation of interferon-gamma production
ENSG00000269460.1	GO:0032740	positive regulation of interleukin-17 production
ENSG00000269460.1	GO:0032816	positive regulation of natural killer cell activation
ENSG00000269460.1	GO:0033037	polysaccharide localization
ENSG00000269460.1	GO:0044130	negative regulation of growth of symbiont in host
ENSG00000269460.1	GO:0034341	response to interferon-gamma
ENSG00000269460.1	GO:0034612	response to tumor necrosis factor
ENSG00000269460.1	GO:0035418	protein localization to synapse
ENSG00000269460.1	GO:0035973	aggrephagy
ENSG00000269460.1	GO:0042102	positive regulation of T cell proliferation
ENSG00000269460.1	GO:0042118	endothelial cell activation
ENSG00000269460.1	GO:0042416	dopamine biosynthetic process
ENSG00000269460.1	GO:0042506	tyrosine phosphorylation of Stat5 protein
ENSG00000269460.1	GO:0042508	tyrosine phosphorylation of Stat1 protein
ENSG00000269460.1	GO:0042511	positive regulation of tyrosine phosphorylation of Stat1 protein
ENSG00000269460.1	GO:0042517	positive regulation of tyrosine phosphorylation of Stat3 protein
ENSG00000269460.1	GO:0042692	muscle cell differentiation
ENSG00000269460.1	GO:0043129	surfactant homeostasis
ENSG00000269460.1	GO:0043367	CD4-positive, alpha-beta T cell differentiation
ENSG00000269460.1	GO:0043922	negative regulation by host of viral transcription
ENSG00000269460.1	GO:0045191	regulation of isotype switching
ENSG00000269460.1	GO:0045348	positive regulation of MHC class II biosynthetic process
ENSG00000269460.1	GO:0045355	negative regulation of interferon-alpha biosynthetic process
ENSG00000269460.1	GO:0045428	regulation of nitric oxide biosynthetic process
ENSG00000269460.1	GO:0045672	positive regulation of osteoclast differentiation
ENSG00000269460.1	GO:0048250	mitochondrial iron ion transport
ENSG00000269460.1	GO:0048266	behavioral response to pain
ENSG00000269460.1	GO:0048789	cytoskeletal matrix organization at active zone
ENSG00000269460.1	GO:0050715	positive regulation of cytokine secretion
ENSG00000269460.1	GO:0050718	positive regulation of interleukin-1 beta secretion
ENSG00000269460.1	GO:0050729	positive regulation of inflammatory response
ENSG00000269460.1	GO:0050848	regulation of calcium-mediated signaling
ENSG00000269460.1	GO:0050894	determination of affect
ENSG00000269460.1	GO:0051043	regulation of membrane protein ectodomain proteolysis
ENSG00000269460.1	GO:0051235	maintenance of location
ENSG00000269460.1	GO:0051924	regulation of calcium ion transport
ENSG00000269460.1	GO:0055072	iron ion homeostasis
ENSG00000269460.1	GO:0060550	positive regulation of fructose 1,6-bisphosphate 1-phosphatase activity
ENSG00000269460.1	GO:0060552	positive regulation of fructose 1,6-bisphosphate metabolic process
ENSG00000269460.1	GO:0060588	negative regulation of lipoprotein lipid oxidation
ENSG00000269460.1	GO:0060999	positive regulation of dendritic spine development
ENSG00000269460.1	GO:0071222	cellular response to lipopolysaccharide
ENSG00000269460.1	GO:0071976	cell gliding
ENSG00000269460.1	GO:0072619	interleukin-21 secretion
ENSG00000269460.1	GO:0097115	neurexin clustering
ENSG00000269460.1	GO:0098908	regulation of neuronal action potential
ENSG00000269460.1	GO:1900027	regulation of ruffle assembly
ENSG00000269460.1	GO:1900181	negative regulation of protein localization to nucleus
ENSG00000269460.1	GO:1901509	regulation of endothelial tube morphogenesis
ENSG00000269460.1	GO:1902533	positive regulation of intracellular signal transduction
ENSG00000269460.1	GO:1902943	positive regulation of voltage-gated chloride channel activity
ENSG00000269460.1	GO:2000311	regulation of alpha-amino-3-hydroxy-5-methyl-4-isoxazole propionate selective glutamate receptor activity
ENSG00000269460.1	GO:2000405	negative regulation of T cell migration
ENSG00000269460.1	GO:2000463	positive regulation of excitatory postsynaptic membrane potential
ENSG00000269460.1	GO:2000503	positive regulation of natural killer cell chemotaxis
ENSG00000231467.2	GO:0001525	angiogenesis
ENSG00000231467.2	GO:0001947	heart looping
ENSG00000231467.2	GO:0002027	regulation of heart rate
ENSG00000231467.2	GO:0002729	positive regulation of natural killer cell cytokine production
ENSG00000231467.2	GO:0002888	positive regulation of myeloid leukocyte mediated immunity
ENSG00000231467.2	GO:0003382	epithelial cell morphogenesis
ENSG00000231467.2	GO:0007512	adult heart development
ENSG00000231467.2	GO:0007522	visceral muscle development
ENSG00000231467.2	GO:0010762	regulation of fibroblast migration
ENSG00000231467.2	GO:0010968	regulation of microtubule nucleation
ENSG00000231467.2	GO:0014068	positive regulation of phosphatidylinositol 3-kinase signaling
ENSG00000231467.2	GO:0014843	growth factor dependent regulation of skeletal muscle satellite cell proliferation
ENSG00000231467.2	GO:0014883	transition between fast and slow fiber
ENSG00000231467.2	GO:0030049	muscle filament sliding
ENSG00000231467.2	GO:0030704	vitelline membrane formation
ENSG00000231467.2	GO:0032958	inositol phosphate biosynthetic process
ENSG00000231467.2	GO:0038092	nodal signaling pathway
ENSG00000231467.2	GO:0042508	tyrosine phosphorylation of Stat1 protein
ENSG00000231467.2	GO:0043097	pyrimidine nucleoside salvage
ENSG00000231467.2	GO:0045072	regulation of interferon-gamma biosynthetic process
ENSG00000231467.2	GO:0045620	negative regulation of lymphocyte differentiation
ENSG00000231467.2	GO:0045937	positive regulation of phosphate metabolic process
ENSG00000231467.2	GO:0046092	deoxycytidine metabolic process
ENSG00000231467.2	GO:0046381	CMP-N-acetylneuraminate metabolic process
ENSG00000231467.2	GO:0048074	negative regulation of eye pigmentation
ENSG00000231467.2	GO:0048266	behavioral response to pain
ENSG00000231467.2	GO:0048747	muscle fiber development
ENSG00000231467.2	GO:0050729	positive regulation of inflammatory response
ENSG00000231467.2	GO:0055010	ventricular cardiac muscle tissue morphogenesis
ENSG00000231467.2	GO:0060220	camera-type eye photoreceptor cell fate commitment
ENSG00000231467.2	GO:0060588	negative regulation of lipoprotein lipid oxidation
ENSG00000231467.2	GO:0060766	negative regulation of androgen receptor signaling pathway
ENSG00000231467.2	GO:0072619	interleukin-21 secretion
ENSG00000231467.2	GO:0080163	regulation of protein serine/threonine phosphatase activity
ENSG00000231467.2	GO:0090136	epithelial cell-cell adhesion
ENSG00000231467.2	GO:1901250	negative regulation of lung goblet cell differentiation
ENSG00000231467.2	GO:1902943	positive regulation of voltage-gated chloride channel activity
ENSG00000231467.2	GO:2000405	negative regulation of T cell migration
ENSG00000231467.2	GO:2001239	regulation of extrinsic apoptotic signaling pathway in absence of ligand
ENSG00000240350.1	GO:0002467	germinal center formation
ENSG00000240350.1	GO:0002875	negative regulation of chronic inflammatory response to antigenic stimulus
ENSG00000240350.1	GO:0002902	regulation of B cell apoptotic process
ENSG00000240350.1	GO:0006084	acetyl-CoA metabolic process
ENSG00000240350.1	GO:0006338	chromatin remodeling
ENSG00000240350.1	GO:0006357	regulation of transcription from RNA polymerase II promoter
ENSG00000240350.1	GO:0007507	heart development
ENSG00000240350.1	GO:0010632	regulation of epithelial cell migration
ENSG00000240350.1	GO:0010814	substance P catabolic process
ENSG00000240350.1	GO:0010816	calcitonin catabolic process
ENSG00000240350.1	GO:0010819	regulation of T cell chemotaxis
ENSG00000240350.1	GO:0010832	negative regulation of myotube differentiation
ENSG00000240350.1	GO:0016525	negative regulation of angiogenesis
ENSG00000240350.1	GO:0019373	epoxygenase P450 pathway
ENSG00000240350.1	GO:0030183	B cell differentiation
ENSG00000240350.1	GO:0030889	negative regulation of B cell proliferation
ENSG00000240350.1	GO:0031640	killing of cells of other organism
ENSG00000240350.1	GO:0032461	positive regulation of protein oligomerization
ENSG00000240350.1	GO:0032655	regulation of interleukin-12 production
ENSG00000240350.1	GO:0044130	negative regulation of growth of symbiont in host
ENSG00000240350.1	GO:0034959	endothelin maturation
ENSG00000240350.1	GO:0035769	B cell chemotaxis across high endothelial venule
ENSG00000240350.1	GO:0042073	intraciliary transport
ENSG00000240350.1	GO:0042118	endothelial cell activation
ENSG00000240350.1	GO:0042157	lipoprotein metabolic process
ENSG00000240350.1	GO:0042506	tyrosine phosphorylation of Stat5 protein
ENSG00000240350.1	GO:0042508	tyrosine phosphorylation of Stat1 protein
ENSG00000240350.1	GO:0042512	negative regulation of tyrosine phosphorylation of Stat1 protein
ENSG00000240350.1	GO:0042527	negative regulation of tyrosine phosphorylation of Stat6 protein
ENSG00000240350.1	GO:0042534	regulation of tumor necrosis factor biosynthetic process
ENSG00000240350.1	GO:0042738	exogenous drug catabolic process
ENSG00000240350.1	GO:0043129	surfactant homeostasis
ENSG00000240350.1	GO:0043949	regulation of cAMP-mediated signaling
ENSG00000240350.1	GO:0045348	positive regulation of MHC class II biosynthetic process
ENSG00000240350.1	GO:0045355	negative regulation of interferon-alpha biosynthetic process
ENSG00000240350.1	GO:0045556	positive regulation of TRAIL biosynthetic process
ENSG00000240350.1	GO:0046427	positive regulation of JAK-STAT cascade
ENSG00000240350.1	GO:0048266	behavioral response to pain
ENSG00000240350.1	GO:0048304	positive regulation of isotype switching to IgG isotypes
ENSG00000240350.1	GO:0050718	positive regulation of interleukin-1 beta secretion
ENSG00000240350.1	GO:0051043	regulation of membrane protein ectodomain proteolysis
ENSG00000240350.1	GO:0060334	regulation of interferon-gamma-mediated signaling pathway
ENSG00000240350.1	GO:0060550	positive regulation of fructose 1,6-bisphosphate 1-phosphatase activity
ENSG00000240350.1	GO:0060552	positive regulation of fructose 1,6-bisphosphate metabolic process
ENSG00000240350.1	GO:0071976	cell gliding
ENSG00000240350.1	GO:0072358	cardiovascular system development
ENSG00000240350.1	GO:0072619	interleukin-21 secretion
ENSG00000240350.1	GO:0098908	regulation of neuronal action potential
ENSG00000240350.1	GO:1900740	positive regulation of protein insertion into mitochondrial membrane involved in apoptotic signaling pathway
ENSG00000240350.1	GO:1901509	regulation of endothelial tube morphogenesis
ENSG00000240350.1	GO:1902206	negative regulation of interleukin-2-mediated signaling pathway
ENSG00000240350.1	GO:1902212	negative regulation of prolactin signaling pathway
ENSG00000240350.1	GO:1902215	negative regulation of interleukin-4-mediated signaling pathway
ENSG00000240350.1	GO:1902227	negative regulation of macrophage colony-stimulating factor signaling pathway
ENSG00000240350.1	GO:1902233	negative regulation of positive thymic T cell selection
ENSG00000240350.1	GO:2000406	positive regulation of T cell migration
ENSG00000240350.1	GO:2000545	negative regulation of endothelial cell chemotaxis to fibroblast growth factor
ENSG00000240350.1	GO:2000587	negative regulation of platelet-derived growth factor receptor-beta signaling pathway
ENSG00000253931.1	GO:0000184	nuclear-transcribed mRNA catabolic process, nonsense-mediated decay
ENSG00000253931.1	GO:0002309	T cell proliferation involved in immune response
ENSG00000253931.1	GO:0002729	positive regulation of natural killer cell cytokine production
ENSG00000253931.1	GO:0006364	rRNA processing
ENSG00000253931.1	GO:0006413	translational initiation
ENSG00000253931.1	GO:0006414	translational elongation
ENSG00000253931.1	GO:0006415	translational termination
ENSG00000253931.1	GO:0006614	SRP-dependent cotranslational protein targeting to membrane
ENSG00000253931.1	GO:0006729	tetrahydrobiopterin biosynthetic process
ENSG00000253931.1	GO:0046684	response to pyrethroid
ENSG00000253931.1	GO:0014916	regulation of lung blood pressure
ENSG00000253931.1	GO:0015842	synaptic vesicle amine transport
ENSG00000253931.1	GO:0019083	viral transcription
ENSG00000253931.1	GO:0022605	oogenesis stage
ENSG00000253931.1	GO:0030218	erythrocyte differentiation
ENSG00000253931.1	GO:0032825	positive regulation of natural killer cell differentiation
ENSG00000253931.1	GO:0032874	positive regulation of stress-activated MAPK cascade
ENSG00000253931.1	GO:0033076	isoquinoline alkaloid metabolic process
ENSG00000253931.1	GO:0035998	7,8-dihydroneopterin 3'-triphosphate biosynthetic process
ENSG00000253931.1	GO:0042416	dopamine biosynthetic process
ENSG00000253931.1	GO:0042427	serotonin biosynthetic process
ENSG00000253931.1	GO:0042511	positive regulation of tyrosine phosphorylation of Stat1 protein
ENSG00000253931.1	GO:0046219	indolalkylamine biosynthetic process
ENSG00000253931.1	GO:0046654	tetrahydrofolate biosynthetic process
ENSG00000253931.1	GO:0052314	phytoalexin metabolic process
ENSG00000259704.1	GO:0002729	positive regulation of natural killer cell cytokine production
ENSG00000259704.1	GO:0009615	response to virus
ENSG00000259704.1	GO:0006954	inflammatory response
ENSG00000259704.1	GO:0006955	immune response
ENSG00000259704.1	GO:0008203	cholesterol metabolic process
ENSG00000259704.1	GO:0009967	positive regulation of signal transduction
ENSG00000259704.1	GO:0010332	response to gamma radiation
ENSG00000259704.1	GO:0010477	response to sulfur dioxide
ENSG00000259704.1	GO:0010814	substance P catabolic process
ENSG00000259704.1	GO:0010816	calcitonin catabolic process
ENSG00000259704.1	GO:0010968	regulation of microtubule nucleation
ENSG00000259704.1	GO:0014843	growth factor dependent regulation of skeletal muscle satellite cell proliferation
ENSG00000259704.1	GO:0019229	regulation of vasoconstriction
ENSG00000259704.1	GO:0022402	cell cycle process
ENSG00000259704.1	GO:0031146	SCF-dependent proteasomal ubiquitin-dependent protein catabolic process
ENSG00000259704.1	GO:0031341	regulation of cell killing
ENSG00000259704.1	GO:0032103	positive regulation of response to external stimulus
ENSG00000259704.1	GO:0032660	regulation of interleukin-17 production
ENSG00000259704.1	GO:0034959	endothelin maturation
ENSG00000259704.1	GO:0035973	aggrephagy
ENSG00000259704.1	GO:0042157	lipoprotein metabolic process
ENSG00000259704.1	GO:0042506	tyrosine phosphorylation of Stat5 protein
ENSG00000259704.1	GO:0042511	positive regulation of tyrosine phosphorylation of Stat1 protein
ENSG00000259704.1	GO:0042512	negative regulation of tyrosine phosphorylation of Stat1 protein
ENSG00000259704.1	GO:0042516	regulation of tyrosine phosphorylation of Stat3 protein
ENSG00000259704.1	GO:0042527	negative regulation of tyrosine phosphorylation of Stat6 protein
ENSG00000259704.1	GO:0042659	regulation of cell fate specification
ENSG00000259704.1	GO:0043949	regulation of cAMP-mediated signaling
ENSG00000259704.1	GO:0044765	single-organism transport
ENSG00000259704.1	GO:0046620	regulation of organ growth
ENSG00000259704.1	GO:0048250	mitochondrial iron ion transport
ENSG00000259704.1	GO:0048266	behavioral response to pain
ENSG00000259704.1	GO:0048304	positive regulation of isotype switching to IgG isotypes
ENSG00000259704.1	GO:0048878	chemical homeostasis
ENSG00000259704.1	GO:0060334	regulation of interferon-gamma-mediated signaling pathway
ENSG00000259704.1	GO:0060550	positive regulation of fructose 1,6-bisphosphate 1-phosphatase activity
ENSG00000259704.1	GO:0060552	positive regulation of fructose 1,6-bisphosphate metabolic process
ENSG00000259704.1	GO:0071222	cellular response to lipopolysaccharide
ENSG00000259704.1	GO:0071976	cell gliding
ENSG00000259704.1	GO:0098908	regulation of neuronal action potential
ENSG00000259704.1	GO:1901623	regulation of lymphocyte chemotaxis
ENSG00000259704.1	GO:1901740	negative regulation of myoblast fusion
ENSG00000259704.1	GO:1902042	negative regulation of extrinsic apoptotic signaling pathway via death domain receptors
ENSG00000259704.1	GO:1902206	negative regulation of interleukin-2-mediated signaling pathway
ENSG00000259704.1	GO:1902212	negative regulation of prolactin signaling pathway
ENSG00000259704.1	GO:1902215	negative regulation of interleukin-4-mediated signaling pathway
ENSG00000259704.1	GO:1902227	negative regulation of macrophage colony-stimulating factor signaling pathway
ENSG00000259704.1	GO:1902233	negative regulation of positive thymic T cell selection
ENSG00000259704.1	GO:2000403	positive regulation of lymphocyte migration
ENSG00000259704.1	GO:2000587	negative regulation of platelet-derived growth factor receptor-beta signaling pathway
ENSG00000257202.1	GO:0001910	regulation of leukocyte mediated cytotoxicity
ENSG00000257202.1	GO:0002027	regulation of heart rate
ENSG00000257202.1	GO:0002230	positive regulation of defense response to virus by host
ENSG00000257202.1	GO:0002438	acute inflammatory response to antigenic stimulus
ENSG00000257202.1	GO:0002449	lymphocyte mediated immunity
ENSG00000257202.1	GO:0002460	adaptive immune response based on somatic recombination of immune receptors built from immunoglobulin superfamily domains
ENSG00000257202.1	GO:0002729	positive regulation of natural killer cell cytokine production
ENSG00000257202.1	GO:0003117	regulation of vasoconstriction by circulating norepinephrine
ENSG00000257202.1	GO:0006338	chromatin remodeling
ENSG00000257202.1	GO:0006477	protein sulfation
ENSG00000257202.1	GO:0006954	inflammatory response
ENSG00000257202.1	GO:0007512	adult heart development
ENSG00000257202.1	GO:0007522	visceral muscle development
ENSG00000257202.1	GO:0010455	positive regulation of cell fate commitment
ENSG00000257202.1	GO:0010477	response to sulfur dioxide
ENSG00000257202.1	GO:0010762	regulation of fibroblast migration
ENSG00000257202.1	GO:0010814	substance P catabolic process
ENSG00000257202.1	GO:0010816	calcitonin catabolic process
ENSG00000257202.1	GO:0010818	T cell chemotaxis
ENSG00000257202.1	GO:0010968	regulation of microtubule nucleation
ENSG00000257202.1	GO:0014843	growth factor dependent regulation of skeletal muscle satellite cell proliferation
ENSG00000257202.1	GO:0019229	regulation of vasoconstriction
ENSG00000257202.1	GO:0032496	response to lipopolysaccharide
ENSG00000257202.1	GO:0032729	positive regulation of interferon-gamma production
ENSG00000257202.1	GO:0032740	positive regulation of interleukin-17 production
ENSG00000257202.1	GO:0032816	positive regulation of natural killer cell activation
ENSG00000257202.1	GO:0033037	polysaccharide localization
ENSG00000257202.1	GO:0034959	endothelin maturation
ENSG00000257202.1	GO:0035973	aggrephagy
ENSG00000257202.1	GO:0042118	endothelial cell activation
ENSG00000257202.1	GO:0042127	regulation of cell proliferation
ENSG00000257202.1	GO:0042510	regulation of tyrosine phosphorylation of Stat1 protein
ENSG00000257202.1	GO:0042512	negative regulation of tyrosine phosphorylation of Stat1 protein
ENSG00000257202.1	GO:0042517	positive regulation of tyrosine phosphorylation of Stat3 protein
ENSG00000257202.1	GO:0042522	regulation of tyrosine phosphorylation of Stat5 protein
ENSG00000257202.1	GO:0042527	negative regulation of tyrosine phosphorylation of Stat6 protein
ENSG00000257202.1	GO:0042659	regulation of cell fate specification
ENSG00000257202.1	GO:0043129	surfactant homeostasis
ENSG00000257202.1	GO:0043367	CD4-positive, alpha-beta T cell differentiation
ENSG00000257202.1	GO:0043922	negative regulation by host of viral transcription
ENSG00000257202.1	GO:0045670	regulation of osteoclast differentiation
ENSG00000257202.1	GO:0048250	mitochondrial iron ion transport
ENSG00000257202.1	GO:0048266	behavioral response to pain
ENSG00000257202.1	GO:0050729	positive regulation of inflammatory response
ENSG00000257202.1	GO:0050778	positive regulation of immune response
ENSG00000257202.1	GO:0070252	actin-mediated cell contraction
ENSG00000257202.1	GO:0071346	cellular response to interferon-gamma
ENSG00000257202.1	GO:0071976	cell gliding
ENSG00000257202.1	GO:0072619	interleukin-21 secretion
ENSG00000257202.1	GO:1901509	regulation of endothelial tube morphogenesis
ENSG00000257202.1	GO:1902206	negative regulation of interleukin-2-mediated signaling pathway
ENSG00000257202.1	GO:1902212	negative regulation of prolactin signaling pathway
ENSG00000257202.1	GO:1902215	negative regulation of interleukin-4-mediated signaling pathway
ENSG00000257202.1	GO:1902227	negative regulation of macrophage colony-stimulating factor signaling pathway
ENSG00000257202.1	GO:1902233	negative regulation of positive thymic T cell selection
ENSG00000257202.1	GO:1902531	regulation of intracellular signal transduction
ENSG00000257202.1	GO:1902943	positive regulation of voltage-gated chloride channel activity
ENSG00000257202.1	GO:2000503	positive regulation of natural killer cell chemotaxis
ENSG00000266970.1	GO:0007169	transmembrane receptor protein tyrosine kinase signaling pathway
ENSG00000266970.1	GO:0006465	signal peptide processing
ENSG00000266970.1	GO:0006641	triglyceride metabolic process
ENSG00000266970.1	GO:0015734	taurine transport
ENSG00000266970.1	GO:0018108	peptidyl-tyrosine phosphorylation
ENSG00000266970.1	GO:0019367	fatty acid elongation, saturated fatty acid
ENSG00000266970.1	GO:0031116	positive regulation of microtubule polymerization
ENSG00000266970.1	GO:0032455	nerve growth factor processing
ENSG00000266970.1	GO:0032804	negative regulation of low-density lipoprotein particle receptor catabolic process
ENSG00000266970.1	GO:0032902	nerve growth factor production
ENSG00000266970.1	GO:0032911	negative regulation of transforming growth factor beta1 production
ENSG00000266970.1	GO:0032933	SREBP signaling pathway
ENSG00000266970.1	GO:0033523	histone H2B ubiquitination
ENSG00000266970.1	GO:0034626	fatty acid elongation, polyunsaturated fatty acid
ENSG00000266970.1	GO:0042221	response to chemical
ENSG00000266970.1	GO:0042761	very long-chain fatty acid biosynthetic process
ENSG00000266970.1	GO:0043031	negative regulation of macrophage activation
ENSG00000266970.1	GO:0044861	protein transport into plasma membrane raft
ENSG00000266970.1	GO:0045637	regulation of myeloid cell differentiation
ENSG00000266970.1	GO:0045717	negative regulation of fatty acid biosynthetic process
ENSG00000266970.1	GO:0060363	cranial suture morphogenesis
ENSG00000266970.1	GO:0072574	hepatocyte proliferation
ENSG00000266970.1	GO:0097421	liver regeneration
ENSG00000266970.1	GO:1990440	positive regulation of transcription from RNA polymerase II promoter in response to endoplasmic reticulum stress
ENSG00000180139.9	GO:0001783	B cell apoptotic process
ENSG00000180139.9	GO:0002230	positive regulation of defense response to virus by host
ENSG00000180139.9	GO:0002690	positive regulation of leukocyte chemotaxis
ENSG00000180139.9	GO:0002729	positive regulation of natural killer cell cytokine production
ENSG00000180139.9	GO:0002875	negative regulation of chronic inflammatory response to antigenic stimulus
ENSG00000180139.9	GO:0009615	response to virus
ENSG00000180139.9	GO:0006954	inflammatory response
ENSG00000180139.9	GO:0006955	immune response
ENSG00000180139.9	GO:0019835	cytolysis
ENSG00000180139.9	GO:0009967	positive regulation of signal transduction
ENSG00000180139.9	GO:0010477	response to sulfur dioxide
ENSG00000180139.9	GO:0010814	substance P catabolic process
ENSG00000180139.9	GO:0010816	calcitonin catabolic process
ENSG00000180139.9	GO:0010818	T cell chemotaxis
ENSG00000180139.9	GO:0010888	negative regulation of lipid storage
ENSG00000180139.9	GO:0010968	regulation of microtubule nucleation
ENSG00000180139.9	GO:0019373	epoxygenase P450 pathway
ENSG00000180139.9	GO:0030098	lymphocyte differentiation
ENSG00000180139.9	GO:0030889	negative regulation of B cell proliferation
ENSG00000180139.9	GO:0031341	regulation of cell killing
ENSG00000180139.9	GO:0032649	regulation of interferon-gamma production
ENSG00000180139.9	GO:0032660	regulation of interleukin-17 production
ENSG00000180139.9	GO:0032733	positive regulation of interleukin-10 production
ENSG00000180139.9	GO:0033037	polysaccharide localization
ENSG00000180139.9	GO:0044130	negative regulation of growth of symbiont in host
ENSG00000180139.9	GO:0034959	endothelin maturation
ENSG00000180139.9	GO:0042127	regulation of cell proliferation
ENSG00000180139.9	GO:0042130	negative regulation of T cell proliferation
ENSG00000180139.9	GO:0042310	vasoconstriction
ENSG00000180139.9	GO:0042506	tyrosine phosphorylation of Stat5 protein
ENSG00000180139.9	GO:0042511	positive regulation of tyrosine phosphorylation of Stat1 protein
ENSG00000180139.9	GO:0042512	negative regulation of tyrosine phosphorylation of Stat1 protein
ENSG00000180139.9	GO:0042516	regulation of tyrosine phosphorylation of Stat3 protein
ENSG00000180139.9	GO:0042527	negative regulation of tyrosine phosphorylation of Stat6 protein
ENSG00000180139.9	GO:0042738	exogenous drug catabolic process
ENSG00000180139.9	GO:0043129	surfactant homeostasis
ENSG00000180139.9	GO:0043950	positive regulation of cAMP-mediated signaling
ENSG00000180139.9	GO:0045348	positive regulation of MHC class II biosynthetic process
ENSG00000180139.9	GO:0045355	negative regulation of interferon-alpha biosynthetic process
ENSG00000180139.9	GO:0045408	regulation of interleukin-6 biosynthetic process
ENSG00000180139.9	GO:0045428	regulation of nitric oxide biosynthetic process
ENSG00000180139.9	GO:0045445	myoblast differentiation
ENSG00000180139.9	GO:0046474	glycerophospholipid biosynthetic process
ENSG00000180139.9	GO:0048250	mitochondrial iron ion transport
ENSG00000180139.9	GO:0048266	behavioral response to pain
ENSG00000180139.9	GO:0048304	positive regulation of isotype switching to IgG isotypes
ENSG00000180139.9	GO:0050718	positive regulation of interleukin-1 beta secretion
ENSG00000180139.9	GO:0051043	regulation of membrane protein ectodomain proteolysis
ENSG00000180139.9	GO:0051091	positive regulation of sequence-specific DNA binding transcription factor activity
ENSG00000180139.9	GO:0051149	positive regulation of muscle cell differentiation
ENSG00000180139.9	GO:0060334	regulation of interferon-gamma-mediated signaling pathway
ENSG00000180139.9	GO:0060550	positive regulation of fructose 1,6-bisphosphate 1-phosphatase activity
ENSG00000180139.9	GO:0060552	positive regulation of fructose 1,6-bisphosphate metabolic process
ENSG00000180139.9	GO:0071222	cellular response to lipopolysaccharide
ENSG00000180139.9	GO:0071976	cell gliding
ENSG00000180139.9	GO:0072574	hepatocyte proliferation
ENSG00000180139.9	GO:0072676	lymphocyte migration
ENSG00000180139.9	GO:0098908	regulation of neuronal action potential
ENSG00000180139.9	GO:1901623	regulation of lymphocyte chemotaxis
ENSG00000180139.9	GO:1901740	negative regulation of myoblast fusion
ENSG00000180139.9	GO:1902042	negative regulation of extrinsic apoptotic signaling pathway via death domain receptors
ENSG00000180139.9	GO:1902206	negative regulation of interleukin-2-mediated signaling pathway
ENSG00000180139.9	GO:1902212	negative regulation of prolactin signaling pathway
ENSG00000180139.9	GO:1902215	negative regulation of interleukin-4-mediated signaling pathway
ENSG00000180139.9	GO:1902227	negative regulation of macrophage colony-stimulating factor signaling pathway
ENSG00000180139.9	GO:1902233	negative regulation of positive thymic T cell selection
ENSG00000180139.9	GO:1902943	positive regulation of voltage-gated chloride channel activity
ENSG00000180139.9	GO:1903522	regulation of blood circulation
ENSG00000180139.9	GO:2000403	positive regulation of lymphocyte migration
ENSG00000180139.9	GO:2000587	negative regulation of platelet-derived growth factor receptor-beta signaling pathway
ENSG00000256967.1	GO:0002362	CD4-positive, CD25-positive, alpha-beta regulatory T cell lineage commitment
ENSG00000256967.1	GO:0002851	positive regulation of peripheral T cell tolerance induction
ENSG00000256967.1	GO:0009615	response to virus
ENSG00000256967.1	GO:0019835	cytolysis
ENSG00000256967.1	GO:0010814	substance P catabolic process
ENSG00000256967.1	GO:0010816	calcitonin catabolic process
ENSG00000256967.1	GO:0010968	regulation of microtubule nucleation
ENSG00000256967.1	GO:0014843	growth factor dependent regulation of skeletal muscle satellite cell proliferation
ENSG00000256967.1	GO:0032831	positive regulation of CD4-positive, CD25-positive, alpha-beta regulatory T cell differentiation
ENSG00000256967.1	GO:0034120	positive regulation of erythrocyte aggregation
ENSG00000256967.1	GO:0034959	endothelin maturation
ENSG00000256967.1	GO:0036010	protein localization to endosome
ENSG00000256967.1	GO:0036371	protein localization to T-tubule
ENSG00000256967.1	GO:0038114	interleukin-21-mediated signaling pathway
ENSG00000256967.1	GO:0042157	lipoprotein metabolic process
ENSG00000256967.1	GO:0042512	negative regulation of tyrosine phosphorylation of Stat1 protein
ENSG00000256967.1	GO:0042527	negative regulation of tyrosine phosphorylation of Stat6 protein
ENSG00000256967.1	GO:0043517	positive regulation of DNA damage response, signal transduction by p53 class mediator
ENSG00000256967.1	GO:0048302	regulation of isotype switching to IgG isotypes
ENSG00000256967.1	GO:0051238	sequestering of metal ion
ENSG00000256967.1	GO:0051901	positive regulation of mitochondrial depolarization
ENSG00000256967.1	GO:0071238	cellular response to brefeldin A
ENSG00000256967.1	GO:0072539	T-helper 17 cell differentiation
ENSG00000256967.1	GO:0090002	establishment of protein localization to plasma membrane
ENSG00000256967.1	GO:0090162	establishment of epithelial cell polarity
ENSG00000256967.1	GO:0098909	regulation of cardiac muscle cell action potential involved in regulation of contraction
ENSG00000256967.1	GO:1902206	negative regulation of interleukin-2-mediated signaling pathway
ENSG00000256967.1	GO:1902212	negative regulation of prolactin signaling pathway
ENSG00000256967.1	GO:1902215	negative regulation of interleukin-4-mediated signaling pathway
ENSG00000256967.1	GO:1902227	negative regulation of macrophage colony-stimulating factor signaling pathway
ENSG00000256967.1	GO:1902233	negative regulation of positive thymic T cell selection
ENSG00000256967.1	GO:2000312	regulation of kainate selective glutamate receptor activity
ENSG00000256967.1	GO:2000587	negative regulation of platelet-derived growth factor receptor-beta signaling pathway
ENSG00000269481.1	GO:0000122	negative regulation of transcription from RNA polymerase II promoter
ENSG00000269481.1	GO:0000209	protein polyubiquitination
ENSG00000269481.1	GO:0001568	blood vessel development
ENSG00000269481.1	GO:0001921	positive regulation of receptor recycling
ENSG00000269481.1	GO:0002028	regulation of sodium ion transport
ENSG00000269481.1	GO:0006384	transcription initiation from RNA polymerase III promoter
ENSG00000269481.1	GO:0006477	protein sulfation
ENSG00000269481.1	GO:0006607	NLS-bearing protein import into nucleus
ENSG00000269481.1	GO:0007173	epidermal growth factor receptor signaling pathway
ENSG00000269481.1	GO:0007249	I-kappaB kinase/NF-kappaB signaling
ENSG00000269481.1	GO:0008283	cell proliferation
ENSG00000269481.1	GO:0009304	tRNA transcription
ENSG00000269481.1	GO:0009648	photoperiodism
ENSG00000269481.1	GO:0009649	entrainment of circadian clock
ENSG00000269481.1	GO:0010847	regulation of chromatin assembly
ENSG00000269481.1	GO:0014049	positive regulation of glutamate secretion
ENSG00000269481.1	GO:0015871	choline transport
ENSG00000269481.1	GO:0030178	negative regulation of Wnt signaling pathway
ENSG00000269481.1	GO:0031397	negative regulation of protein ubiquitination
ENSG00000269481.1	GO:0032020	ISG15-protein conjugation
ENSG00000269481.1	GO:0035457	cellular response to interferon-alpha
ENSG00000269481.1	GO:0038095	Fc-epsilon receptor signaling pathway
ENSG00000269481.1	GO:0043161	proteasome-mediated ubiquitin-dependent protein catabolic process
ENSG00000269481.1	GO:0043410	positive regulation of MAPK cascade
ENSG00000269481.1	GO:0043647	inositol phosphate metabolic process
ENSG00000269481.1	GO:0045077	negative regulation of interferon-gamma biosynthetic process
ENSG00000269481.1	GO:0045475	locomotor rhythm
ENSG00000269481.1	GO:0045540	regulation of cholesterol biosynthetic process
ENSG00000269481.1	GO:0045648	positive regulation of erythrocyte differentiation
ENSG00000269481.1	GO:0045779	negative regulation of bone resorption
ENSG00000269481.1	GO:0046174	polyol catabolic process
ENSG00000269481.1	GO:0046620	regulation of organ growth
ENSG00000269481.1	GO:0046621	negative regulation of organ growth
ENSG00000269481.1	GO:0046856	phosphatidylinositol dephosphorylation
ENSG00000269481.1	GO:0048011	neurotrophin TRK receptor signaling pathway
ENSG00000269481.1	GO:0048266	behavioral response to pain
ENSG00000269481.1	GO:0048525	negative regulation of viral process
ENSG00000269481.1	GO:0050851	antigen receptor-mediated signaling pathway
ENSG00000269481.1	GO:0051607	defense response to virus
ENSG00000269481.1	GO:0051781	positive regulation of cell division
ENSG00000269481.1	GO:0060215	primitive hemopoiesis
ENSG00000269481.1	GO:0060333	interferon-gamma-mediated signaling pathway
ENSG00000269481.1	GO:0060337	type I interferon signaling pathway
ENSG00000269481.1	GO:0060700	regulation of ribonuclease activity
ENSG00000269481.1	GO:0061002	negative regulation of dendritic spine morphogenesis
ENSG00000269481.1	GO:0071372	cellular response to follicle-stimulating hormone stimulus
ENSG00000269481.1	GO:0071478	cellular response to radiation
ENSG00000269481.1	GO:0071902	positive regulation of protein serine/threonine kinase activity
ENSG00000269481.1	GO:0072383	plus-end-directed vesicle transport along microtubule
ENSG00000269481.1	GO:0075733	intracellular transport of virus
ENSG00000269481.1	GO:0086103	G-protein coupled receptor signaling pathway involved in heart process
ENSG00000269481.1	GO:0090002	establishment of protein localization to plasma membrane
ENSG00000269481.1	GO:1902083	negative regulation of peptidyl-cysteine S-nitrosylation
ENSG00000269481.1	GO:1902531	regulation of intracellular signal transduction
ENSG00000269481.1	GO:2000323	negative regulation of glucocorticoid receptor signaling pathway
ENSG00000269481.1	GO:2001235	positive regulation of apoptotic signaling pathway
ENSG00000233485.1	GO:0006338	chromatin remodeling
ENSG00000233485.1	GO:0006726	eye pigment biosynthetic process
ENSG00000233485.1	GO:0010762	regulation of fibroblast migration
ENSG00000233485.1	GO:0010968	regulation of microtubule nucleation
ENSG00000233485.1	GO:0014843	growth factor dependent regulation of skeletal muscle satellite cell proliferation
ENSG00000233485.1	GO:0032497	detection of lipopolysaccharide
ENSG00000233485.1	GO:0038165	oncostatin-M-mediated signaling pathway
ENSG00000233485.1	GO:0038203	TORC2 signaling
ENSG00000233485.1	GO:0040020	regulation of meiosis
ENSG00000233485.1	GO:0042660	positive regulation of cell fate specification
ENSG00000233485.1	GO:0045844	positive regulation of striated muscle tissue development
ENSG00000233485.1	GO:0060591	chondroblast differentiation
ENSG00000233485.1	GO:0070315	G1 to G0 transition involved in cell differentiation
ENSG00000233485.1	GO:0071976	cell gliding
ENSG00000233485.1	GO:2000546	positive regulation of endothelial cell chemotaxis to fibroblast growth factor
ENSG00000235191.1	GO:0002274	myeloid leukocyte activation
ENSG00000235191.1	GO:0002444	myeloid leukocyte mediated immunity
ENSG00000235191.1	GO:0009615	response to virus
ENSG00000235191.1	GO:0007165	signal transduction
ENSG00000235191.1	GO:0006958	complement activation, classical pathway
ENSG00000235191.1	GO:0007159	leukocyte cell-cell adhesion
ENSG00000235191.1	GO:0042267	natural killer cell mediated cytotoxicity
ENSG00000235191.1	GO:0010761	fibroblast migration
ENSG00000235191.1	GO:0014733	regulation of skeletal muscle adaptation
ENSG00000235191.1	GO:0030049	muscle filament sliding
ENSG00000235191.1	GO:0032651	regulation of interleukin-1 beta production
ENSG00000235191.1	GO:0032732	positive regulation of interleukin-1 production
ENSG00000235191.1	GO:0032926	negative regulation of activin receptor signaling pathway
ENSG00000235191.1	GO:0033555	multicellular organismal response to stress
ENSG00000235191.1	GO:0038092	nodal signaling pathway
ENSG00000235191.1	GO:0042060	wound healing
ENSG00000235191.1	GO:0042733	embryonic digit morphogenesis
ENSG00000235191.1	GO:0043615	astrocyte cell migration
ENSG00000235191.1	GO:0043922	negative regulation by host of viral transcription
ENSG00000235191.1	GO:0045824	negative regulation of innate immune response
ENSG00000235191.1	GO:0050729	positive regulation of inflammatory response
ENSG00000235191.1	GO:0050850	positive regulation of calcium-mediated signaling
ENSG00000235191.1	GO:0055010	ventricular cardiac muscle tissue morphogenesis
ENSG00000235191.1	GO:0060402	calcium ion transport into cytosol
ENSG00000235191.1	GO:0060766	negative regulation of androgen receptor signaling pathway
ENSG00000235191.1	GO:0071346	cellular response to interferon-gamma
ENSG00000235191.1	GO:0072678	T cell migration
ENSG00000235191.1	GO:1903244	positive regulation of cardiac muscle hypertrophy in response to stress
ENSG00000235191.1	GO:1903522	regulation of blood circulation
ENSG00000235191.1	GO:2000401	regulation of lymphocyte migration
ENSG00000235191.1	GO:2000503	positive regulation of natural killer cell chemotaxis
ENSG00000233922.1	GO:0001869	negative regulation of complement activation, lectin pathway
ENSG00000233922.1	GO:0001912	positive regulation of leukocyte mediated cytotoxicity
ENSG00000233922.1	GO:0002361	CD4-positive, CD25-positive, alpha-beta regulatory T cell differentiation
ENSG00000233922.1	GO:0002522	leukocyte migration involved in immune response
ENSG00000233922.1	GO:0002548	monocyte chemotaxis
ENSG00000233922.1	GO:0002729	positive regulation of natural killer cell cytokine production
ENSG00000233922.1	GO:0006513	protein monoubiquitination
ENSG00000233922.1	GO:0006641	triglyceride metabolic process
ENSG00000233922.1	GO:0006695	cholesterol biosynthetic process
ENSG00000233922.1	GO:0006954	inflammatory response
ENSG00000233922.1	GO:0007275	multicellular organismal development
ENSG00000233922.1	GO:0009636	response to toxic substance
ENSG00000233922.1	GO:0010818	T cell chemotaxis
ENSG00000233922.1	GO:0015842	synaptic vesicle amine transport
ENSG00000233922.1	GO:0030890	positive regulation of B cell proliferation
ENSG00000233922.1	GO:0032383	regulation of intracellular cholesterol transport
ENSG00000233922.1	GO:0032653	regulation of interleukin-10 production
ENSG00000233922.1	GO:0032740	positive regulation of interleukin-17 production
ENSG00000233922.1	GO:0032816	positive regulation of natural killer cell activation
ENSG00000233922.1	GO:0033076	isoquinoline alkaloid metabolic process
ENSG00000233922.1	GO:0035772	interleukin-13-mediated signaling pathway
ENSG00000233922.1	GO:0038155	interleukin-23-mediated signaling pathway
ENSG00000233922.1	GO:0042427	serotonin biosynthetic process
ENSG00000233922.1	GO:0042510	regulation of tyrosine phosphorylation of Stat1 protein
ENSG00000233922.1	GO:0042517	positive regulation of tyrosine phosphorylation of Stat3 protein
ENSG00000233922.1	GO:0042523	positive regulation of tyrosine phosphorylation of Stat5 protein
ENSG00000233922.1	GO:0043922	negative regulation by host of viral transcription
ENSG00000233922.1	GO:0043988	histone H3-S28 phosphorylation
ENSG00000233922.1	GO:0043990	histone H2A-S1 phosphorylation
ENSG00000233922.1	GO:0044861	protein transport into plasma membrane raft
ENSG00000233922.1	GO:0046959	habituation
ENSG00000233922.1	GO:0048250	mitochondrial iron ion transport
ENSG00000233922.1	GO:0050850	positive regulation of calcium-mediated signaling
ENSG00000233922.1	GO:0050894	determination of affect
ENSG00000233922.1	GO:0051235	maintenance of location
ENSG00000233922.1	GO:0051928	positive regulation of calcium ion transport
ENSG00000233922.1	GO:0052314	phytoalexin metabolic process
ENSG00000233922.1	GO:0071347	cellular response to interleukin-1
ENSG00000233922.1	GO:1901509	regulation of endothelial tube morphogenesis
ENSG00000233922.1	GO:1901740	negative regulation of myoblast fusion
ENSG00000233922.1	GO:1902943	positive regulation of voltage-gated chloride channel activity
ENSG00000233922.1	GO:1903036	positive regulation of response to wounding
ENSG00000233922.1	GO:2000503	positive regulation of natural killer cell chemotaxis
ENSG00000254287.1	GO:0001773	myeloid dendritic cell activation
ENSG00000254287.1	GO:0002262	myeloid cell homeostasis
ENSG00000254287.1	GO:0002302	CD8-positive, alpha-beta T cell differentiation involved in immune response
ENSG00000254287.1	GO:0002875	negative regulation of chronic inflammatory response to antigenic stimulus
ENSG00000254287.1	GO:0003091	renal water homeostasis
ENSG00000254287.1	GO:0006986	response to unfolded protein
ENSG00000254287.1	GO:0006710	androgen catabolic process
ENSG00000254287.1	GO:0006833	water transport
ENSG00000254287.1	GO:0007202	activation of phospholipase C activity
ENSG00000254287.1	GO:0019835	cytolysis
ENSG00000254287.1	GO:0042493	response to drug
ENSG00000254287.1	GO:0010477	response to sulfur dioxide
ENSG00000254287.1	GO:0018272	protein-pyridoxal-5-phosphate linkage via peptidyl-N6-pyridoxal phosphate-L-lysine
ENSG00000254287.1	GO:0019346	transsulfuration
ENSG00000254287.1	GO:0030183	B cell differentiation
ENSG00000254287.1	GO:0030889	negative regulation of B cell proliferation
ENSG00000254287.1	GO:0031640	killing of cells of other organism
ENSG00000254287.1	GO:0031959	mineralocorticoid receptor signaling pathway
ENSG00000254287.1	GO:0032496	response to lipopolysaccharide
ENSG00000254287.1	GO:0032689	negative regulation of interferon-gamma production
ENSG00000254287.1	GO:0032760	positive regulation of tumor necrosis factor production
ENSG00000254287.1	GO:0033209	tumor necrosis factor-mediated signaling pathway
ENSG00000254287.1	GO:0033320	UDP-D-xylose biosynthetic process
ENSG00000254287.1	GO:0044130	negative regulation of growth of symbiont in host
ENSG00000254287.1	GO:0034050	host programmed cell death induced by symbiont
ENSG00000254287.1	GO:0034199	activation of protein kinase A activity
ENSG00000254287.1	GO:0035409	histone H3-Y41 phosphorylation
ENSG00000254287.1	GO:0042092	type 2 immune response
ENSG00000254287.1	GO:0042157	lipoprotein metabolic process
ENSG00000254287.1	GO:0042307	positive regulation of protein import into nucleus
ENSG00000254287.1	GO:0042508	tyrosine phosphorylation of Stat1 protein
ENSG00000254287.1	GO:0042512	negative regulation of tyrosine phosphorylation of Stat1 protein
ENSG00000254287.1	GO:0042522	regulation of tyrosine phosphorylation of Stat5 protein
ENSG00000254287.1	GO:0042527	negative regulation of tyrosine phosphorylation of Stat6 protein
ENSG00000254287.1	GO:0042534	regulation of tumor necrosis factor biosynthetic process
ENSG00000254287.1	GO:0042832	defense response to protozoan
ENSG00000254287.1	GO:0044524	protein sulfhydration
ENSG00000254287.1	GO:0045190	isotype switching
ENSG00000254287.1	GO:0045348	positive regulation of MHC class II biosynthetic process
ENSG00000254287.1	GO:0045355	negative regulation of interferon-alpha biosynthetic process
ENSG00000254287.1	GO:0045429	positive regulation of nitric oxide biosynthetic process
ENSG00000254287.1	GO:0045556	positive regulation of TRAIL biosynthetic process
ENSG00000254287.1	GO:0046427	positive regulation of JAK-STAT cascade
ENSG00000254287.1	GO:0048203	vesicle targeting, trans-Golgi to endosome
ENSG00000254287.1	GO:0048304	positive regulation of isotype switching to IgG isotypes
ENSG00000254287.1	GO:0050718	positive regulation of interleukin-1 beta secretion
ENSG00000254287.1	GO:0051043	regulation of membrane protein ectodomain proteolysis
ENSG00000254287.1	GO:0051091	positive regulation of sequence-specific DNA binding transcription factor activity
ENSG00000254287.1	GO:0051258	protein polymerization
ENSG00000254287.1	GO:0060302	negative regulation of cytokine activity
ENSG00000254287.1	GO:0060334	regulation of interferon-gamma-mediated signaling pathway
ENSG00000254287.1	GO:0060550	positive regulation of fructose 1,6-bisphosphate 1-phosphatase activity
ENSG00000254287.1	GO:0060552	positive regulation of fructose 1,6-bisphosphate metabolic process
ENSG00000254287.1	GO:0070104	negative regulation of interleukin-6-mediated signaling pathway
ENSG00000254287.1	GO:0071377	cellular response to glucagon stimulus
ENSG00000254287.1	GO:0072308	negative regulation of metanephric nephron tubule epithelial cell differentiation
ENSG00000254287.1	GO:0072434	signal transduction involved in mitotic G2 DNA damage checkpoint
ENSG00000254287.1	GO:0090087	regulation of peptide transport
ENSG00000254287.1	GO:0097190	apoptotic signaling pathway
ENSG00000254287.1	GO:0097338	response to clozapine
ENSG00000254287.1	GO:0098908	regulation of neuronal action potential
ENSG00000254287.1	GO:1901207	regulation of heart looping
ENSG00000254287.1	GO:1902206	negative regulation of interleukin-2-mediated signaling pathway
ENSG00000254287.1	GO:1902212	negative regulation of prolactin signaling pathway
ENSG00000254287.1	GO:1902215	negative regulation of interleukin-4-mediated signaling pathway
ENSG00000254287.1	GO:1902227	negative regulation of macrophage colony-stimulating factor signaling pathway
ENSG00000254287.1	GO:1902233	negative regulation of positive thymic T cell selection
ENSG00000254287.1	GO:1903761	negative regulation of voltage-gated potassium channel activity involved in ventricular cardiac muscle cell action potential repolarization
ENSG00000254287.1	GO:1903762	positive regulation of voltage-gated potassium channel activity involved in ventricular cardiac muscle cell action potential repolarization
ENSG00000254287.1	GO:2000309	positive regulation of tumor necrosis factor (ligand) superfamily member 11 production
ENSG00000254287.1	GO:2000312	regulation of kainate selective glutamate receptor activity
ENSG00000254287.1	GO:2000587	negative regulation of platelet-derived growth factor receptor-beta signaling pathway
ENSG00000205885.3	GO:0000075	cell cycle checkpoint
ENSG00000205885.3	GO:0002474	antigen processing and presentation of peptide antigen via MHC class I
ENSG00000205885.3	GO:0002925	positive regulation of humoral immune response mediated by circulating immunoglobulin
ENSG00000205885.3	GO:0003183	mitral valve morphogenesis
ENSG00000205885.3	GO:0006521	regulation of cellular amino acid metabolic process
ENSG00000205885.3	GO:0006893	Golgi to plasma membrane transport
ENSG00000205885.3	GO:0006895	Golgi to endosome transport
ENSG00000205885.3	GO:0006977	DNA damage response, signal transduction by p53 class mediator resulting in cell cycle arrest
ENSG00000205885.3	GO:0007265	Ras protein signal transduction
ENSG00000205885.3	GO:0008333	endosome to lysosome transport
ENSG00000205885.3	GO:0008631	intrinsic apoptotic signaling pathway in response to oxidative stress
ENSG00000205885.3	GO:0014049	positive regulation of glutamate secretion
ENSG00000205885.3	GO:0016024	CDP-diacylglycerol biosynthetic process
ENSG00000205885.3	GO:0016557	peroxisome membrane biogenesis
ENSG00000205885.3	GO:0030218	erythrocyte differentiation
ENSG00000205885.3	GO:0031145	anaphase-promoting complex-dependent proteasomal ubiquitin-dependent protein catabolic process
ENSG00000205885.3	GO:0032020	ISG15-protein conjugation
ENSG00000205885.3	GO:0032024	positive regulation of insulin secretion
ENSG00000205885.3	GO:0033194	response to hydroperoxide
ENSG00000205885.3	GO:0034242	negative regulation of syncytium formation by plasma membrane fusion
ENSG00000205885.3	GO:0035385	Roundabout signaling pathway
ENSG00000205885.3	GO:0045053	protein retention in Golgi apparatus
ENSG00000205885.3	GO:0045077	negative regulation of interferon-gamma biosynthetic process
ENSG00000205885.3	GO:0048011	neurotrophin TRK receptor signaling pathway
ENSG00000205885.3	GO:0048678	response to axon injury
ENSG00000205885.3	GO:0051056	regulation of small GTPase mediated signal transduction
ENSG00000205885.3	GO:0051345	positive regulation of hydrolase activity
ENSG00000205885.3	GO:0051436	negative regulation of ubiquitin-protein ligase activity involved in mitotic cell cycle
ENSG00000205885.3	GO:0051437	positive regulation of ubiquitin-protein ligase activity involved in regulation of mitotic cell cycle transition
ENSG00000205885.3	GO:0060236	regulation of mitotic spindle organization
ENSG00000205885.3	GO:0061002	negative regulation of dendritic spine morphogenesis
ENSG00000205885.3	GO:0061087	positive regulation of histone H3-K27 methylation
ENSG00000205885.3	GO:0070100	negative regulation of chemokine-mediated signaling pathway
ENSG00000205885.3	GO:0072383	plus-end-directed vesicle transport along microtubule
ENSG00000205885.3	GO:0090002	establishment of protein localization to plasma membrane
ENSG00000205885.3	GO:0090394	negative regulation of excitatory postsynaptic membrane potential
ENSG00000205885.3	GO:0097284	hepatocyte apoptotic process
ENSG00000254338.1	GO:0000023	maltose metabolic process
ENSG00000254338.1	GO:0000028	ribosomal small subunit assembly
ENSG00000254338.1	GO:0000056	ribosomal small subunit export from nucleus
ENSG00000254338.1	GO:0000184	nuclear-transcribed mRNA catabolic process, nonsense-mediated decay
ENSG00000254338.1	GO:0002086	diaphragm contraction
ENSG00000254338.1	GO:0002309	T cell proliferation involved in immune response
ENSG00000254338.1	GO:0016080	synaptic vesicle targeting
ENSG00000254338.1	GO:0005985	sucrose metabolic process
ENSG00000254338.1	GO:0006413	translational initiation
ENSG00000254338.1	GO:0006414	translational elongation
ENSG00000254338.1	GO:0006415	translational termination
ENSG00000254338.1	GO:0006420	arginyl-tRNA aminoacylation
ENSG00000254338.1	GO:0006614	SRP-dependent cotranslational protein targeting to membrane
ENSG00000254338.1	GO:0006729	tetrahydrobiopterin biosynthetic process
ENSG00000254338.1	GO:0010751	negative regulation of nitric oxide mediated signal transduction
ENSG00000254338.1	GO:0010841	positive regulation of circadian sleep/wake cycle, wakefulness
ENSG00000254338.1	GO:0014916	regulation of lung blood pressure
ENSG00000254338.1	GO:0019083	viral transcription
ENSG00000254338.1	GO:0022605	oogenesis stage
ENSG00000254338.1	GO:0023041	neuronal signal transduction
ENSG00000254338.1	GO:0033564	anterior/posterior axon guidance
ENSG00000254338.1	GO:0035998	7,8-dihydroneopterin 3'-triphosphate biosynthetic process
ENSG00000254338.1	GO:0043181	vacuolar sequestering
ENSG00000254338.1	GO:0046654	tetrahydrofolate biosynthetic process
ENSG00000254338.1	GO:0048789	cytoskeletal matrix organization at active zone
ENSG00000254338.1	GO:0050884	neuromuscular process controlling posture
ENSG00000254338.1	GO:0072553	terminal button organization
ENSG00000254338.1	GO:0090281	negative regulation of calcium ion import
ENSG00000254338.1	GO:0097091	synaptic vesicle clustering
ENSG00000254338.1	GO:0097104	postsynaptic membrane assembly
ENSG00000254338.1	GO:0097113	alpha-amino-3-hydroxy-5-methyl-4-isoxazole propionate selective glutamate receptor clustering
ENSG00000254338.1	GO:0097114	N-methyl-D-aspartate receptor clustering
ENSG00000254338.1	GO:0097115	neurexin clustering
ENSG00000254338.1	GO:1900004	negative regulation of serine-type endopeptidase activity
ENSG00000254338.1	GO:1900029	positive regulation of ruffle assembly
ENSG00000254338.1	GO:1900244	positive regulation of synaptic vesicle endocytosis
ENSG00000254338.1	GO:2000302	positive regulation of synaptic vesicle exocytosis
ENSG00000260787.1	GO:0000184	nuclear-transcribed mRNA catabolic process, nonsense-mediated decay
ENSG00000260787.1	GO:0002876	positive regulation of chronic inflammatory response to antigenic stimulus
ENSG00000260787.1	GO:0006915	apoptotic process
ENSG00000260787.1	GO:0035556	intracellular signal transduction
ENSG00000260787.1	GO:0016567	protein ubiquitination
ENSG00000260787.1	GO:0006355	regulation of transcription, DNA-templated
ENSG00000260787.1	GO:0006413	translational initiation
ENSG00000260787.1	GO:0006414	translational elongation
ENSG00000260787.1	GO:0006415	translational termination
ENSG00000260787.1	GO:0006579	amino-acid betaine catabolic process
ENSG00000260787.1	GO:0006614	SRP-dependent cotranslational protein targeting to membrane
ENSG00000260787.1	GO:0006977	DNA damage response, signal transduction by p53 class mediator resulting in cell cycle arrest
ENSG00000260787.1	GO:0008625	extrinsic apoptotic signaling pathway via death domain receptors
ENSG00000260787.1	GO:0042384	cilium assembly
ENSG00000260787.1	GO:0016024	CDP-diacylglycerol biosynthetic process
ENSG00000260787.1	GO:0019083	viral transcription
ENSG00000260787.1	GO:0021933	radial glia guided migration of cerebellar granule cell
ENSG00000260787.1	GO:0030111	regulation of Wnt signaling pathway
ENSG00000260787.1	GO:0030218	erythrocyte differentiation
ENSG00000260787.1	GO:0032649	regulation of interferon-gamma production
ENSG00000260787.1	GO:0035385	Roundabout signaling pathway
ENSG00000260787.1	GO:0036309	protein localization to M-band
ENSG00000260787.1	GO:0042508	tyrosine phosphorylation of Stat1 protein
ENSG00000260787.1	GO:0043123	positive regulation of I-kappaB kinase/NF-kappaB signaling
ENSG00000260787.1	GO:0043542	endothelial cell migration
ENSG00000260787.1	GO:0045540	regulation of cholesterol biosynthetic process
ENSG00000260787.1	GO:0047497	mitochondrion transport along microtubule
ENSG00000260787.1	GO:0048147	negative regulation of fibroblast proliferation
ENSG00000260787.1	GO:0048499	synaptic vesicle membrane organization
ENSG00000260787.1	GO:0051533	positive regulation of NFAT protein import into nucleus
ENSG00000260787.1	GO:0060215	primitive hemopoiesis
ENSG00000260787.1	GO:0071930	negative regulation of transcription involved in G1/S transition of mitotic cell cycle
ENSG00000260787.1	GO:0061002	negative regulation of dendritic spine morphogenesis
ENSG00000260787.1	GO:0061087	positive regulation of histone H3-K27 methylation
ENSG00000260787.1	GO:0070266	necroptotic process
ENSG00000260787.1	GO:0071603	endothelial cell-cell adhesion
ENSG00000260787.1	GO:0072383	plus-end-directed vesicle transport along microtubule
ENSG00000260787.1	GO:0090090	negative regulation of canonical Wnt signaling pathway
ENSG00000260787.1	GO:0097284	hepatocyte apoptotic process
ENSG00000260787.1	GO:1900740	positive regulation of protein insertion into mitochondrial membrane involved in apoptotic signaling pathway
ENSG00000260787.1	GO:2001238	positive regulation of extrinsic apoptotic signaling pathway
ENSG00000254545.1	GO:0001781	neutrophil apoptotic process
ENSG00000254545.1	GO:0002302	CD8-positive, alpha-beta T cell differentiation involved in immune response
ENSG00000254545.1	GO:0003340	negative regulation of mesenchymal to epithelial transition involved in metanephros morphogenesis
ENSG00000254545.1	GO:0006954	inflammatory response
ENSG00000254545.1	GO:0008015	blood circulation
ENSG00000254545.1	GO:0016098	monoterpenoid metabolic process
ENSG00000254545.1	GO:0031642	negative regulation of myelination
ENSG00000254545.1	GO:0032224	positive regulation of synaptic transmission, cholinergic
ENSG00000254545.1	GO:0032496	response to lipopolysaccharide
ENSG00000254545.1	GO:0032747	positive regulation of interleukin-23 production
ENSG00000254545.1	GO:0034393	positive regulation of smooth muscle cell apoptotic process
ENSG00000254545.1	GO:0045084	positive regulation of interleukin-12 biosynthetic process
ENSG00000254545.1	GO:0045348	positive regulation of MHC class II biosynthetic process
ENSG00000254545.1	GO:0045408	regulation of interleukin-6 biosynthetic process
ENSG00000254545.1	GO:0045410	positive regulation of interleukin-6 biosynthetic process
ENSG00000254545.1	GO:0045670	regulation of osteoclast differentiation
ENSG00000254545.1	GO:0048304	positive regulation of isotype switching to IgG isotypes
ENSG00000254545.1	GO:0051712	positive regulation of killing of cells of other organism
ENSG00000254545.1	GO:0060550	positive regulation of fructose 1,6-bisphosphate 1-phosphatase activity
ENSG00000254545.1	GO:0060552	positive regulation of fructose 1,6-bisphosphate metabolic process
ENSG00000254545.1	GO:0060559	positive regulation of calcidiol 1-monooxygenase activity
ENSG00000254545.1	GO:0071351	cellular response to interleukin-18
ENSG00000254545.1	GO:0071976	cell gliding
ENSG00000254545.1	GO:0072308	negative regulation of metanephric nephron tubule epithelial cell differentiation
ENSG00000254545.1	GO:0072574	hepatocyte proliferation
ENSG00000254545.1	GO:0072678	T cell migration
ENSG00000254545.1	GO:0097421	liver regeneration
ENSG00000254545.1	GO:0098908	regulation of neuronal action potential
ENSG00000254545.1	GO:1901509	regulation of endothelial tube morphogenesis
ENSG00000254545.1	GO:1901740	negative regulation of myoblast fusion
ENSG00000254545.1	GO:2000309	positive regulation of tumor necrosis factor (ligand) superfamily member 11 production
ENSG00000254545.1	GO:2000345	regulation of hepatocyte proliferation
ENSG00000237352.1	GO:0001817	regulation of cytokine production
ENSG00000237352.1	GO:0002253	activation of immune response
ENSG00000237352.1	GO:0002576	platelet degranulation
ENSG00000237352.1	GO:0002729	positive regulation of natural killer cell cytokine production
ENSG00000237352.1	GO:0007169	transmembrane receptor protein tyrosine kinase signaling pathway
ENSG00000237352.1	GO:0035556	intracellular signal transduction
ENSG00000237352.1	GO:0006343	establishment of chromatin silencing
ENSG00000237352.1	GO:0006874	cellular calcium ion homeostasis
ENSG00000237352.1	GO:0006954	inflammatory response
ENSG00000237352.1	GO:0007512	adult heart development
ENSG00000237352.1	GO:0007522	visceral muscle development
ENSG00000237352.1	GO:0042267	natural killer cell mediated cytotoxicity
ENSG00000237352.1	GO:0008016	regulation of heart contraction
ENSG00000237352.1	GO:0008049	male courtship behavior
ENSG00000237352.1	GO:0046683	response to organophosphorus
ENSG00000237352.1	GO:0008360	regulation of cell shape
ENSG00000237352.1	GO:0008626	granzyme-mediated apoptotic signaling pathway
ENSG00000237352.1	GO:0014068	positive regulation of phosphatidylinositol 3-kinase signaling
ENSG00000237352.1	GO:0014074	response to purine-containing compound
ENSG00000237352.1	GO:0014883	transition between fast and slow fiber
ENSG00000237352.1	GO:0022610	biological adhesion
ENSG00000237352.1	GO:0030049	muscle filament sliding
ENSG00000237352.1	GO:0030101	natural killer cell activation
ENSG00000237352.1	GO:0030168	platelet activation
ENSG00000237352.1	GO:0030321	transepithelial chloride transport
ENSG00000237352.1	GO:0030502	negative regulation of bone mineralization
ENSG00000237352.1	GO:0030704	vitelline membrane formation
ENSG00000237352.1	GO:0030887	positive regulation of myeloid dendritic cell activation
ENSG00000237352.1	GO:0030890	positive regulation of B cell proliferation
ENSG00000237352.1	GO:0031343	positive regulation of cell killing
ENSG00000237352.1	GO:0031393	negative regulation of prostaglandin biosynthetic process
ENSG00000237352.1	GO:0031579	membrane raft organization
ENSG00000237352.1	GO:0031663	lipopolysaccharide-mediated signaling pathway
ENSG00000237352.1	GO:0032386	regulation of intracellular transport
ENSG00000237352.1	GO:0032760	positive regulation of tumor necrosis factor production
ENSG00000237352.1	GO:0033373	maintenance of protease location in mast cell secretory granule
ENSG00000237352.1	GO:0033382	maintenance of granzyme B location in T cell secretory granule
ENSG00000237352.1	GO:0033552	response to vitamin B3
ENSG00000237352.1	GO:0035684	helper T cell extravasation
ENSG00000237352.1	GO:0035723	interleukin-15-mediated signaling pathway
ENSG00000237352.1	GO:0036120	cellular response to platelet-derived growth factor stimulus
ENSG00000237352.1	GO:0038083	peptidyl-tyrosine autophosphorylation
ENSG00000237352.1	GO:0038092	nodal signaling pathway
ENSG00000237352.1	GO:0042730	fibrinolysis
ENSG00000237352.1	GO:0043306	positive regulation of mast cell degranulation
ENSG00000237352.1	GO:0043615	astrocyte cell migration
ENSG00000237352.1	GO:0043922	negative regulation by host of viral transcription
ENSG00000237352.1	GO:0043990	histone H2A-S1 phosphorylation
ENSG00000237352.1	GO:0044727	DNA demethylation of male pronucleus
ENSG00000237352.1	GO:0045087	innate immune response
ENSG00000237352.1	GO:0045937	positive regulation of phosphate metabolic process
ENSG00000237352.1	GO:0046381	CMP-N-acetylneuraminate metabolic process
ENSG00000237352.1	GO:0048074	negative regulation of eye pigmentation
ENSG00000237352.1	GO:0048747	muscle fiber development
ENSG00000237352.1	GO:0050729	positive regulation of inflammatory response
ENSG00000237352.1	GO:0050850	positive regulation of calcium-mediated signaling
ENSG00000237352.1	GO:0050870	positive regulation of T cell activation
ENSG00000237352.1	GO:0051928	positive regulation of calcium ion transport
ENSG00000237352.1	GO:0055010	ventricular cardiac muscle tissue morphogenesis
ENSG00000237352.1	GO:0060135	maternal process involved in female pregnancy
ENSG00000237352.1	GO:0060220	camera-type eye photoreceptor cell fate commitment
ENSG00000237352.1	GO:0060588	negative regulation of lipoprotein lipid oxidation
ENSG00000237352.1	GO:0060766	negative regulation of androgen receptor signaling pathway
ENSG00000237352.1	GO:0070498	interleukin-1-mediated signaling pathway
ENSG00000237352.1	GO:0070997	neuron death
ENSG00000237352.1	GO:0071403	cellular response to high density lipoprotein particle stimulus
ENSG00000237352.1	GO:0071441	negative regulation of histone H3-K14 acetylation
ENSG00000237352.1	GO:0071479	cellular response to ionizing radiation
ENSG00000237352.1	GO:0090200	positive regulation of release of cytochrome c from mitochondria
ENSG00000237352.1	GO:0090280	positive regulation of calcium ion import
ENSG00000237352.1	GO:0097192	extrinsic apoptotic signaling pathway in absence of ligand
ENSG00000237352.1	GO:1901250	negative regulation of lung goblet cell differentiation
ENSG00000237352.1	GO:1902311	regulation of copper ion transmembrane transport
ENSG00000237352.1	GO:1902943	positive regulation of voltage-gated chloride channel activity
ENSG00000237352.1	GO:1903244	positive regulation of cardiac muscle hypertrophy in response to stress
ENSG00000237352.1	GO:2000405	negative regulation of T cell migration
ENSG00000237352.1	GO:2000427	positive regulation of apoptotic cell clearance
ENSG00000237352.1	GO:2000438	negative regulation of monocyte extravasation
ENSG00000237352.1	GO:2000503	positive regulation of natural killer cell chemotaxis
ENSG00000237352.1	GO:2000560	positive regulation of CD24 biosynthetic process
ENSG00000237352.1	GO:2000655	negative regulation of cellular response to testosterone stimulus
ENSG00000259260.1	GO:0006465	signal peptide processing
ENSG00000259260.1	GO:0010951	negative regulation of endopeptidase activity
ENSG00000259260.1	GO:0017187	peptidyl-glutamic acid carboxylation
ENSG00000259260.1	GO:0019082	viral protein processing
ENSG00000259260.1	GO:0023035	CD40 signaling pathway
ENSG00000259260.1	GO:0031116	positive regulation of microtubule polymerization
ENSG00000259260.1	GO:0031647	regulation of protein stability
ENSG00000259260.1	GO:0032455	nerve growth factor processing
ENSG00000259260.1	GO:0032804	negative regulation of low-density lipoprotein particle receptor catabolic process
ENSG00000259260.1	GO:0032902	nerve growth factor production
ENSG00000259260.1	GO:0032911	negative regulation of transforming growth factor beta1 production
ENSG00000259260.1	GO:0043032	positive regulation of macrophage activation
ENSG00000259260.1	GO:0046598	positive regulation of viral entry into host cell
ENSG00000259260.1	GO:0051044	positive regulation of membrane protein ectodomain proteolysis
ENSG00000259260.1	GO:0051251	positive regulation of lymphocyte activation
ENSG00000259260.1	GO:0070498	interleukin-1-mediated signaling pathway
ENSG00000259260.1	GO:0090086	negative regulation of protein deubiquitination
ENSG00000259260.1	GO:1902187	negative regulation of viral release from host cell
ENSG00000259260.1	GO:2000251	positive regulation of actin cytoskeleton reorganization
ENSG00000251230.1	GO:0001798	positive regulation of type IIa hypersensitivity
ENSG00000251230.1	GO:0001970	positive regulation of activation of membrane attack complex
ENSG00000251230.1	GO:0008203	cholesterol metabolic process
ENSG00000251230.1	GO:0008277	regulation of G-protein coupled receptor protein signaling pathway
ENSG00000251230.1	GO:0014809	regulation of skeletal muscle contraction by regulation of release of sequestered calcium ion
ENSG00000251230.1	GO:0015705	iodide transport
ENSG00000251230.1	GO:0016126	sterol biosynthetic process
ENSG00000251230.1	GO:0030321	transepithelial chloride transport
ENSG00000251230.1	GO:0035722	interleukin-12-mediated signaling pathway
ENSG00000251230.1	GO:0035723	interleukin-15-mediated signaling pathway
ENSG00000251230.1	GO:0035994	response to muscle stretch
ENSG00000251230.1	GO:0044458	motile cilium assembly
ENSG00000251230.1	GO:0051454	intracellular pH elevation
ENSG00000251230.1	GO:0060466	activation of meiosis involved in egg activation
ENSG00000251230.1	GO:0080154	regulation of fertilization
ENSG00000251230.1	GO:1902083	negative regulation of peptidyl-cysteine S-nitrosylation
ENSG00000251230.1	GO:1902943	positive regulation of voltage-gated chloride channel activity
ENSG00000251230.1	GO:2000344	positive regulation of acrosome reaction
ENSG00000251230.1	GO:2000427	positive regulation of apoptotic cell clearance
ENSG00000251230.1	GO:2000438	negative regulation of monocyte extravasation
ENSG00000251230.1	GO:2000560	positive regulation of CD24 biosynthetic process
ENSG00000251230.1	GO:2000651	positive regulation of sodium ion transmembrane transporter activity
ENSG00000260755.1	GO:0000002	mitochondrial genome maintenance
ENSG00000260755.1	GO:0001525	angiogenesis
ENSG00000260755.1	GO:0001783	B cell apoptotic process
ENSG00000260755.1	GO:0001892	embryonic placenta development
ENSG00000260755.1	GO:0002027	regulation of heart rate
ENSG00000260755.1	GO:0002449	lymphocyte mediated immunity
ENSG00000260755.1	GO:0009615	response to virus
ENSG00000260755.1	GO:0010761	fibroblast migration
ENSG00000260755.1	GO:0014733	regulation of skeletal muscle adaptation
ENSG00000260755.1	GO:0030098	lymphocyte differentiation
ENSG00000260755.1	GO:0030101	natural killer cell activation
ENSG00000260755.1	GO:0030324	lung development
ENSG00000260755.1	GO:0030913	paranodal junction assembly
ENSG00000260755.1	GO:0032414	positive regulation of ion transmembrane transporter activity
ENSG00000260755.1	GO:0032620	interleukin-17 production
ENSG00000260755.1	GO:0032926	negative regulation of activin receptor signaling pathway
ENSG00000260755.1	GO:0034103	regulation of tissue remodeling
ENSG00000260755.1	GO:0034498	early endosome to Golgi transport
ENSG00000260755.1	GO:0042110	T cell activation
ENSG00000260755.1	GO:0043011	myeloid dendritic cell differentiation
ENSG00000260755.1	GO:0043097	pyrimidine nucleoside salvage
ENSG00000260755.1	GO:0043525	positive regulation of neuron apoptotic process
ENSG00000260755.1	GO:0044458	motile cilium assembly
ENSG00000260755.1	GO:0045087	innate immune response
ENSG00000260755.1	GO:0046620	regulation of organ growth
ENSG00000260755.1	GO:0048266	behavioral response to pain
ENSG00000260755.1	GO:0048304	positive regulation of isotype switching to IgG isotypes
ENSG00000260755.1	GO:0051451	myoblast migration
ENSG00000260755.1	GO:0051709	regulation of killing of cells of other organism
ENSG00000260755.1	GO:0070228	regulation of lymphocyte apoptotic process
ENSG00000260755.1	GO:0070252	actin-mediated cell contraction
ENSG00000260755.1	GO:0071479	cellular response to ionizing radiation
ENSG00000260755.1	GO:0071603	endothelial cell-cell adhesion
ENSG00000260755.1	GO:0097192	extrinsic apoptotic signaling pathway in absence of ligand
ENSG00000260755.1	GO:1901019	regulation of calcium ion transmembrane transporter activity
ENSG00000260755.1	GO:1901222	regulation of NIK/NF-kappaB signaling
ENSG00000260755.1	GO:2000271	positive regulation of fibroblast apoptotic process
ENSG00000270127.1	GO:0003289	atrial septum primum morphogenesis
ENSG00000270127.1	GO:0006044	N-acetylglucosamine metabolic process
ENSG00000270127.1	GO:0006051	N-acetylmannosamine metabolic process
ENSG00000270127.1	GO:0010070	zygote asymmetric cell division
ENSG00000270127.1	GO:0010606	positive regulation of cytoplasmic mRNA processing body assembly
ENSG00000270127.1	GO:0010751	negative regulation of nitric oxide mediated signal transduction
ENSG00000270127.1	GO:0010847	regulation of chromatin assembly
ENSG00000270127.1	GO:0019262	N-acetylneuraminate catabolic process
ENSG00000270127.1	GO:0021849	neuroblast division in subventricular zone
ENSG00000270127.1	GO:0031914	negative regulation of synaptic plasticity
ENSG00000270127.1	GO:0033159	negative regulation of protein import into nucleus, translocation
ENSG00000270127.1	GO:0033353	S-adenosylmethionine cycle
ENSG00000270127.1	GO:0034769	basement membrane disassembly
ENSG00000270127.1	GO:0036378	calcitriol biosynthetic process from calciol
ENSG00000270127.1	GO:0048702	embryonic neurocranium morphogenesis
ENSG00000270127.1	GO:0051145	smooth muscle cell differentiation
ENSG00000270127.1	GO:0061445	endocardial cushion cell fate commitment
ENSG00000270127.1	GO:0070212	protein poly-ADP-ribosylation
ENSG00000270127.1	GO:0070213	protein auto-ADP-ribosylation
ENSG00000270127.1	GO:0070885	negative regulation of calcineurin-NFAT signaling cascade
ENSG00000270127.1	GO:0070966	nuclear-transcribed mRNA catabolic process, no-go decay
ENSG00000270127.1	GO:0098703	calcium ion import across plasma membrane
ENSG00000270127.1	GO:0098736	negative regulation of the force of heart contraction
ENSG00000270127.1	GO:1900045	negative regulation of protein K63-linked ubiquitination
ENSG00000270127.1	GO:1900082	negative regulation of arginine catabolic process
ENSG00000270127.1	GO:1901205	negative regulation of adrenergic receptor signaling pathway involved in heart process
ENSG00000270127.1	GO:1902083	negative regulation of peptidyl-cysteine S-nitrosylation
ENSG00000270127.1	GO:1903243	negative regulation of cardiac muscle hypertrophy in response to stress
ENSG00000270127.1	GO:1903249	negative regulation of citrulline biosynthetic process
ENSG00000270127.1	GO:2000017	positive regulation of determination of dorsal identity
ENSG00000270127.1	GO:2000327	positive regulation of ligand-dependent nuclear receptor transcription coactivator activity
ENSG00000270127.1	GO:2000481	positive regulation of cAMP-dependent protein kinase activity
ENSG00000267128.1	GO:0002363	alpha-beta T cell lineage commitment
ENSG00000267128.1	GO:0005975	carbohydrate metabolic process
ENSG00000267128.1	GO:0006501	C-terminal protein lipidation
ENSG00000267128.1	GO:0006661	phosphatidylinositol biosynthetic process
ENSG00000267128.1	GO:0006886	intracellular protein transport
ENSG00000267128.1	GO:0007077	mitotic nuclear envelope disassembly
ENSG00000267128.1	GO:0042384	cilium assembly
ENSG00000267128.1	GO:0009791	post-embryonic development
ENSG00000267128.1	GO:0010608	posttranscriptional regulation of gene expression
ENSG00000267128.1	GO:0010827	regulation of glucose transport
ENSG00000267128.1	GO:0015871	choline transport
ENSG00000267128.1	GO:0019262	N-acetylneuraminate catabolic process
ENSG00000267128.1	GO:0043547	positive regulation of GTPase activity
ENSG00000267128.1	GO:0034720	histone H3-K4 demethylation
ENSG00000267128.1	GO:0035058	nonmotile primary cilium assembly
ENSG00000267128.1	GO:0035735	intraciliary transport involved in cilium morphogenesis
ENSG00000267128.1	GO:0035771	interleukin-4-mediated signaling pathway
ENSG00000267128.1	GO:0043369	CD4-positive or CD8-positive, alpha-beta T cell lineage commitment
ENSG00000267128.1	GO:0045022	early endosome to late endosome transport
ENSG00000267128.1	GO:0051028	mRNA transport
ENSG00000267128.1	GO:0051697	protein delipidation
ENSG00000267128.1	GO:0075732	viral penetration into host nucleus
ENSG00000267128.1	GO:0090150	establishment of protein localization to membrane
ENSG00000267128.1	GO:1902532	negative regulation of intracellular signal transduction
ENSG00000267128.1	GO:1903047	mitotic cell cycle process
ENSG00000267128.1	GO:2000323	negative regulation of glucocorticoid receptor signaling pathway
ENSG00000254416.1	GO:0001782	B cell homeostasis
ENSG00000254416.1	GO:0007155	cell adhesion
ENSG00000254416.1	GO:0007169	transmembrane receptor protein tyrosine kinase signaling pathway
ENSG00000254416.1	GO:0006668	sphinganine-1-phosphate metabolic process
ENSG00000254416.1	GO:0019722	calcium-mediated signaling
ENSG00000254416.1	GO:0021956	central nervous system interneuron axonogenesis
ENSG00000254416.1	GO:0030887	positive regulation of myeloid dendritic cell activation
ENSG00000254416.1	GO:0031508	pericentric heterochromatin assembly
ENSG00000254416.1	GO:0033005	positive regulation of mast cell activation
ENSG00000254416.1	GO:0034453	microtubule anchoring
ENSG00000254416.1	GO:0043063	intercellular bridge organization
ENSG00000254416.1	GO:0048536	spleen development
ENSG00000254416.1	GO:0060139	positive regulation of apoptotic process by virus
ENSG00000254416.1	GO:0060369	positive regulation of Fc receptor mediated stimulatory signaling pathway
ENSG00000254416.1	GO:0071954	chemokine (C-C motif) ligand 11 production
ENSG00000254416.1	GO:0090200	positive regulation of release of cytochrome c from mitochondria
ENSG00000254416.1	GO:1900119	positive regulation of execution phase of apoptosis
ENSG00000254416.1	GO:1900275	negative regulation of phospholipase C activity
ENSG00000254416.1	GO:1900276	regulation of proteinase activated receptor activity
ENSG00000254416.1	GO:1900737	negative regulation of phospholipase C-activating G-protein coupled receptor signaling pathway
ENSG00000254416.1	GO:1902533	positive regulation of intracellular signal transduction
ENSG00000238107.1	GO:0042254	ribosome biogenesis
ENSG00000238107.1	GO:0000041	transition metal ion transport
ENSG00000238107.1	GO:0006260	DNA replication
ENSG00000238107.1	GO:0051276	chromosome organization
ENSG00000238107.1	GO:0000075	cell cycle checkpoint
ENSG00000238107.1	GO:0000209	protein polyubiquitination
ENSG00000238107.1	GO:0000245	spliceosomal complex assembly
ENSG00000238107.1	GO:0000278	mitotic cell cycle
ENSG00000238107.1	GO:0000387	spliceosomal snRNP assembly
ENSG00000238107.1	GO:0000398	mRNA splicing, via spliceosome
ENSG00000238107.1	GO:0000462	maturation of SSU-rRNA from tricistronic rRNA transcript (SSU-rRNA, 5.8S rRNA, LSU-rRNA)
ENSG00000238107.1	GO:0000961	negative regulation of mitochondrial RNA catabolic process
ENSG00000238107.1	GO:0001773	myeloid dendritic cell activation
ENSG00000238107.1	GO:0001824	blastocyst development
ENSG00000238107.1	GO:0002479	antigen processing and presentation of exogenous peptide antigen via MHC class I, TAP-dependent
ENSG00000238107.1	GO:0003064	regulation of heart rate by hormone
ENSG00000238107.1	GO:0006090	pyruvate metabolic process
ENSG00000238107.1	GO:0006258	UDP-glucose catabolic process
ENSG00000238107.1	GO:0006261	DNA-dependent DNA replication
ENSG00000238107.1	GO:0006336	DNA replication-independent nucleosome assembly
ENSG00000238107.1	GO:0006391	transcription initiation from mitochondrial promoter
ENSG00000238107.1	GO:0006417	regulation of translation
ENSG00000238107.1	GO:0006418	tRNA aminoacylation for protein translation
ENSG00000238107.1	GO:0006521	regulation of cellular amino acid metabolic process
ENSG00000238107.1	GO:0006977	DNA damage response, signal transduction by p53 class mediator resulting in cell cycle arrest
ENSG00000238107.1	GO:0009070	serine family amino acid biosynthetic process
ENSG00000238107.1	GO:0009153	purine deoxyribonucleotide biosynthetic process
ENSG00000238107.1	GO:0009405	pathogenesis
ENSG00000238107.1	GO:0016032	viral process
ENSG00000238107.1	GO:0010821	regulation of mitochondrion organization
ENSG00000238107.1	GO:0010874	regulation of cholesterol efflux
ENSG00000238107.1	GO:0015949	nucleobase-containing small molecule interconversion
ENSG00000238107.1	GO:0019319	hexose biosynthetic process
ENSG00000238107.1	GO:0019919	peptidyl-arginine methylation, to asymmetrical-dimethyl arginine
ENSG00000238107.1	GO:0022402	cell cycle process
ENSG00000238107.1	GO:0030812	negative regulation of nucleotide catabolic process
ENSG00000238107.1	GO:0031124	mRNA 3'-end processing
ENSG00000238107.1	GO:0031145	anaphase-promoting complex-dependent proteasomal ubiquitin-dependent protein catabolic process
ENSG00000238107.1	GO:0031365	N-terminal protein amino acid modification
ENSG00000238107.1	GO:0032042	mitochondrial DNA metabolic process
ENSG00000238107.1	GO:0034470	ncRNA processing
ENSG00000238107.1	GO:0034969	histone arginine methylation
ENSG00000238107.1	GO:0035690	cellular response to drug
ENSG00000238107.1	GO:0043122	regulation of I-kappaB kinase/NF-kappaB signaling
ENSG00000238107.1	GO:0043248	proteasome assembly
ENSG00000238107.1	GO:0043488	regulation of mRNA stability
ENSG00000238107.1	GO:0044275	cellular carbohydrate catabolic process
ENSG00000238107.1	GO:0044724	single-organism carbohydrate catabolic process
ENSG00000238107.1	GO:0045292	mRNA cis splicing, via spliceosome
ENSG00000238107.1	GO:0045957	negative regulation of complement activation, alternative pathway
ENSG00000238107.1	GO:0051028	mRNA transport
ENSG00000238107.1	GO:0051052	regulation of DNA metabolic process
ENSG00000238107.1	GO:0051168	nuclear export
ENSG00000238107.1	GO:0051297	centrosome organization
ENSG00000238107.1	GO:0051436	negative regulation of ubiquitin-protein ligase activity involved in mitotic cell cycle
ENSG00000238107.1	GO:0051437	positive regulation of ubiquitin-protein ligase activity involved in regulation of mitotic cell cycle transition
ENSG00000238107.1	GO:0051784	negative regulation of nuclear division
ENSG00000238107.1	GO:0070124	mitochondrial translational initiation
ENSG00000238107.1	GO:0070125	mitochondrial translational elongation
ENSG00000238107.1	GO:0070126	mitochondrial translational termination
ENSG00000238107.1	GO:0086013	membrane repolarization during cardiac muscle cell action potential
ENSG00000238107.1	GO:0090090	negative regulation of canonical Wnt signaling pathway
ENSG00000238107.1	GO:0090263	positive regulation of canonical Wnt signaling pathway
ENSG00000238107.1	GO:0097623	potassium ion export across plasma membrane
ENSG00000238107.1	GO:1900153	positive regulation of nuclear-transcribed mRNA catabolic process, deadenylation-dependent decay
ENSG00000238107.1	GO:1901991	negative regulation of mitotic cell cycle phase transition
ENSG00000261185.1	GO:0001798	positive regulation of type IIa hypersensitivity
ENSG00000261185.1	GO:0001970	positive regulation of activation of membrane attack complex
ENSG00000261185.1	GO:0003382	epithelial cell morphogenesis
ENSG00000261185.1	GO:0006695	cholesterol biosynthetic process
ENSG00000261185.1	GO:0006958	complement activation, classical pathway
ENSG00000261185.1	GO:0010761	fibroblast migration
ENSG00000261185.1	GO:0014883	transition between fast and slow fiber
ENSG00000261185.1	GO:0016539	intein-mediated protein splicing
ENSG00000261185.1	GO:0030049	muscle filament sliding
ENSG00000261185.1	GO:0030704	vitelline membrane formation
ENSG00000261185.1	GO:0035054	embryonic heart tube anterior/posterior pattern specification
ENSG00000261185.1	GO:0035722	interleukin-12-mediated signaling pathway
ENSG00000261185.1	GO:0035723	interleukin-15-mediated signaling pathway
ENSG00000261185.1	GO:0038203	TORC2 signaling
ENSG00000261185.1	GO:0042391	regulation of membrane potential
ENSG00000261185.1	GO:0043316	cytotoxic T cell degranulation
ENSG00000261185.1	GO:0043525	positive regulation of neuron apoptotic process
ENSG00000261185.1	GO:0045957	negative regulation of complement activation, alternative pathway
ENSG00000261185.1	GO:0048074	negative regulation of eye pigmentation
ENSG00000261185.1	GO:0048546	digestive tract morphogenesis
ENSG00000261185.1	GO:0048747	muscle fiber development
ENSG00000261185.1	GO:0055010	ventricular cardiac muscle tissue morphogenesis
ENSG00000261185.1	GO:0060139	positive regulation of apoptotic process by virus
ENSG00000261185.1	GO:0060154	cellular process regulating host cell cycle in response to virus
ENSG00000261185.1	GO:0060220	camera-type eye photoreceptor cell fate commitment
ENSG00000261185.1	GO:0060466	activation of meiosis involved in egg activation
ENSG00000261185.1	GO:0071346	cellular response to interferon-gamma
ENSG00000261185.1	GO:0072061	inner medullary collecting duct development
ENSG00000261185.1	GO:0080154	regulation of fertilization
ENSG00000261185.1	GO:0080163	regulation of protein serine/threonine phosphatase activity
ENSG00000261185.1	GO:1900108	negative regulation of nodal signaling pathway
ENSG00000261185.1	GO:1901250	negative regulation of lung goblet cell differentiation
ENSG00000261185.1	GO:1902083	negative regulation of peptidyl-cysteine S-nitrosylation
ENSG00000261185.1	GO:1902263	apoptotic process involved in embryonic digit morphogenesis
ENSG00000261185.1	GO:1902943	positive regulation of voltage-gated chloride channel activity
ENSG00000261185.1	GO:1903244	positive regulation of cardiac muscle hypertrophy in response to stress
ENSG00000261185.1	GO:2000438	negative regulation of monocyte extravasation
ENSG00000261185.1	GO:2000560	positive regulation of CD24 biosynthetic process
ENSG00000261185.1	GO:2000824	negative regulation of androgen receptor activity
ENSG00000253194.1	GO:0001525	angiogenesis
ENSG00000253194.1	GO:0002027	regulation of heart rate
ENSG00000253194.1	GO:0002252	immune effector process
ENSG00000253194.1	GO:0002729	positive regulation of natural killer cell cytokine production
ENSG00000253194.1	GO:0003382	epithelial cell morphogenesis
ENSG00000253194.1	GO:0006357	regulation of transcription from RNA polymerase II promoter
ENSG00000253194.1	GO:0006666	3-keto-sphinganine metabolic process
ENSG00000253194.1	GO:0006954	inflammatory response
ENSG00000253194.1	GO:0019722	calcium-mediated signaling
ENSG00000253194.1	GO:0007512	adult heart development
ENSG00000253194.1	GO:0007522	visceral muscle development
ENSG00000253194.1	GO:0010455	positive regulation of cell fate commitment
ENSG00000253194.1	GO:0010761	fibroblast migration
ENSG00000253194.1	GO:0010818	T cell chemotaxis
ENSG00000253194.1	GO:0010968	regulation of microtubule nucleation
ENSG00000253194.1	GO:0014843	growth factor dependent regulation of skeletal muscle satellite cell proliferation
ENSG00000253194.1	GO:0014883	transition between fast and slow fiber
ENSG00000253194.1	GO:0030049	muscle filament sliding
ENSG00000253194.1	GO:0030502	negative regulation of bone mineralization
ENSG00000253194.1	GO:0030704	vitelline membrane formation
ENSG00000253194.1	GO:0030816	positive regulation of cAMP metabolic process
ENSG00000253194.1	GO:0031343	positive regulation of cell killing
ENSG00000253194.1	GO:0032101	regulation of response to external stimulus
ENSG00000253194.1	GO:0032496	response to lipopolysaccharide
ENSG00000253194.1	GO:0032655	regulation of interleukin-12 production
ENSG00000253194.1	GO:0032740	positive regulation of interleukin-17 production
ENSG00000253194.1	GO:0032958	inositol phosphate biosynthetic process
ENSG00000253194.1	GO:0033373	maintenance of protease location in mast cell secretory granule
ENSG00000253194.1	GO:0033382	maintenance of granzyme B location in T cell secretory granule
ENSG00000253194.1	GO:0033555	multicellular organismal response to stress
ENSG00000253194.1	GO:0034120	positive regulation of erythrocyte aggregation
ENSG00000253194.1	GO:0034341	response to interferon-gamma
ENSG00000253194.1	GO:0035723	interleukin-15-mediated signaling pathway
ENSG00000253194.1	GO:0038092	nodal signaling pathway
ENSG00000253194.1	GO:0040020	regulation of meiosis
ENSG00000253194.1	GO:0042118	endothelial cell activation
ENSG00000253194.1	GO:0042510	regulation of tyrosine phosphorylation of Stat1 protein
ENSG00000253194.1	GO:0042517	positive regulation of tyrosine phosphorylation of Stat3 protein
ENSG00000253194.1	GO:0043129	surfactant homeostasis
ENSG00000253194.1	GO:0043367	CD4-positive, alpha-beta T cell differentiation
ENSG00000253194.1	GO:0043922	negative regulation by host of viral transcription
ENSG00000253194.1	GO:0043950	positive regulation of cAMP-mediated signaling
ENSG00000253194.1	GO:0043990	histone H2A-S1 phosphorylation
ENSG00000253194.1	GO:0044727	DNA demethylation of male pronucleus
ENSG00000253194.1	GO:0045445	myoblast differentiation
ENSG00000253194.1	GO:0046381	CMP-N-acetylneuraminate metabolic process
ENSG00000253194.1	GO:0048074	negative regulation of eye pigmentation
ENSG00000253194.1	GO:0048266	behavioral response to pain
ENSG00000253194.1	GO:0048747	muscle fiber development
ENSG00000253194.1	GO:0050729	positive regulation of inflammatory response
ENSG00000253194.1	GO:0051209	release of sequestered calcium ion into cytosol
ENSG00000253194.1	GO:0051928	positive regulation of calcium ion transport
ENSG00000253194.1	GO:0055010	ventricular cardiac muscle tissue morphogenesis
ENSG00000253194.1	GO:0060220	camera-type eye photoreceptor cell fate commitment
ENSG00000253194.1	GO:0060341	regulation of cellular localization
ENSG00000253194.1	GO:0060588	negative regulation of lipoprotein lipid oxidation
ENSG00000253194.1	GO:0060766	negative regulation of androgen receptor signaling pathway
ENSG00000253194.1	GO:0070498	interleukin-1-mediated signaling pathway
ENSG00000253194.1	GO:0072619	interleukin-21 secretion
ENSG00000253194.1	GO:0080134	regulation of response to stress
ENSG00000253194.1	GO:0080163	regulation of protein serine/threonine phosphatase activity
ENSG00000253194.1	GO:1901250	negative regulation of lung goblet cell differentiation
ENSG00000253194.1	GO:1901509	regulation of endothelial tube morphogenesis
ENSG00000253194.1	GO:1902533	positive regulation of intracellular signal transduction
ENSG00000253194.1	GO:1902943	positive regulation of voltage-gated chloride channel activity
ENSG00000253194.1	GO:2000405	negative regulation of T cell migration
ENSG00000253194.1	GO:2000438	negative regulation of monocyte extravasation
ENSG00000253194.1	GO:2000503	positive regulation of natural killer cell chemotaxis
ENSG00000253194.1	GO:2000560	positive regulation of CD24 biosynthetic process
ENSG00000267940.1	GO:0007059	chromosome segregation
ENSG00000267940.1	GO:0000122	negative regulation of transcription from RNA polymerase II promoter
ENSG00000267940.1	GO:0000184	nuclear-transcribed mRNA catabolic process, nonsense-mediated decay
ENSG00000267940.1	GO:0000281	mitotic cytokinesis
ENSG00000267940.1	GO:0000819	sister chromatid segregation
ENSG00000267940.1	GO:0001659	temperature homeostasis
ENSG00000267940.1	GO:0001731	formation of translation preinitiation complex
ENSG00000267940.1	GO:0001819	positive regulation of cytokine production
ENSG00000267940.1	GO:0001844	protein insertion into mitochondrial membrane involved in apoptotic signaling pathway
ENSG00000267940.1	GO:0002761	regulation of myeloid leukocyte differentiation
ENSG00000267940.1	GO:0002876	positive regulation of chronic inflammatory response to antigenic stimulus
ENSG00000267940.1	GO:0005977	glycogen metabolic process
ENSG00000267940.1	GO:0006265	DNA topological change
ENSG00000267940.1	GO:0006288	base-excision repair, DNA ligation
ENSG00000267940.1	GO:0006310	DNA recombination
ENSG00000267940.1	GO:0006367	transcription initiation from RNA polymerase II promoter
ENSG00000267940.1	GO:0006413	translational initiation
ENSG00000267940.1	GO:0006414	translational elongation
ENSG00000267940.1	GO:0006415	translational termination
ENSG00000267940.1	GO:0006614	SRP-dependent cotranslational protein targeting to membrane
ENSG00000267940.1	GO:0006622	protein targeting to lysosome
ENSG00000267940.1	GO:0072593	reactive oxygen species metabolic process
ENSG00000267940.1	GO:0006978	DNA damage response, signal transduction by p53 class mediator resulting in transcription of p21 class mediator
ENSG00000267940.1	GO:0007019	microtubule depolymerization
ENSG00000267940.1	GO:0007067	mitotic nuclear division
ENSG00000267940.1	GO:0008608	attachment of spindle microtubules to kinetochore
ENSG00000267940.1	GO:0008625	extrinsic apoptotic signaling pathway via death domain receptors
ENSG00000267940.1	GO:0010457	centriole-centriole cohesion
ENSG00000267940.1	GO:0010458	exit from mitosis
ENSG00000267940.1	GO:0010468	regulation of gene expression
ENSG00000267940.1	GO:0015014	heparan sulfate proteoglycan biosynthetic process, polysaccharide chain biosynthetic process
ENSG00000267940.1	GO:0016197	endosomal transport
ENSG00000267940.1	GO:0045893	positive regulation of transcription, DNA-templated
ENSG00000267940.1	GO:0019082	viral protein processing
ENSG00000267940.1	GO:0019083	viral transcription
ENSG00000267940.1	GO:0019886	antigen processing and presentation of exogenous peptide antigen via MHC class II
ENSG00000267940.1	GO:0021681	cerebellar granular layer development
ENSG00000267940.1	GO:0030512	negative regulation of transforming growth factor beta receptor signaling pathway
ENSG00000267940.1	GO:0031323	regulation of cellular metabolic process
ENSG00000267940.1	GO:0032439	endosome localization
ENSG00000267940.1	GO:0032768	regulation of monooxygenase activity
ENSG00000267940.1	GO:0032873	negative regulation of stress-activated MAPK cascade
ENSG00000267940.1	GO:0032877	positive regulation of DNA endoreduplication
ENSG00000267940.1	GO:0044130	negative regulation of growth of symbiont in host
ENSG00000267940.1	GO:0034645	cellular macromolecule biosynthetic process
ENSG00000267940.1	GO:0042511	positive regulation of tyrosine phosphorylation of Stat1 protein
ENSG00000267940.1	GO:0042992	negative regulation of transcription factor import into nucleus
ENSG00000267940.1	GO:0043065	positive regulation of apoptotic process
ENSG00000267940.1	GO:0043123	positive regulation of I-kappaB kinase/NF-kappaB signaling
ENSG00000267940.1	GO:0043281	regulation of cysteine-type endopeptidase activity involved in apoptotic process
ENSG00000267940.1	GO:0043353	enucleate erythrocyte differentiation
ENSG00000267940.1	GO:0045079	negative regulation of chemokine biosynthetic process
ENSG00000267940.1	GO:0045639	positive regulation of myeloid cell differentiation
ENSG00000267940.1	GO:0045739	positive regulation of DNA repair
ENSG00000267940.1	GO:0045835	negative regulation of meiotic nuclear division
ENSG00000267940.1	GO:0048147	negative regulation of fibroblast proliferation
ENSG00000267940.1	GO:0048291	isotype switching to IgG isotypes
ENSG00000267940.1	GO:0048741	skeletal muscle fiber development
ENSG00000267940.1	GO:0051301	cell division
ENSG00000267940.1	GO:0071930	negative regulation of transcription involved in G1/S transition of mitotic cell cycle
ENSG00000267940.1	GO:0060761	negative regulation of response to cytokine stimulus
ENSG00000267940.1	GO:0071320	cellular response to cAMP
ENSG00000267940.1	GO:0071371	cellular response to gonadotropin stimulus
ENSG00000267940.1	GO:0072156	distal tubule morphogenesis
ENSG00000267940.1	GO:0072318	clathrin coat disassembly
ENSG00000267940.1	GO:0080090	regulation of primary metabolic process
ENSG00000267940.1	GO:0085020	protein K6-linked ubiquitination
ENSG00000267940.1	GO:0090141	positive regulation of mitochondrial fission
ENSG00000267940.1	GO:0090200	positive regulation of release of cytochrome c from mitochondria
ENSG00000267940.1	GO:0090526	regulation of gluconeogenesis involved in cellular glucose homeostasis
ENSG00000267940.1	GO:0097202	activation of cysteine-type endopeptidase activity
ENSG00000267940.1	GO:0097681	double-strand break repair via alternative nonhomologous end joining
ENSG00000267940.1	GO:1900153	positive regulation of nuclear-transcribed mRNA catabolic process, deadenylation-dependent decay
ENSG00000267940.1	GO:1901626	regulation of postsynaptic membrane organization
ENSG00000267940.1	GO:1901990	regulation of mitotic cell cycle phase transition
ENSG00000267940.1	GO:1902115	regulation of organelle assembly
ENSG00000267940.1	GO:1902410	mitotic cytokinetic process
ENSG00000228408.1	GO:0002361	CD4-positive, CD25-positive, alpha-beta regulatory T cell differentiation
ENSG00000228408.1	GO:0002522	leukocyte migration involved in immune response
ENSG00000228408.1	GO:0002729	positive regulation of natural killer cell cytokine production
ENSG00000228408.1	GO:0006729	tetrahydrobiopterin biosynthetic process
ENSG00000228408.1	GO:0010819	regulation of T cell chemotaxis
ENSG00000228408.1	GO:0014916	regulation of lung blood pressure
ENSG00000228408.1	GO:0015701	bicarbonate transport
ENSG00000228408.1	GO:0015705	iodide transport
ENSG00000228408.1	GO:0030321	transepithelial chloride transport
ENSG00000228408.1	GO:0032740	positive regulation of interleukin-17 production
ENSG00000228408.1	GO:0032825	positive regulation of natural killer cell differentiation
ENSG00000228408.1	GO:0034612	response to tumor necrosis factor
ENSG00000228408.1	GO:0035998	7,8-dihydroneopterin 3'-triphosphate biosynthetic process
ENSG00000228408.1	GO:0042118	endothelial cell activation
ENSG00000228408.1	GO:0042311	vasodilation
ENSG00000228408.1	GO:0042355	L-fucose catabolic process
ENSG00000228408.1	GO:0042416	dopamine biosynthetic process
ENSG00000228408.1	GO:0042511	positive regulation of tyrosine phosphorylation of Stat1 protein
ENSG00000228408.1	GO:0046654	tetrahydrofolate biosynthetic process
ENSG00000228408.1	GO:0048469	cell maturation
ENSG00000228408.1	GO:0051454	intracellular pH elevation
ENSG00000228408.1	GO:0070269	pyroptosis
ENSG00000228408.1	GO:1901509	regulation of endothelial tube morphogenesis
ENSG00000228408.1	GO:1901740	negative regulation of myoblast fusion
ENSG00000228408.1	GO:1902943	positive regulation of voltage-gated chloride channel activity
ENSG00000261644.1	GO:0002317	plasma cell differentiation
ENSG00000261644.1	GO:0016198	axon choice point recognition
ENSG00000261644.1	GO:0018401	peptidyl-proline hydroxylation to 4-hydroxy-L-proline
ENSG00000261644.1	GO:0030199	collagen fibril organization
ENSG00000261644.1	GO:0030890	positive regulation of B cell proliferation
ENSG00000261644.1	GO:0034120	positive regulation of erythrocyte aggregation
ENSG00000261644.1	GO:0036159	inner dynein arm assembly
ENSG00000261644.1	GO:0045453	bone resorption
ENSG00000261644.1	GO:0070050	neuron cellular homeostasis
ENSG00000261644.1	GO:0072383	plus-end-directed vesicle transport along microtubule
ENSG00000267765.1	GO:0000720	pyrimidine dimer repair by nucleotide-excision repair
ENSG00000267765.1	GO:0003382	epithelial cell morphogenesis
ENSG00000267765.1	GO:0007596	blood coagulation
ENSG00000267765.1	GO:0007165	signal transduction
ENSG00000267765.1	GO:0006343	establishment of chromatin silencing
ENSG00000267765.1	GO:0006344	maintenance of chromatin silencing
ENSG00000267765.1	GO:0006919	activation of cysteine-type endopeptidase activity involved in apoptotic process
ENSG00000267765.1	GO:0007166	cell surface receptor signaling pathway
ENSG00000267765.1	GO:0007522	visceral muscle development
ENSG00000267765.1	GO:0014886	transition between slow and fast fiber
ENSG00000267765.1	GO:0016539	intein-mediated protein splicing
ENSG00000267765.1	GO:0030037	actin filament reorganization involved in cell cycle
ENSG00000267765.1	GO:0030049	muscle filament sliding
ENSG00000267765.1	GO:0030704	vitelline membrane formation
ENSG00000267765.1	GO:0031393	negative regulation of prostaglandin biosynthetic process
ENSG00000267765.1	GO:0031647	regulation of protein stability
ENSG00000267765.1	GO:0031937	positive regulation of chromatin silencing
ENSG00000267765.1	GO:0032071	regulation of endodeoxyribonuclease activity
ENSG00000267765.1	GO:0038018	Wnt receptor catabolic process
ENSG00000267765.1	GO:0038083	peptidyl-tyrosine autophosphorylation
ENSG00000267765.1	GO:0042595	behavioral response to starvation
ENSG00000267765.1	GO:0043316	cytotoxic T cell degranulation
ENSG00000267765.1	GO:0043418	homocysteine catabolic process
ENSG00000267765.1	GO:0043434	response to peptide hormone
ENSG00000267765.1	GO:0043686	co-translational protein modification
ENSG00000267765.1	GO:0046381	CMP-N-acetylneuraminate metabolic process
ENSG00000267765.1	GO:0048074	negative regulation of eye pigmentation
ENSG00000267765.1	GO:0048747	muscle fiber development
ENSG00000267765.1	GO:0050789	regulation of biological process
ENSG00000267765.1	GO:0051097	negative regulation of helicase activity
ENSG00000267765.1	GO:0060139	positive regulation of apoptotic process by virus
ENSG00000267765.1	GO:0060154	cellular process regulating host cell cycle in response to virus
ENSG00000267765.1	GO:0060220	camera-type eye photoreceptor cell fate commitment
ENSG00000267765.1	GO:0060279	positive regulation of ovulation
ENSG00000267765.1	GO:0071441	negative regulation of histone H3-K14 acetylation
ENSG00000267765.1	GO:0072061	inner medullary collecting duct development
ENSG00000267765.1	GO:0090200	positive regulation of release of cytochrome c from mitochondria
ENSG00000267765.1	GO:1900108	negative regulation of nodal signaling pathway
ENSG00000267765.1	GO:1901250	negative regulation of lung goblet cell differentiation
ENSG00000267765.1	GO:1902083	negative regulation of peptidyl-cysteine S-nitrosylation
ENSG00000267765.1	GO:1902263	apoptotic process involved in embryonic digit morphogenesis
ENSG00000267765.1	GO:2000111	positive regulation of macrophage apoptotic process
ENSG00000267765.1	GO:2000619	negative regulation of histone H4-K16 acetylation
ENSG00000267765.1	GO:2000655	negative regulation of cellular response to testosterone stimulus
ENSG00000267765.1	GO:2001223	negative regulation of neuron migration
ENSG00000263316.1	GO:0006260	DNA replication
ENSG00000263316.1	GO:0000070	mitotic sister chromatid segregation
ENSG00000263316.1	GO:0000077	DNA damage checkpoint
ENSG00000263316.1	GO:0000082	G1/S transition of mitotic cell cycle
ENSG00000263316.1	GO:0000083	regulation of transcription involved in G1/S transition of mitotic cell cycle
ENSG00000263316.1	GO:0000122	negative regulation of transcription from RNA polymerase II promoter
ENSG00000263316.1	GO:0000184	nuclear-transcribed mRNA catabolic process, nonsense-mediated decay
ENSG00000263316.1	GO:0000209	protein polyubiquitination
ENSG00000263316.1	GO:0000724	double-strand break repair via homologous recombination
ENSG00000263316.1	GO:0000733	DNA strand renaturation
ENSG00000263316.1	GO:0008152	metabolic process
ENSG00000263316.1	GO:0001731	formation of translation preinitiation complex
ENSG00000263316.1	GO:0002876	positive regulation of chronic inflammatory response to antigenic stimulus
ENSG00000263316.1	GO:0006281	DNA repair
ENSG00000263316.1	GO:0006413	translational initiation
ENSG00000263316.1	GO:0006414	translational elongation
ENSG00000263316.1	GO:0006415	translational termination
ENSG00000263316.1	GO:0006614	SRP-dependent cotranslational protein targeting to membrane
ENSG00000263316.1	GO:0006644	phospholipid metabolic process
ENSG00000263316.1	GO:0007050	cell cycle arrest
ENSG00000263316.1	GO:0007091	metaphase/anaphase transition of mitotic cell cycle
ENSG00000263316.1	GO:0007093	mitotic cell cycle checkpoint
ENSG00000263316.1	GO:0007095	mitotic G2 DNA damage checkpoint
ENSG00000263316.1	GO:0007098	centrosome cycle
ENSG00000263316.1	GO:0007179	transforming growth factor beta receptor signaling pathway
ENSG00000263316.1	GO:0007219	Notch signaling pathway
ENSG00000263316.1	GO:0009157	deoxyribonucleoside monophosphate biosynthetic process
ENSG00000263316.1	GO:0010457	centriole-centriole cohesion
ENSG00000263316.1	GO:0016241	regulation of macroautophagy
ENSG00000263316.1	GO:0019083	viral transcription
ENSG00000263316.1	GO:0021933	radial glia guided migration of cerebellar granule cell
ENSG00000263316.1	GO:0030177	positive regulation of Wnt signaling pathway
ENSG00000263316.1	GO:0031145	anaphase-promoting complex-dependent proteasomal ubiquitin-dependent protein catabolic process
ENSG00000263316.1	GO:0031398	positive regulation of protein ubiquitination
ENSG00000263316.1	GO:0032348	negative regulation of aldosterone biosynthetic process
ENSG00000263316.1	GO:0032434	regulation of proteasomal ubiquitin-dependent protein catabolic process
ENSG00000263316.1	GO:0032877	positive regulation of DNA endoreduplication
ENSG00000263316.1	GO:0034508	centromere complex assembly
ENSG00000263316.1	GO:0036309	protein localization to M-band
ENSG00000263316.1	GO:0038032	termination of G-protein coupled receptor signaling pathway
ENSG00000263316.1	GO:0042148	strand invasion
ENSG00000263316.1	GO:0042770	signal transduction in response to DNA damage
ENSG00000263316.1	GO:0043065	positive regulation of apoptotic process
ENSG00000263316.1	GO:0043353	enucleate erythrocyte differentiation
ENSG00000263316.1	GO:0043604	amide biosynthetic process
ENSG00000263316.1	GO:0043647	inositol phosphate metabolic process
ENSG00000263316.1	GO:0045732	positive regulation of protein catabolic process
ENSG00000263316.1	GO:0045910	negative regulation of DNA recombination
ENSG00000263316.1	GO:0045931	positive regulation of mitotic cell cycle
ENSG00000263316.1	GO:0046104	thymidine metabolic process
ENSG00000263316.1	GO:0046174	polyol catabolic process
ENSG00000263316.1	GO:0048203	vesicle targeting, trans-Golgi to endosome
ENSG00000263316.1	GO:0048478	replication fork protection
ENSG00000263316.1	GO:0048747	muscle fiber development
ENSG00000263316.1	GO:0051123	RNA polymerase II transcriptional preinitiation complex assembly
ENSG00000263316.1	GO:0051301	cell division
ENSG00000263316.1	GO:0051310	metaphase plate congression
ENSG00000263316.1	GO:0051403	stress-activated MAPK cascade
ENSG00000263316.1	GO:0051782	negative regulation of cell division
ENSG00000263316.1	GO:0051988	regulation of attachment of spindle microtubules to kinetochore
ENSG00000263316.1	GO:0060828	regulation of canonical Wnt signaling pathway
ENSG00000263316.1	GO:0061087	positive regulation of histone H3-K27 methylation
ENSG00000263316.1	GO:0071459	protein localization to chromosome, centromeric region
ENSG00000263316.1	GO:0090068	positive regulation of cell cycle process
ENSG00000263316.1	GO:0097284	hepatocyte apoptotic process
ENSG00000263316.1	GO:1901991	negative regulation of mitotic cell cycle phase transition
ENSG00000263316.1	GO:1902531	regulation of intracellular signal transduction
ENSG00000263316.1	GO:2000065	negative regulation of cortisol biosynthetic process
ENSG00000263316.1	GO:2000269	regulation of fibroblast apoptotic process
ENSG00000251393.3	GO:0001525	angiogenesis
ENSG00000251393.3	GO:0001783	B cell apoptotic process
ENSG00000251393.3	GO:0007169	transmembrane receptor protein tyrosine kinase signaling pathway
ENSG00000251393.3	GO:0035556	intracellular signal transduction
ENSG00000251393.3	GO:0006043	glucosamine catabolic process
ENSG00000251393.3	GO:0007205	protein kinase C-activating G-protein coupled receptor signaling pathway
ENSG00000251393.3	GO:0010762	regulation of fibroblast migration
ENSG00000251393.3	GO:0014843	growth factor dependent regulation of skeletal muscle satellite cell proliferation
ENSG00000251393.3	GO:0014883	transition between fast and slow fiber
ENSG00000251393.3	GO:0016338	calcium-independent cell-cell adhesion via plasma membrane cell-adhesion molecules
ENSG00000251393.3	GO:0021812	neuronal-glial interaction involved in cerebral cortex radial glia guided migration
ENSG00000251393.3	GO:0030101	natural killer cell activation
ENSG00000251393.3	GO:0031349	positive regulation of defense response
ENSG00000251393.3	GO:0032620	interleukin-17 production
ENSG00000251393.3	GO:0038092	nodal signaling pathway
ENSG00000251393.3	GO:0042730	fibrinolysis
ENSG00000251393.3	GO:0043097	pyrimidine nucleoside salvage
ENSG00000251393.3	GO:0044458	motile cilium assembly
ENSG00000251393.3	GO:0045087	innate immune response
ENSG00000251393.3	GO:0046092	deoxycytidine metabolic process
ENSG00000251393.3	GO:0046381	CMP-N-acetylneuraminate metabolic process
ENSG00000251393.3	GO:0051451	myoblast migration
ENSG00000251393.3	GO:0060588	negative regulation of lipoprotein lipid oxidation
ENSG00000251393.3	GO:0080163	regulation of protein serine/threonine phosphatase activity
ENSG00000251393.3	GO:1901250	negative regulation of lung goblet cell differentiation
ENSG00000251393.3	GO:2000405	negative regulation of T cell migration
ENSG00000234883.1	GO:0000022	mitotic spindle elongation
ENSG00000234883.1	GO:0000054	ribosomal subunit export from nucleus
ENSG00000234883.1	GO:0006260	DNA replication
ENSG00000234883.1	GO:0007059	chromosome segregation
ENSG00000234883.1	GO:0051276	chromosome organization
ENSG00000234883.1	GO:0000070	mitotic sister chromatid segregation
ENSG00000234883.1	GO:0000077	DNA damage checkpoint
ENSG00000234883.1	GO:0000079	regulation of cyclin-dependent protein serine/threonine kinase activity
ENSG00000234883.1	GO:0000082	G1/S transition of mitotic cell cycle
ENSG00000234883.1	GO:0000083	regulation of transcription involved in G1/S transition of mitotic cell cycle
ENSG00000234883.1	GO:0000086	G2/M transition of mitotic cell cycle
ENSG00000234883.1	GO:0000184	nuclear-transcribed mRNA catabolic process, nonsense-mediated decay
ENSG00000234883.1	GO:0000209	protein polyubiquitination
ENSG00000234883.1	GO:0000278	mitotic cell cycle
ENSG00000234883.1	GO:0000281	mitotic cytokinesis
ENSG00000234883.1	GO:0000289	nuclear-transcribed mRNA poly(A) tail shortening
ENSG00000234883.1	GO:0000291	nuclear-transcribed mRNA catabolic process, exonucleolytic
ENSG00000234883.1	GO:0000722	telomere maintenance via recombination
ENSG00000234883.1	GO:0000724	double-strand break repair via homologous recombination
ENSG00000234883.1	GO:0000729	DNA double-strand break processing
ENSG00000234883.1	GO:0001832	blastocyst growth
ENSG00000234883.1	GO:0002479	antigen processing and presentation of exogenous peptide antigen via MHC class I, TAP-dependent
ENSG00000234883.1	GO:0002903	negative regulation of B cell apoptotic process
ENSG00000234883.1	GO:0016567	protein ubiquitination
ENSG00000234883.1	GO:0006094	gluconeogenesis
ENSG00000234883.1	GO:0006106	fumarate metabolic process
ENSG00000234883.1	GO:0006189	'de novo' IMP biosynthetic process
ENSG00000234883.1	GO:0006261	DNA-dependent DNA replication
ENSG00000234883.1	GO:0006265	DNA topological change
ENSG00000234883.1	GO:0006270	DNA replication initiation
ENSG00000234883.1	GO:0006271	DNA strand elongation involved in DNA replication
ENSG00000234883.1	GO:0006275	regulation of DNA replication
ENSG00000234883.1	GO:0006281	DNA repair
ENSG00000234883.1	GO:0006283	transcription-coupled nucleotide-excision repair
ENSG00000234883.1	GO:0006284	base-excision repair
ENSG00000234883.1	GO:0006288	base-excision repair, DNA ligation
ENSG00000234883.1	GO:0006297	nucleotide-excision repair, DNA gap filling
ENSG00000234883.1	GO:0006303	double-strand break repair via nonhomologous end joining
ENSG00000234883.1	GO:0006310	DNA recombination
ENSG00000234883.1	GO:0006364	rRNA processing
ENSG00000234883.1	GO:0006412	translation
ENSG00000234883.1	GO:0006413	translational initiation
ENSG00000234883.1	GO:0006414	translational elongation
ENSG00000234883.1	GO:0006415	translational termination
ENSG00000234883.1	GO:0006417	regulation of translation
ENSG00000234883.1	GO:0006418	tRNA aminoacylation for protein translation
ENSG00000234883.1	GO:0006421	asparaginyl-tRNA aminoacylation
ENSG00000234883.1	GO:0006521	regulation of cellular amino acid metabolic process
ENSG00000234883.1	GO:0006536	glutamate metabolic process
ENSG00000234883.1	GO:0006544	glycine metabolic process
ENSG00000234883.1	GO:0006563	L-serine metabolic process
ENSG00000234883.1	GO:0006610	ribosomal protein import into nucleus
ENSG00000234883.1	GO:0006614	SRP-dependent cotranslational protein targeting to membrane
ENSG00000234883.1	GO:0006622	protein targeting to lysosome
ENSG00000234883.1	GO:0006977	DNA damage response, signal transduction by p53 class mediator resulting in cell cycle arrest
ENSG00000234883.1	GO:0006997	nucleus organization
ENSG00000234883.1	GO:0007005	mitochondrion organization
ENSG00000234883.1	GO:0007052	mitotic spindle organization
ENSG00000234883.1	GO:0007067	mitotic nuclear division
ENSG00000234883.1	GO:0007080	mitotic metaphase plate congression
ENSG00000234883.1	GO:0007088	regulation of mitotic nuclear division
ENSG00000234883.1	GO:0007094	mitotic spindle assembly checkpoint
ENSG00000234883.1	GO:0007098	centrosome cycle
ENSG00000234883.1	GO:0008033	tRNA processing
ENSG00000234883.1	GO:0008608	attachment of spindle microtubules to kinetochore
ENSG00000234883.1	GO:0009070	serine family amino acid biosynthetic process
ENSG00000234883.1	GO:0009113	purine nucleobase biosynthetic process
ENSG00000234883.1	GO:0009157	deoxyribonucleoside monophosphate biosynthetic process
ENSG00000234883.1	GO:0009636	response to toxic substance
ENSG00000234883.1	GO:0016032	viral process
ENSG00000234883.1	GO:0010457	centriole-centriole cohesion
ENSG00000234883.1	GO:0010467	gene expression
ENSG00000234883.1	GO:0010510	regulation of acetyl-CoA biosynthetic process from pyruvate
ENSG00000234883.1	GO:0016573	histone acetylation
ENSG00000234883.1	GO:0019083	viral transcription
ENSG00000234883.1	GO:0019884	antigen processing and presentation of exogenous antigen
ENSG00000234883.1	GO:0030071	regulation of mitotic metaphase/anaphase transition
ENSG00000234883.1	GO:0030261	chromosome condensation
ENSG00000234883.1	GO:0031145	anaphase-promoting complex-dependent proteasomal ubiquitin-dependent protein catabolic process
ENSG00000234883.1	GO:0031365	N-terminal protein amino acid modification
ENSG00000234883.1	GO:0031577	spindle checkpoint
ENSG00000234883.1	GO:0031647	regulation of protein stability
ENSG00000234883.1	GO:0032042	mitochondrial DNA metabolic process
ENSG00000234883.1	GO:0032201	telomere maintenance via semi-conservative replication
ENSG00000234883.1	GO:0034080	CENP-A containing nucleosome assembly
ENSG00000234883.1	GO:0034501	protein localization to kinetochore
ENSG00000234883.1	GO:0034599	cellular response to oxidative stress
ENSG00000234883.1	GO:0034616	response to laminar fluid shear stress
ENSG00000234883.1	GO:0035826	rubidium ion transport
ENSG00000234883.1	GO:0042147	retrograde transport, endosome to Golgi
ENSG00000234883.1	GO:0042346	positive regulation of NF-kappaB import into nucleus
ENSG00000234883.1	GO:0042542	response to hydrogen peroxide
ENSG00000234883.1	GO:0042559	pteridine-containing compound biosynthetic process
ENSG00000234883.1	GO:0042770	signal transduction in response to DNA damage
ENSG00000234883.1	GO:0043044	ATP-dependent chromatin remodeling
ENSG00000234883.1	GO:0044260	cellular macromolecule metabolic process
ENSG00000234883.1	GO:0044265	cellular macromolecule catabolic process
ENSG00000234883.1	GO:0044774	mitotic DNA integrity checkpoint
ENSG00000234883.1	GO:0045835	negative regulation of meiotic nuclear division
ENSG00000234883.1	GO:0045842	positive regulation of mitotic metaphase/anaphase transition
ENSG00000234883.1	GO:0046129	purine ribonucleoside biosynthetic process
ENSG00000234883.1	GO:0051052	regulation of DNA metabolic process
ENSG00000234883.1	GO:0051084	'de novo' posttranslational protein folding
ENSG00000234883.1	GO:0051255	spindle midzone assembly
ENSG00000234883.1	GO:0051289	protein homotetramerization
ENSG00000234883.1	GO:0051301	cell division
ENSG00000234883.1	GO:0051310	metaphase plate congression
ENSG00000234883.1	GO:0051321	meiotic cell cycle
ENSG00000234883.1	GO:0051382	kinetochore assembly
ENSG00000234883.1	GO:0051436	negative regulation of ubiquitin-protein ligase activity involved in mitotic cell cycle
ENSG00000234883.1	GO:0051437	positive regulation of ubiquitin-protein ligase activity involved in regulation of mitotic cell cycle transition
ENSG00000234883.1	GO:0051439	regulation of ubiquitin-protein ligase activity involved in mitotic cell cycle
ENSG00000234883.1	GO:0051488	activation of anaphase-promoting complex activity
ENSG00000234883.1	GO:0051782	negative regulation of cell division
ENSG00000234883.1	GO:0051983	regulation of chromosome segregation
ENSG00000234883.1	GO:0071930	negative regulation of transcription involved in G1/S transition of mitotic cell cycle
ENSG00000234883.1	GO:0061014	positive regulation of mRNA catabolic process
ENSG00000234883.1	GO:0065003	macromolecular complex assembly
ENSG00000234883.1	GO:0070124	mitochondrial translational initiation
ENSG00000234883.1	GO:0070125	mitochondrial translational elongation
ENSG00000234883.1	GO:0070126	mitochondrial translational termination
ENSG00000234883.1	GO:0070129	regulation of mitochondrial translation
ENSG00000234883.1	GO:0070585	protein localization to mitochondrion
ENSG00000234883.1	GO:0070979	protein K11-linked ubiquitination
ENSG00000234883.1	GO:0071377	cellular response to glucagon stimulus
ENSG00000234883.1	GO:0071577	zinc II ion transmembrane transport
ENSG00000234883.1	GO:0071824	protein-DNA complex subunit organization
ENSG00000234883.1	GO:0085020	protein K6-linked ubiquitination
ENSG00000234883.1	GO:0090090	negative regulation of canonical Wnt signaling pathway
ENSG00000234883.1	GO:0090263	positive regulation of canonical Wnt signaling pathway
ENSG00000234883.1	GO:0090305	nucleic acid phosphodiester bond hydrolysis
ENSG00000234883.1	GO:0090306	spindle assembly involved in meiosis
ENSG00000234883.1	GO:0090307	mitotic spindle assembly
ENSG00000234883.1	GO:0097193	intrinsic apoptotic signaling pathway
ENSG00000234883.1	GO:0097581	lamellipodium organization
ENSG00000234883.1	GO:1900740	positive regulation of protein insertion into mitochondrial membrane involved in apoptotic signaling pathway
ENSG00000234883.1	GO:1901607	alpha-amino acid biosynthetic process
ENSG00000234883.1	GO:1901991	negative regulation of mitotic cell cycle phase transition
ENSG00000234883.1	GO:1903298	negative regulation of hypoxia-induced intrinsic apoptotic signaling pathway
ENSG00000268687.1	GO:0051276	chromosome organization
ENSG00000268687.1	GO:0000122	negative regulation of transcription from RNA polymerase II promoter
ENSG00000268687.1	GO:0042787	protein ubiquitination involved in ubiquitin-dependent protein catabolic process
ENSG00000268687.1	GO:0001777	T cell homeostatic proliferation
ENSG00000268687.1	GO:0002635	negative regulation of germinal center formation
ENSG00000268687.1	GO:0003181	atrioventricular valve morphogenesis
ENSG00000268687.1	GO:0035556	intracellular signal transduction
ENSG00000268687.1	GO:0016567	protein ubiquitination
ENSG00000268687.1	GO:0006309	apoptotic DNA fragmentation
ENSG00000268687.1	GO:0006355	regulation of transcription, DNA-templated
ENSG00000268687.1	GO:0006464	cellular protein modification process
ENSG00000268687.1	GO:0006974	cellular response to DNA damage stimulus
ENSG00000268687.1	GO:0007034	vacuolar transport
ENSG00000268687.1	GO:0007093	mitotic cell cycle checkpoint
ENSG00000268687.1	GO:0014835	myoblast differentiation involved in skeletal muscle regeneration
ENSG00000268687.1	GO:0016239	positive regulation of macroautophagy
ENSG00000268687.1	GO:0045893	positive regulation of transcription, DNA-templated
ENSG00000268687.1	GO:0018023	peptidyl-lysine trimethylation
ENSG00000268687.1	GO:0030071	regulation of mitotic metaphase/anaphase transition
ENSG00000268687.1	GO:0051196	regulation of coenzyme metabolic process
ENSG00000268687.1	GO:0031398	positive regulation of protein ubiquitination
ENSG00000268687.1	GO:0032790	ribosome disassembly
ENSG00000268687.1	GO:0042351	'de novo' GDP-L-fucose biosynthetic process
ENSG00000268687.1	GO:0044237	cellular metabolic process
ENSG00000268687.1	GO:0048203	vesicle targeting, trans-Golgi to endosome
ENSG00000268687.1	GO:0048597	post-embryonic camera-type eye morphogenesis
ENSG00000268687.1	GO:0051310	metaphase plate congression
ENSG00000268687.1	GO:0051568	histone H3-K4 methylation
ENSG00000268687.1	GO:0051591	response to cAMP
ENSG00000268687.1	GO:0061002	negative regulation of dendritic spine morphogenesis
ENSG00000268687.1	GO:0061087	positive regulation of histone H3-K27 methylation
ENSG00000268687.1	GO:0070227	lymphocyte apoptotic process
ENSG00000268687.1	GO:0070837	dehydroascorbic acid transport
ENSG00000268687.1	GO:0071214	cellular response to abiotic stimulus
ENSG00000268687.1	GO:0090231	regulation of spindle checkpoint
ENSG00000268687.1	GO:1901991	negative regulation of mitotic cell cycle phase transition
ENSG00000268687.1	GO:2000142	regulation of DNA-templated transcription, initiation
ENSG00000268687.1	GO:2000659	regulation of interleukin-1-mediated signaling pathway
ENSG00000225163.3	GO:0000398	mRNA splicing, via spliceosome
ENSG00000225163.3	GO:0001842	neural fold formation
ENSG00000225163.3	GO:0006368	transcription elongation from RNA polymerase II promoter
ENSG00000225163.3	GO:0010467	gene expression
ENSG00000225163.3	GO:0016070	RNA metabolic process
ENSG00000225163.3	GO:0033131	regulation of glucokinase activity
ENSG00000225163.3	GO:0034470	ncRNA processing
ENSG00000225163.3	GO:0046474	glycerophospholipid biosynthetic process
ENSG00000225163.3	GO:0050684	regulation of mRNA processing
ENSG00000225163.3	GO:0051561	positive regulation of mitochondrial calcium ion concentration
ENSG00000249492.1	GO:0000019	regulation of mitotic recombination
ENSG00000249492.1	GO:0000055	ribosomal large subunit export from nucleus
ENSG00000249492.1	GO:0006260	DNA replication
ENSG00000249492.1	GO:0007059	chromosome segregation
ENSG00000249492.1	GO:0051276	chromosome organization
ENSG00000249492.1	GO:0000070	mitotic sister chromatid segregation
ENSG00000249492.1	GO:0000076	DNA replication checkpoint
ENSG00000249492.1	GO:0000079	regulation of cyclin-dependent protein serine/threonine kinase activity
ENSG00000249492.1	GO:0000082	G1/S transition of mitotic cell cycle
ENSG00000249492.1	GO:0000083	regulation of transcription involved in G1/S transition of mitotic cell cycle
ENSG00000249492.1	GO:0000086	G2/M transition of mitotic cell cycle
ENSG00000249492.1	GO:0000209	protein polyubiquitination
ENSG00000249492.1	GO:0000278	mitotic cell cycle
ENSG00000249492.1	GO:0000281	mitotic cytokinesis
ENSG00000249492.1	GO:0000398	mRNA splicing, via spliceosome
ENSG00000249492.1	GO:0000722	telomere maintenance via recombination
ENSG00000249492.1	GO:0000724	double-strand break repair via homologous recombination
ENSG00000249492.1	GO:0000729	DNA double-strand break processing
ENSG00000249492.1	GO:0000737	DNA catabolic process, endonucleolytic
ENSG00000249492.1	GO:0001556	oocyte maturation
ENSG00000249492.1	GO:0002479	antigen processing and presentation of exogenous peptide antigen via MHC class I, TAP-dependent
ENSG00000249492.1	GO:0002562	somatic diversification of immune receptors via germline recombination within a single locus
ENSG00000249492.1	GO:0006106	fumarate metabolic process
ENSG00000249492.1	GO:0006107	oxaloacetate metabolic process
ENSG00000249492.1	GO:0006177	GMP biosynthetic process
ENSG00000249492.1	GO:0006189	'de novo' IMP biosynthetic process
ENSG00000249492.1	GO:0006268	DNA unwinding involved in DNA replication
ENSG00000249492.1	GO:0006270	DNA replication initiation
ENSG00000249492.1	GO:0006271	DNA strand elongation involved in DNA replication
ENSG00000249492.1	GO:0006281	DNA repair
ENSG00000249492.1	GO:0006282	regulation of DNA repair
ENSG00000249492.1	GO:0006284	base-excision repair
ENSG00000249492.1	GO:0006288	base-excision repair, DNA ligation
ENSG00000249492.1	GO:0006297	nucleotide-excision repair, DNA gap filling
ENSG00000249492.1	GO:0006298	mismatch repair
ENSG00000249492.1	GO:0006302	double-strand break repair
ENSG00000249492.1	GO:0006303	double-strand break repair via nonhomologous end joining
ENSG00000249492.1	GO:0006312	mitotic recombination
ENSG00000249492.1	GO:0006338	chromatin remodeling
ENSG00000249492.1	GO:0006401	RNA catabolic process
ENSG00000249492.1	GO:0006417	regulation of translation
ENSG00000249492.1	GO:0006418	tRNA aminoacylation for protein translation
ENSG00000249492.1	GO:0006521	regulation of cellular amino acid metabolic process
ENSG00000249492.1	GO:0006534	cysteine metabolic process
ENSG00000249492.1	GO:0006564	L-serine biosynthetic process
ENSG00000249492.1	GO:0006610	ribosomal protein import into nucleus
ENSG00000249492.1	GO:0006977	DNA damage response, signal transduction by p53 class mediator resulting in cell cycle arrest
ENSG00000249492.1	GO:0007050	cell cycle arrest
ENSG00000249492.1	GO:0007052	mitotic spindle organization
ENSG00000249492.1	GO:0007062	sister chromatid cohesion
ENSG00000249492.1	GO:0007063	regulation of sister chromatid cohesion
ENSG00000249492.1	GO:0007067	mitotic nuclear division
ENSG00000249492.1	GO:0007076	mitotic chromosome condensation
ENSG00000249492.1	GO:0007077	mitotic nuclear envelope disassembly
ENSG00000249492.1	GO:0007080	mitotic metaphase plate congression
ENSG00000249492.1	GO:0007088	regulation of mitotic nuclear division
ENSG00000249492.1	GO:0007093	mitotic cell cycle checkpoint
ENSG00000249492.1	GO:0007094	mitotic spindle assembly checkpoint
ENSG00000249492.1	GO:0007098	centrosome cycle
ENSG00000249492.1	GO:0007127	meiosis I
ENSG00000249492.1	GO:0008033	tRNA processing
ENSG00000249492.1	GO:0008608	attachment of spindle microtubules to kinetochore
ENSG00000249492.1	GO:0009059	macromolecule biosynthetic process
ENSG00000249492.1	GO:0009064	glutamine family amino acid metabolic process
ENSG00000249492.1	GO:0009070	serine family amino acid biosynthetic process
ENSG00000249492.1	GO:0009112	nucleobase metabolic process
ENSG00000249492.1	GO:0009113	purine nucleobase biosynthetic process
ENSG00000249492.1	GO:0009142	nucleoside triphosphate biosynthetic process
ENSG00000249492.1	GO:0009157	deoxyribonucleoside monophosphate biosynthetic process
ENSG00000249492.1	GO:0009263	deoxyribonucleotide biosynthetic process
ENSG00000249492.1	GO:0009405	pathogenesis
ENSG00000249492.1	GO:0016032	viral process
ENSG00000249492.1	GO:0010389	regulation of G2/M transition of mitotic cell cycle
ENSG00000249492.1	GO:0010457	centriole-centriole cohesion
ENSG00000249492.1	GO:0010467	gene expression
ENSG00000249492.1	GO:0015949	nucleobase-containing small molecule interconversion
ENSG00000249492.1	GO:0016572	histone phosphorylation
ENSG00000249492.1	GO:0018076	N-terminal peptidyl-lysine acetylation
ENSG00000249492.1	GO:0019058	viral life cycle
ENSG00000249492.1	GO:0019985	translesion synthesis
ENSG00000249492.1	GO:0022613	ribonucleoprotein complex biogenesis
ENSG00000249492.1	GO:0030071	regulation of mitotic metaphase/anaphase transition
ENSG00000249492.1	GO:0030099	myeloid cell differentiation
ENSG00000249492.1	GO:0031109	microtubule polymerization or depolymerization
ENSG00000249492.1	GO:0031145	anaphase-promoting complex-dependent proteasomal ubiquitin-dependent protein catabolic process
ENSG00000249492.1	GO:0031572	G2 DNA damage checkpoint
ENSG00000249492.1	GO:0031577	spindle checkpoint
ENSG00000249492.1	GO:0032201	telomere maintenance via semi-conservative replication
ENSG00000249492.1	GO:0032875	regulation of DNA endoreduplication
ENSG00000249492.1	GO:0044130	negative regulation of growth of symbiont in host
ENSG00000249492.1	GO:0034080	CENP-A containing nucleosome assembly
ENSG00000249492.1	GO:0034501	protein localization to kinetochore
[truncated: 11,681 more rows]
